# Supplementary material for: 2,3-Di­hydro-1H-cyclo­penta­[b]naphthalene-4,9-dione
Source: IUCrdata. 2021 Feb 16;6(Pt 2):x210167. doi: 10.1107/S241431462100167X (PMC9462311; doi:10.1107/S241431462100167X)
Supplement: Supplementary file 1 [file x-06-x210167-sup1.cif]

##############################################################################
#                                                                            #
# This CIF contains the data for a data article accepted for                 #
# publication in IUCrData. It conforms to the requirements of                #
# Notes for Authors for IUCrData, and has been                               #
# peer reviewed under the auspices of IUCrData.                              #
#                                                                            #
# Full details of the Crystallographic Information File format               #
# are given in the paper "The Crystallographic Information File (CIF):       #
# a New Standard Archive File for Crystallography" by S. R. Hall, F. H.      #
# Allen and I. D. Brown [Acta Cryst. (1991), A47, 655-685].                  #
#                                                                            #
# The current version of the core CIF dictionary is obtainable from          #
# ftp://ftp.iucr.org/pub/cif_core.dic.                                       #
#                                                                            #
# Software is freely available for graphical display of the structure(s)     #
# in this CIF. For information consult the CIF software page                 #
# http://www.iucr.org/resources/cif/software.                                #
#                                                                            #
# This file may be used for bona fide research purposes within the           #
# scientific community so long as proper attribution is given to the data    # 
# article from which it was obtained.                                        #
#                                                                            #
##############################################################################
data_global
_audit_creation_method
;
Olex2 1.3
(compiled 2020.07.31 svn.rc2a77460 for OlexSys, GUI svn.r6145)
;
_journal_date_recd_electronic     2020-12-02
_journal_date_accepted     2021-02-11
_journal_name_full     'IUCrData'
_journal_year     2021
_journal_volume     6
_journal_issue      2
_journal_page_first     0
_journal_page_last     0
_journal_paper_category     HO
_journal_paper_doi     10.1107/S241431462100167X
_journal_coeditor_code     HB4372
_publ_contact_author_name     'Sambasivarao Kotha'
_publ_contact_author_address
;
Department of Chemistry
Indian Institute of Technology Bombay
Powai, Mumbai - 400076
India
;
_publ_contact_author_email     'srk@chem.iitb.ac.in'
_publ_contact_author_fax     ?
_publ_contact_author_phone     '2225767160'
_publ_section_title
;
2,3-Dihydro-1<i>H</i>-cyclopenta[<i>b</i>]naphthalene-4,9-dione
;
loop_
    _publ_author_name
    _publ_author_footnote
    _publ_author_address
    'Kotha, Sambasivarao' .
;
Department of Chemistry
Indian Institute of Technology Bombay
Powai, Mumbai - 400076
India
;
    'Fatma, Ambareen' .
;
Department of Chemistry
Indian Institute of Technology Bombay
Powai, Mumbai - 400076
India
;
    'Ansari, Saima' .
;
Department of Chemistry
Indian Institute of Technology Bombay
Powai, Mumbai - 400076
India
;
_publ_section_synopsis
;
The crystal structure of the title pentacyclo-substituted naphthoquinone,
C~13~H~10~O~2~ is described.
;
data_I
_database_code_depnum_ccdc_archive 'CCDC 2046748'
_chemical_name_systematic
;
2,3-Dihydro-1<i>H</i>-cyclopenta[<i>b</i>]naphthalene-4,9-dione
;
_chemical_formula_moiety     'C13 H10 O2'
_chemical_formula_sum     'C13 H10 O2'
_chemical_formula_iupac     'C13 H10 O2'
_chemical_formula_weight     198.223
_chemical_absolute_configuration     unk
_space_group_crystal_system     tetragonal
_space_group_name_H-M_alt     'P 43'
_space_group_name_Hall     ' P 4cw'
loop_
    _space_group_symop_id
    _space_group_symop_operation_xyz
    1 x,y,z
    2 -y,x,z+3/4
    3 y,-x,z+1/4
    4 -x,-y,z+1/2
_cell_length_a     7.47810(10)
_cell_length_b     7.47810(10)
_cell_length_c     33.0219(10)
_cell_angle_alpha     90
_cell_angle_beta     90
_cell_angle_gamma     90
_cell_volume     1846.65(7)
_cell_formula_units_Z     8
_cell_measurement_reflns_used     16230
_cell_measurement_theta_min     2.4570
_cell_measurement_theta_max     30.9120
_cell_measurement_temperature     150
_exptl_crystal_description     block
_exptl_crystal_colour     colourless
_exptl_crystal_size_max     0.21
_exptl_crystal_size_mid     0.13
_exptl_crystal_size_min     0.04
_exptl_crystal_density_diffrn     1.426
_exptl_crystal_F_000     832.447
_exptl_absorpt_coefficient_mu     0.096
_exptl_absorpt_correction_type     multi-scan
_exptl_absorpt_process_details
;
(CrysAlisPro; Rigaku OD, 2018)
;
_exptl_absorpt_correction_T_min     0.63596
_exptl_absorpt_correction_T_max     1.00000
_diffrn_ambient_temperature     150.0
_diffrn_source     'fine-focus sealed X-ray tube'
_diffrn_radiation_type     'Mo K\a'
_diffrn_radiation_wavelength     0.71073
_diffrn_radiation_monochromator     graphite
_diffrn_measurement_device_type     'Rigaku Oxford Diffraction CCD'
_diffrn_measurement_device     'abstract diffractometer'
_diffrn_measurement_method     '\w scans'
_diffrn_detector     'CCD plate'
_diffrn_reflns_number     46308
_diffrn_reflns_av_R_equivalents     0.1498
_diffrn_reflns_av_unetI/netI     0.0735
_diffrn_reflns_theta_min     2.47
_diffrn_reflns_theta_max     24.99
_diffrn_reflns_theta_full     24.9936
_diffrn_measured_fraction_theta_max     1.0000
_diffrn_measured_fraction_theta_full     1.0000
_diffrn_reflns_limit_h_min     -10
_diffrn_reflns_limit_h_max     10
_diffrn_reflns_limit_k_min     -10
_diffrn_reflns_limit_k_max     10
_diffrn_reflns_limit_l_min     -46
_diffrn_reflns_limit_l_max     47
_diffrn_radiation_probe     x-ray
_reflns_number_total     3230
_reflns_number_gt     2851
_reflns_threshold_expression     I>=2u(I)
_refine_ls_structure_factor_coef     Fsqd
_refine_ls_matrix_type     full
_refine_ls_R_factor_all     0.0689
_refine_ls_R_factor_gt     0.0598
_refine_ls_wR_factor_gt     0.1642
_refine_ls_wR_factor_ref     0.1822
_refine_ls_goodness_of_fit_ref     1.0523
_refine_ls_restrained_S_all     1.0523
_refine_ls_number_reflns     3230
_refine_ls_number_parameters     271
_refine_ls_number_restraints     1
_refine_ls_number_constraints     34
_refine_ls_hydrogen_treatment     constr
_refine_ls_weighting_scheme     calc
_refine_ls_weighting_details
              'w=1/[\s^2^(Fo^2^)+(0.1209P)^2^+0.4577P] where P=(Fo^2^+2Fc^2^)/3'
_atom_sites_solution_primary     iterative
_refine_ls_shift/su_max     0.0002
_refine_ls_shift/su_mean     0.0000
_refine_diff_density_max     0.3537
_refine_diff_density_min     -0.3148
_refine_ls_abs_structure_details
;
Flack (1983)
;
_refine_ls_abs_structure_Flack     1.0(16)
loop_
    _atom_type_symbol
    _atom_type_scat_Cromer_Mann_a1
    _atom_type_scat_Cromer_Mann_a2
    _atom_type_scat_Cromer_Mann_a3
    _atom_type_scat_Cromer_Mann_a4
    _atom_type_scat_Cromer_Mann_b1
    _atom_type_scat_Cromer_Mann_b2
    _atom_type_scat_Cromer_Mann_b3
    _atom_type_scat_Cromer_Mann_b4
    _atom_type_scat_Cromer_Mann_c
    _atom_type_scat_dispersion_source
    _atom_type_scat_dispersion_real
    _atom_type_scat_dispersion_imag
    _atom_type_scat_source
    H 0.49300 0.32291 0.14019 0.04081 10.51090 26.12570 3.14236 57.79970
                                                                 0.0030380000826
       'Henke, Gullikson and Davis, At. Data and Nucl. Data Tables, 1993, 54, 2'
   0.00000 0.00000 'International Tables Volume C Table 6.1.1.4 (pp. 500-502)'
    C 2.31000 1.02000 1.58860 0.86500 20.84390 10.20750 0.56870 51.65120
                                                                  0.215599998832
       'Henke, Gullikson and Davis, At. Data and Nucl. Data Tables, 1993, 54, 2'
  0.00347 0.00161 'International Tables Volume C Table 6.1.1.4 (pp. 500-502)'
    O 3.04850 2.28680 1.54630 0.86700 13.27710 5.70110 0.32390 32.90890
                                                                  0.250800013542
       'Henke, Gullikson and Davis, At. Data and Nucl. Data Tables, 1993, 54, 2'
 0.01158 0.00611 'International Tables Volume C Table 6.1.1.4 (pp. 500-502)'
_computing_data_collection
;
CrysAlisPro (Rigaku OD, 2018)
;
_computing_cell_refinement
;
CrysAlisPro (Rigaku OD, 2018)
;
_computing_data_reduction
;
CrysAlisPro (Rigaku OD, 2018)
;
_computing_structure_solution
;
<i>olex2.solve</i> (Bourhis <i>et al.</i>,  2015)
;
_computing_structure_refinement
;
<i>olex2.refine</i> (Bourhis <i>et al.</i>,  2015)
;
_computing_molecular_graphics
;
<i>OLEX2</i> (Dolomanov <i>et al.</i>,  2009)
;
_computing_publication_material
;
<i>OLEX2</i> (Dolomanov <i>et al.</i>,  2009)
;
loop_
    _atom_site_type_symbol
    _atom_site_label
    _atom_site_fract_x
    _atom_site_fract_y
    _atom_site_fract_z
    _atom_site_U_iso_or_equiv
    _atom_site_adp_type
    _atom_site_occupancy
    O O2 -0.1998(3) -1.0652(3) -0.53158(8) 0.0313(6) Uani 1.000000
    O O3 -0.4644(3) -0.5372(3) -0.46901(7) 0.0314(6) Uani 1.000000
    O O1 0.0178(4) -0.5172(4) -0.43869(8) 0.0414(7) Uani 1.000000
    O O4 -0.6811(4) -1.0853(4) -0.56192(8) 0.0395(7) Uani 1.000000
    C C13 -0.0343(4) -0.6351(4) -0.50334(11) 0.0217(8) Uani 1.000000
    C C8 -0.1458(4) -0.9450(4) -0.50952(11) 0.0223(8) Uani 1.000000
    C C15 -0.5855(4) -0.8269(5) -0.47358(9) 0.0199(7) Uani 1.000000
    C C7 -0.1437(4) -0.9603(4) -0.46489(11) 0.0233(8) Uani 1.000000
    C C2 -0.0910(4) -0.8149(5) -0.44071(10) 0.0229(8) Uani 1.000000
    C C1 -0.0324(4) -0.6440(4) -0.45901(11) 0.0239(8) Uani 1.000000
    C C16 -0.5999(4) -0.8685(4) -0.42918(9) 0.0232(7) Uani 1.000000
    H H16a -0.4821(4) -0.8576(4) -0.41571(9) 0.0278(9) Uiso 1.000000
    H H16b -0.6857(4) -0.7871(4) -0.41571(9) 0.0278(9) Uiso 1.000000
    C C6 -0.1933(5) -1.1217(5) -0.44638(11) 0.0276(8) Uani 1.000000
    H H6 -0.2294(5) -1.2205(5) -0.46249(11) 0.0331(10) Uiso 1.000000
    C C9 -0.0811(4) -0.7738(4) -0.52694(9) 0.0202(7) Uani 1.000000
    C C26 -0.5235(4) -0.6405(4) -0.53587(11) 0.0218(8) Uani 1.000000
    C C18 -0.6846(5) -1.1272(5) -0.47248(10) 0.0272(8) Uani 1.000000
    H H18a -0.6030(5) -1.2287(5) -0.47791(10) 0.0327(10) Uiso 1.000000
    H H18b -0.8087(5) -1.1644(5) -0.47857(10) 0.0327(10) Uiso 1.000000
    C C17 -0.6672(5) -1.0628(4) -0.42807(10) 0.0257(8) Uani 1.000000
    H H17a -0.5815(5) -1.1392(4) -0.41314(10) 0.0308(9) Uiso 1.000000
    H H17b -0.7846(5) -1.0690(4) -0.41429(10) 0.0308(9) Uiso 1.000000
    C C14 -0.5197(4) -0.6577(4) -0.49071(10) 0.0219(7) Uani 1.000000
    C C20 -0.6329(4) -0.9584(4) -0.54108(11) 0.0260(8) Uani 1.000000
    C C10 -0.0680(4) -0.7337(4) -0.57106(10) 0.0240(7) Uani 1.000000
    H H10a 0.0172(4) -0.8154(4) -0.58461(10) 0.0288(9) Uiso 1.000000
    H H10b -0.1862(4) -0.7440(4) -0.58437(10) 0.0288(9) Uiso 1.000000
    C C21 -0.5758(4) -0.7871(5) -0.56003(10) 0.0242(8) Uani 1.000000
    C C25 -0.4721(5) -0.4794(5) -0.55371(12) 0.0293(8) Uani 1.000000
    H H25 -0.4349(5) -0.3815(5) -0.53744(12) 0.0352(10) Uiso 1.000000
    C C4 -0.1399(4) -0.9941(6) -0.38067(12) 0.0334(9) Uani 1.000000
    H H4 -0.1397(4) -1.0054(6) -0.35201(12) 0.0401(11) Uiso 1.000000
    C C24 -0.4762(5) -0.4644(5) -0.59580(11) 0.0337(9) Uani 1.000000
    H H24 -0.4440(5) -0.3544(5) -0.60823(11) 0.0404(11) Uiso 1.000000
    C C19 -0.6330(4) -0.9670(4) -0.49681(11) 0.0197(8) Uani 1.000000
    C C11 0.0008(5) -0.5378(4) -0.57204(10) 0.0265(8) Uani 1.000000
    H H11a 0.1181(5) -0.5317(4) -0.58585(10) 0.0318(9) Uiso 1.000000
    H H11b -0.0847(5) -0.4605(4) -0.58681(10) 0.0318(9) Uiso 1.000000
    C C12 0.0185(5) -0.4755(5) -0.52765(11) 0.0282(8) Uani 1.000000
    H H12a -0.0620(5) -0.3733(5) -0.52209(11) 0.0339(10) Uiso 1.000000
    H H12b 0.1430(5) -0.4396(5) -0.52153(11) 0.0339(10) Uiso 1.000000
    C C22 -0.5754(5) -0.7690(5) -0.60195(10) 0.0306(8) Uani 1.000000
    H H22 -0.6086(5) -0.8673(5) -0.61857(10) 0.0368(10) Uiso 1.000000
    C C23 -0.5266(4) -0.6074(6) -0.61955(11) 0.0350(9) Uani 1.000000
    H H23 -0.5279(4) -0.5954(6) -0.64819(11) 0.0420(11) Uiso 1.000000
    C C3 -0.0899(4) -0.8328(5) -0.39846(10) 0.0292(8) Uani 1.000000
    H H3 -0.0550(4) -0.7348(5) -0.38194(10) 0.0351(10) Uiso 1.000000
    C C5 -0.1894(5) -1.1370(5) -0.40428(11) 0.0342(9) Uani 1.000000
    H H5 -0.2213(5) -1.2470(5) -0.39185(11) 0.0410(11) Uiso 1.000000
loop_
    _atom_site_aniso_label
    _atom_site_aniso_U_11
    _atom_site_aniso_U_22
    _atom_site_aniso_U_33
    _atom_site_aniso_U_12
    _atom_site_aniso_U_13
    _atom_site_aniso_U_23
    O2 0.0404(14) 0.0252(13) 0.0283(13) -0.0019(11) -0.0009(11) -0.0025(10)
    O3 0.0432(15) 0.0280(13) 0.0231(13) -0.0011(11) -0.0008(11) -0.0038(11)
    O1 0.0612(18) 0.0350(15) 0.0278(15) -0.0011(12) -0.0138(13) -0.0077(13)
    O4 0.0519(17) 0.0388(15) 0.0278(14) 0.0009(12) -0.0114(12) -0.0089(12)
    C13 0.0200(17) 0.0225(19) 0.0226(19) 0.0046(13) -0.0004(12) -0.0008(12)
    C8 0.0207(16) 0.0237(17) 0.0224(18) 0.0048(13) 0.0017(13) 0.0018(14)
    C15 0.0193(16) 0.0252(17) 0.0152(17) 0.0025(13) -0.0011(13) -0.0021(13)
    C7 0.0214(18) 0.0285(19) 0.0201(18) 0.0087(14) 0.0030(12) 0.0069(13)
    C2 0.0180(16) 0.0321(19) 0.0186(17) 0.0082(13) -0.0012(13) 0.0000(14)
    C1 0.0257(19) 0.0261(19) 0.0198(18) 0.0070(14) -0.0066(12) -0.0026(13)
    C16 0.0254(17) 0.0268(18) 0.0172(17) -0.0004(13) -0.0023(14) 0.0036(14)
    C6 0.0210(17) 0.032(2) 0.0299(19) 0.0049(13) 0.0032(14) 0.0059(16)
    C9 0.0165(15) 0.0245(17) 0.0198(18) 0.0058(12) -0.0016(12) 0.0016(13)
    C26 0.0207(17) 0.0245(18) 0.0202(19) 0.0072(13) 0.0032(12) -0.0001(13)
    C18 0.036(2) 0.0204(17) 0.0253(19) 0.0014(13) 0.0009(15) -0.0004(14)
    C17 0.0302(18) 0.0264(18) 0.0205(17) 0.0016(14) 0.0034(14) 0.0011(14)
    C14 0.0215(16) 0.0242(17) 0.0200(18) 0.0042(13) -0.0013(12) 0.0002(14)
    C20 0.0250(19) 0.031(2) 0.022(2) 0.0047(14) -0.0052(13) -0.0060(14)
    C10 0.0271(18) 0.0243(17) 0.0207(17) 0.0020(13) 0.0008(14) -0.0027(14)
    C21 0.0188(17) 0.036(2) 0.0173(16) 0.0076(14) -0.0020(13) -0.0008(14)
    C25 0.0279(19) 0.0276(19) 0.032(2) 0.0069(14) 0.0060(15) 0.0049(16)
    C4 0.0206(18) 0.056(2) 0.0234(19) 0.0075(15) 0.0009(13) 0.0121(17)
    C24 0.0265(19) 0.046(2) 0.028(2) 0.0086(16) 0.0044(15) 0.0196(17)
    C19 0.0178(16) 0.0238(19) 0.0176(18) 0.0040(13) -0.0009(12) 0.0010(12)
    C11 0.0280(18) 0.0280(18) 0.0235(18) 0.0000(13) 0.0009(14) 0.0057(15)
    C12 0.0293(18) 0.0250(17) 0.030(2) -0.0005(13) 0.0003(15) -0.0028(15)
    C22 0.0252(18) 0.047(2) 0.0198(17) 0.0102(15) 0.0000(14) -0.0021(16)
    C23 0.0242(19) 0.064(3) 0.0165(18) 0.0111(17) 0.0017(13) 0.0057(18)
    C3 0.0209(17) 0.044(2) 0.0225(18) 0.0096(14) -0.0060(14) -0.0002(16)
    C5 0.0239(18) 0.046(2) 0.033(2) 0.0082(15) 0.0094(16) 0.0156(18)
loop_
    _geom_bond_atom_site_label_1
    _geom_bond_atom_site_label_2
    _geom_bond_site_symmetry_2
    _geom_bond_distance
    _geom_bond_publ_flag
    O2 C8 . 1.225(4) ?
    O3 C14 . 1.223(4) ?
    O1 C1 . 1.221(4) ?
    O4 C20 . 1.226(4) ?
    C13 C1 . 1.465(5) ?
    C13 C9 . 1.343(5) ?
    C13 C12 . 1.492(5) ?
    C8 C7 . 1.478(5) ?
    C8 C9 . 1.485(5) ?
    C15 C16 . 1.503(4) ?
    C15 C14 . 1.471(5) ?
    C15 C19 . 1.346(5) ?
    C7 C2 . 1.406(5) ?
    C7 C6 . 1.403(5) ?
    C2 C1 . 1.480(5) ?
    C2 C3 . 1.402(5) ?
    C16 H16a . 0.9900 ?
    C16 H16b . 0.9900 ?
    C16 C17 . 1.538(5) ?
    C6 H6 . 0.9500 ?
    C6 C5 . 1.395(5) ?
    C9 C10 . 1.491(4) ?
    C26 C14 . 1.497(5) ?
    C26 C21 . 1.411(5) ?
    C26 C25 . 1.395(5) ?
    C18 H18a . 0.9900 ?
    C18 H18b . 0.9900 ?
    C18 C17 . 1.549(5) ?
    C18 C19 . 1.493(5) ?
    C17 H17a . 0.9900 ?
    C17 H17b . 0.9900 ?
    C20 C21 . 1.488(5) ?
    C20 C19 . 1.463(5) ?
    C10 H10a . 0.9900 ?
    C10 H10b . 0.9900 ?
    C10 C11 . 1.553(5) ?
    C21 C22 . 1.391(5) ?
    C25 H25 . 0.9500 ?
    C25 C24 . 1.395(5) ?
    C4 H4 . 0.9500 ?
    C4 C3 . 1.393(5) ?
    C4 C5 . 1.373(6) ?
    C24 H24 . 0.9500 ?
    C24 C23 . 1.379(6) ?
    C11 H11a . 0.9900 ?
    C11 H11b . 0.9900 ?
    C11 C12 . 1.544(5) ?
    C12 H12a . 0.9900 ?
    C12 H12b . 0.9900 ?
    C22 H22 . 0.9500 ?
    C22 C23 . 1.390(5) ?
    C23 H23 . 0.9500 ?
    C3 H3 . 0.9500 ?
    C5 H5 . 0.9500 ?
loop_
    _geom_angle_atom_site_label_1
    _geom_angle_atom_site_label_2
    _geom_angle_atom_site_label_3
    _geom_angle_site_symmetry_1
    _geom_angle_site_symmetry_3
    _geom_angle
    _geom_angle_publ_flag
    C9 C13 C1 . . 123.2(3) ?
    C12 C13 C1 . . 124.8(3) ?
    C12 C13 C9 . . 112.0(3) ?
    C7 C8 O2 . . 122.6(3) ?
    C9 C8 O2 . . 120.6(3) ?
    C9 C8 C7 . . 116.7(3) ?
    C14 C15 C16 . . 125.2(3) ?
    C19 C15 C16 . . 112.1(3) ?
    C19 C15 C14 . . 122.6(3) ?
    C2 C7 C8 . . 120.6(3) ?
    C6 C7 C8 . . 119.9(3) ?
    C6 C7 C2 . . 119.5(3) ?
    C1 C2 C7 . . 121.3(3) ?
    C3 C2 C7 . . 119.5(3) ?
    C3 C2 C1 . . 119.2(3) ?
    C13 C1 O1 . . 121.1(3) ?
    C2 C1 O1 . . 122.5(3) ?
    C2 C1 C13 . . 116.3(3) ?
    H16a C16 C15 . . 110.96(17) ?
    H16b C16 C15 . . 110.96(17) ?
    H16b C16 H16a . . 109.0 ?
    C17 C16 C15 . . 104.0(3) ?
    C17 C16 H16a . . 110.96(18) ?
    C17 C16 H16b . . 110.96(18) ?
    H6 C6 C7 . . 120.0(2) ?
    C5 C6 C7 . . 119.9(4) ?
    C5 C6 H6 . . 120.0(2) ?
    C8 C9 C13 . . 121.7(3) ?
    C10 C9 C13 . . 113.3(3) ?
    C10 C9 C8 . . 125.0(3) ?
    C21 C26 C14 . . 120.1(3) ?
    C25 C26 C14 . . 119.3(3) ?
    C25 C26 C21 . . 120.6(3) ?
    H18b C18 H18a . . 109.0 ?
    C17 C18 H18a . . 111.00(19) ?
    C17 C18 H18b . . 111.00(18) ?
    C19 C18 H18a . . 111.00(18) ?
    C19 C18 H18b . . 111.00(18) ?
    C19 C18 C17 . . 103.8(3) ?
    C18 C17 C16 . . 107.4(3) ?
    H17a C17 C16 . . 110.24(18) ?
    H17a C17 C18 . . 110.24(19) ?
    H17b C17 C16 . . 110.24(19) ?
    H17b C17 C18 . . 110.24(19) ?
    H17b C17 H17a . . 108.5 ?
    C15 C14 O3 . . 121.4(3) ?
    C26 C14 O3 . . 121.8(3) ?
    C26 C14 C15 . . 116.8(3) ?
    C21 C20 O4 . . 121.0(3) ?
    C19 C20 O4 . . 121.8(3) ?
    C19 C20 C21 . . 117.3(3) ?
    H10a C10 C9 . . 111.08(18) ?
    H10b C10 C9 . . 111.08(17) ?
    H10b C10 H10a . . 109.0 ?
    C11 C10 C9 . . 103.4(3) ?
    C11 C10 H10a . . 111.08(18) ?
    C11 C10 H10b . . 111.08(19) ?
    C20 C21 C26 . . 120.7(3) ?
    C22 C21 C26 . . 119.1(3) ?
    C22 C21 C20 . . 120.2(3) ?
    H25 C25 C26 . . 120.5(2) ?
    C24 C25 C26 . . 119.0(4) ?
    C24 C25 H25 . . 120.5(2) ?
    C3 C4 H4 . . 119.8(2) ?
    C5 C4 H4 . . 119.8(2) ?
    C5 C4 C3 . . 120.4(4) ?
    H24 C24 C25 . . 119.7(2) ?
    C23 C24 C25 . . 120.7(4) ?
    C23 C24 H24 . . 119.7(2) ?
    C18 C19 C15 . . 112.7(3) ?
    C20 C19 C15 . . 122.3(3) ?
    C20 C19 C18 . . 125.0(3) ?
    H11a C11 C10 . . 110.31(18) ?
    H11b C11 C10 . . 110.31(19) ?
    H11b C11 H11a . . 108.6 ?
    C12 C11 C10 . . 107.1(3) ?
    C12 C11 H11a . . 110.31(17) ?
    C12 C11 H11b . . 110.31(18) ?
    C11 C12 C13 . . 104.3(3) ?
    H12a C12 C13 . . 110.90(19) ?
    H12a C12 C11 . . 110.90(18) ?
    H12b C12 C13 . . 110.90(18) ?
    H12b C12 C11 . . 110.90(17) ?
    H12b C12 H12a . . 108.9 ?
    H22 C22 C21 . . 120.0(2) ?
    C23 C22 C21 . . 120.1(4) ?
    C23 C22 H22 . . 120.0(2) ?
    C22 C23 C24 . . 120.6(4) ?
    H23 C23 C24 . . 119.7(2) ?
    H23 C23 C22 . . 119.7(2) ?
    C4 C3 C2 . . 120.1(4) ?
    H3 C3 C2 . . 120.0(2) ?
    H3 C3 C4 . . 120.0(2) ?
    C4 C5 C6 . . 120.5(4) ?
    H5 C5 C6 . . 119.7(2) ?
    H5 C5 C4 . . 119.7(2) ?
loop_
    _geom_torsion_atom_site_label_1
    _geom_torsion_atom_site_label_2
    _geom_torsion_atom_site_label_3
    _geom_torsion_atom_site_label_4
    _geom_torsion_site_symmetry_1
    _geom_torsion_site_symmetry_2
    _geom_torsion_site_symmetry_3
    _geom_torsion_site_symmetry_4
    _geom_torsion
    _geom_torsion_publ_flag
    O2 C8 C7 C2 . . . . -176.0(3) ?
    O2 C8 C7 C6 . . . . 4.5(4) ?
    O2 C8 C9 C13 . . . . 174.8(3) ?
    O2 C8 C9 C10 . . . . -2.6(4) ?
    O3 C14 C15 C16 . . . . 2.7(4) ?
    O3 C14 C15 C19 . . . . -174.3(3) ?
    O3 C14 C26 C21 . . . . 175.3(3) ?
    O3 C14 C26 C25 . . . . -3.7(4) ?
    O1 C1 C13 C9 . . . . 177.1(3) ?
    O1 C1 C13 C12 . . . . -1.4(4) ?
    O1 C1 C2 C7 . . . . -178.3(3) ?
    O1 C1 C2 C3 . . . . 0.2(4) ?
    O4 C20 C21 C26 . . . . 178.9(3) ?
    O4 C20 C21 C22 . . . . -0.4(4) ?
    O4 C20 C19 C15 . . . . -178.0(3) ?
    O4 C20 C19 C18 . . . . 1.9(4) ?
    C13 C1 C2 C7 . . . . 0.6(3) ?
    C13 C1 C2 C3 . . . . 179.1(3) ?
    C13 C9 C8 C7 . . . . -4.4(3) ?
    C13 C9 C10 C11 . . . . 0.8(3) ?
    C13 C12 C11 C10 . . . . 1.5(3) ?
    C8 C7 C2 C1 . . . . -1.4(3) ?
    C8 C7 C2 C3 . . . . -179.9(3) ?
    C8 C7 C6 C5 . . . . 179.3(3) ?
    C8 C9 C10 C11 . . . . 178.4(3) ?
    C15 C16 C17 C18 . . . . 1.4(3) ?
    C15 C14 C26 C21 . . . . -4.6(3) ?
    C15 C14 C26 C25 . . . . 176.5(3) ?
    C15 C19 C18 C17 . . . . 1.7(3) ?
    C15 C19 C20 C21 . . . . 0.6(3) ?
    C7 C2 C3 C4 . . . . 0.3(3) ?
    C7 C6 C5 C4 . . . . 1.0(4) ?
    C2 C3 C4 C5 . . . . 0.4(4) ?
    C16 C17 C18 C19 . . . . -1.8(3) ?
    C6 C5 C4 C3 . . . . -1.1(4) ?
    C9 C10 C11 C12 . . . . -1.4(3) ?
    C26 C21 C20 C19 . . . . 0.3(3) ?
    C26 C21 C22 C23 . . . . -1.0(3) ?
    C26 C25 C24 C23 . . . . -1.4(4) ?
    C18 C19 C20 C21 . . . . -179.5(3) ?
    C20 C21 C22 C23 . . . . 178.3(3) ?
    C21 C22 C23 C24 . . . . 0.7(4) ?
    C25 C24 C23 C22 . . . . 0.5(4) ?
_shelx_hkl_file
;
   0   0 -45    0.74    1.79
   0   0 -45    8.04    7.63
   0   0 -44   52.00   17.95
   0   0 -44   37.48   13.25
   0   0 -43   -0.88    3.72
   0   0 -43   -2.09    7.86
   0   0 -42    6.23   12.89
   0   0 -42   -0.58    2.57
   0   0 -41    7.14    6.64
   0   0 -41    1.75    3.81
   0   0 -40   33.15   11.37
   0   0 -40   29.60   13.50
   0   0 -39    2.05    5.29
   0   0 -39    1.99    4.41
   0   0 -38    7.95    7.82
   0   0 -38    5.23    3.95
   0   0 -37    8.49    6.99
   0   0 -37    1.56    3.28
   0   0 -36    1.97    5.07
   0   0 -36   -1.96    4.49
   0   0 -35   -1.44    0.95
   0   0 -35   -0.29    1.77
   0   0 -34    7.58    6.26
   0   0 -34   -3.02    5.13
   0   0 -33    2.39    3.26
   0   0 -33    4.22    3.40
   0   0 -32  740.66   51.34
   0   0 -32  662.40   45.80
   0   0 -31    0.20    2.15
   0   0 -31    3.26    5.79
   0   0 -30    2.90    5.35
   0   0 -30   -0.06    1.59
   0   0 -29    2.10    2.42
   0   0 -29    6.17    5.78
   0   0 -28  355.85   32.33
   0   0 -28  332.70   29.69
   0   0 -27   -1.74    3.63
   0   0 -27    0.31    2.64
   0   0 -26    1.42    4.01
   0   0 -26    1.29    1.47
   0   0 -25    0.13    1.68
   0   0 -25    0.40    1.76
   0   0 -24  191.58   20.28
   0   0 -24  198.20   21.94
   0   0 -24  183.82   18.27
   0   0 -23   -0.43    0.56
   0   0 -23   -0.29    0.92
   0   0 -22    2.87    2.43
   0   0 -22    2.68    2.32
   0   0 -22    0.77    0.90
   0   0 -21    0.03    1.94
   0   0 -21    2.12    1.03
   0   0 -21   -1.42    2.34
   0   0 -20  102.83   12.32
   0   0 -20   94.60   13.25
   0   0 -20  129.87   15.24
   0   0 -19    0.39    1.92
   0   0 -19    1.14    2.44
   0   0 -19   -0.98    1.24
   0   0 -18    1.93    1.73
   0   0 -18    1.99    1.58
   0   0 -18    0.27    1.34
   0   0 -18    0.98    0.64
   0   0 -17   -2.25    2.80
   0   0 -17    1.52    2.02
   0   0 -17    0.21    1.14
   0   0 -17   -1.03    1.32
   0   0 -16   23.45    5.16
   0   0 -16   31.74    5.97
   0   0 -16   23.54    6.05
   0   0 -16   22.86    5.52
   0   0 -15   -1.36    1.18
   0   0 -15    0.67    1.36
   0   0 -15    0.44    0.58
   0   0 -15   -0.82    0.94
   0   0 -15    1.60    1.29
   0   0 -14    0.22    0.91
   0   0 -14    0.48    1.22
   0   0 -14   -0.34    0.26
   0   0 -14    1.76    1.50
   0   0 -14    1.99    1.55
   0   0 -14   -0.19    1.34
   0   0 -13    1.28    0.33
   0   0 -13   -0.30    0.78
   0   0 -13    0.05    1.29
   0   0 -13    0.62    1.33
   0   0 -13    1.25    1.14
   0   0 -13   -0.88    1.44
   0   0 -12  658.30   26.49
   0   0 -12  601.38   27.86
   0   0 -12  663.76   24.49
   0   0 -12  666.06   23.47
   0   0 -12  677.43   26.37
   0   0 -11   -0.58    0.14
   0   0 -11    1.25    0.92
   0   0 -11    1.80    1.53
   0   0 -11    1.17    1.51
   0   0 -11   -0.47    1.12
   0   0 -11   -0.88    0.90
   0   0 -10    0.20    0.53
   0   0 -10    0.42    0.34
   0   0 -10    0.54    1.28
   0   0 -10    0.53    0.60
   0   0 -10    0.68    1.05
   0   0 -10    1.92    1.63
   0   0  -9    2.73    1.76
   0   0  -9   -1.04    1.22
   0   0  -9    3.43    1.72
   0   0  -9    0.33    1.09
   0   0  -9   -1.22    1.23
   0   0  -9   -0.60    0.79
   0   0  -8 1389.88   28.55
   0   0  -8 1498.13   28.53
   0   0  -8 1442.77   34.72
   0   0  -8 1563.06   32.56
   0   0  -7    1.34    1.17
   0   0  -7    0.26    0.53
   0   0  -7   -0.49    0.41
   0   0  -7    0.58    0.68
   0   0  -7    2.30    1.69
   0   0  -7   -1.10    1.47
   0   0  -6    0.71    0.64
   0   0  -6    0.40    0.34
   0   0  -6   -0.26    0.40
   0   0  -6    0.41    0.66
   0   0  -6    0.70    0.88
   0   0  -6   -0.07    0.22
   0   0  -5    0.07    0.29
   0   0  -5   -0.09    0.23
   0   0  -5   -0.01    0.17
   0   0  -5    0.28    0.78
   0   0  -5    0.55    0.77
   0   0  -5    1.45    1.19
   0   0  -4 3314.59   30.14
   0   0  -4 3571.59   35.85
   0   0  -4 3281.34   36.71
   0   0  -3    0.07    0.26
   0   0  -3    0.25    0.63
   0   0  -3    0.14    0.16
   0   0  -3   -0.01    0.26
   0   0  -3    0.60    0.64
   0   0   3    0.02    0.18
   0   0   3    0.02    0.16
   0   0   3    0.00    0.08
   0   0   3    0.04    0.16
   0   0   4 3504.57   35.11
   0   0   4 3540.87   35.66
   0   0   5    0.43    0.69
   0   0   5    0.17    0.28
   0   0   5   -0.28    0.47
   0   0   5    0.18    0.59
   0   0   5   -0.08    0.36
   0   0   5    0.67    0.93
   0   0   6   -0.32    0.48
   0   0   6    0.01    0.30
   0   0   6   -0.03    0.69
   0   0   6    1.05    0.68
   0   0   6   -0.40    0.67
   0   0   6    0.56    0.45
   0   0   7    0.51    0.66
   0   0   7   -0.63    0.97
   0   0   7   -0.46    0.61
   0   0   7   -0.34    0.39
   0   0   7   -0.60    0.69
   0   0   8 1475.67   27.68
   0   0   8 1553.97   33.19
   0   0   8 1497.64   33.09
   0   0   8 1419.76   33.86
   0   0   9    0.04    1.28
   0   0   9    1.52    1.06
   0   0   9    2.15    1.33
   0   0   9    1.58    1.96
   0   0  10   -0.07    0.54
   0   0  10    1.48    1.45
   0   0  10    0.16    1.25
   0   0  10    1.46    1.36
   0   0  11   -1.36    1.48
   0   0  11    0.82    1.32
   0   0  11    1.87    1.55
   0   0  11    1.01    1.04
   0   0  12  664.04   22.65
   0   0  12  687.61   27.36
   0   0  12  647.95   27.11
   0   0  12  631.41   27.94
   0   0  13    0.39    0.80
   0   0  13    1.04    1.45
   0   0  13   -0.76    1.61
   0   0  13    1.68    1.82
   0   0  14    0.68    1.77
   0   0  14    2.18    2.37
   0   0  14   -0.19    0.89
   0   0  14    1.31    1.39
   0   0  15    0.97    0.95
   0   0  15    0.51    0.88
   0   0  15    0.21    0.86
   0   0  15   -0.09    1.43
   0   0  16   24.89    5.10
   0   0  16   23.28    5.78
   0   0  16   27.02    6.27
   0   0  17   -0.82    1.16
   0   0  17    0.18    0.67
   0   0  17    0.04    0.94
   0   0  18    0.36    1.96
   0   0  18    1.36    1.02
   0   0  18   -0.27    0.51
   0   0  19    1.74    3.08
   0   0  19   -0.26    0.73
   0   0  19   -0.05    0.50
   0   0  20  113.25   14.97
   0   0  20  106.86   15.20
   0   0  20  111.19   11.99
   0   0  21    1.40    1.61
   0   0  21    0.31    0.71
   0   0  21   -0.57    1.96
   0   0  22    5.31    3.48
   0   0  22    2.15    2.39
   0   0  22   -0.19    1.97
   0   0  23    0.94    1.71
   0   0  23   -0.73    1.27
   0   0  23   -2.01    2.32
   0   0  24  187.96   21.53
   0   0  24  246.75   25.32
   0   0  24  205.85   18.14
   0   0  25   -0.85    3.04
   0   0  25    2.21    3.33
   0   0  25    4.92    3.57
   0   0  26   -0.06    0.66
   0   0  26   -0.66    0.57
   0   0  27    5.94    5.16
   0   0  27    2.60    3.25
   0   0  28  365.13   33.56
   0   0  28  316.41   24.61
   0   0  29    0.78    1.38
   0   0  29    0.96    2.54
   0   0  30    3.87    3.50
   0   0  30    3.91    2.39
   0   0  31   -0.60    1.37
   0   0  31    1.86    2.18
   0   0  32  664.34   49.73
   0   0  32  672.63   38.94
   0   0  33    4.46    4.97
   0   0  33    5.53    3.31
   0   0  34   -2.88    3.99
   0   0  34    2.68    3.04
   0   0  35    2.64    2.71
   0   0  35    0.70    2.48
   0   0  36   -3.56    5.45
   0   0  36    1.43    3.04
   0   0  37    0.87    1.21
   0   0  37   -0.42    2.52
   0   0  38   -3.72    6.99
   0   0  38    0.76    2.54
   0   0  39   -1.04    2.05
   0   0  39    2.79    5.50
   0   0  40   31.28   12.34
   0   0  40   24.75    8.55
   0   0  41    0.63    4.12
   0   0  41    5.66    8.02
   0   0  42   -0.61    3.98
   0   0  42    4.84    5.95
   0   0  43    4.58    4.72
   0   0  43    6.72    5.63
   0   0  44   59.28   19.61
   0   1 -46  218.83   33.02
   0   1 -45   27.12   11.98
   0   1 -45   34.12   14.10
   1   0 -45   35.23   13.77
  -1   0 -45   31.42   12.89
   0  -1 -45   30.43   12.21
   1   0 -44    3.54    4.74
   0   1 -44    3.85    4.25
   0  -1 -44    0.69    3.44
   0  -1 -44    6.85    7.87
   0   1 -44   12.72    9.33
  -1   0 -44    1.62    1.12
   1   0 -44    6.48    7.70
  -1   0 -44    7.19    7.12
   1   0 -43   14.95   10.19
   0  -1 -43   19.00   10.35
   1   0 -43   26.81   12.08
   0   1 -43   14.92    8.75
  -1   0 -43   13.30    7.70
   0  -1 -43   14.57    8.32
   0   1 -43   21.79   10.82
  -1   0 -43   15.26    8.52
   0   1 -42   71.24   17.42
   1   0 -42   75.28   20.86
   1   0 -42   84.17   19.33
   0  -1 -42   92.38   21.11
   0   1 -42   55.70   16.41
  -1   0 -42   77.43   20.23
   0  -1 -42   98.54   23.43
  -1   0 -42   82.95   19.63
   0   1 -41    2.51    5.40
   1   0 -41    1.20    4.70
   0   1 -41    8.05    6.97
   1   0 -41   10.04    6.66
  -1   0 -41   -1.24    2.02
   0  -1 -41    1.82    3.56
  -1   0 -41    5.57    5.77
   0  -1 -41    6.93    7.27
   0  -1 -40   43.75   14.40
  -1   0 -40   10.70    7.37
   0  -1 -40   34.60   12.25
  -1   0 -40   14.99    8.01
   1   0 -40   16.19    8.65
   1   0 -40   19.14    9.55
   0   1 -40   13.98    9.76
   0   1 -40   13.63    8.94
   1   0 -39    4.53    5.61
  -1   0 -39   -4.18    4.87
   0  -1 -39    4.82    6.55
   1   0 -39   13.29    8.09
  -1   0 -39    4.62    5.49
   0   1 -39    6.80    6.62
   0  -1 -39   -1.71    6.59
   0   1 -39    1.29    4.25
   0   1 -38   30.21   10.09
   1   0 -38   17.13    8.37
  -1   0 -38   23.14    9.22
   0   1 -38   33.83   12.90
   0  -1 -38   26.23   11.64
   1   0 -38   12.71    7.37
   0  -1 -38   17.02    9.22
  -1   0 -38   37.02   12.68
   1   0 -37    7.77    6.11
   0  -1 -37   12.01    7.16
   1   0 -37    9.42    7.38
   0   1 -37    0.28    0.95
   0   1 -37    8.69    4.83
   0  -1 -37    4.17    3.31
  -1   0 -37   14.34    7.89
  -1   0 -37   12.77    8.32
   0  -1 -36    4.50    4.73
   0  -1 -36    2.09    3.23
  -1   0 -36    0.30    2.63
  -1   0 -36    0.55    2.51
   0   1 -36   -1.60    3.26
   1   0 -36   -0.30    3.39
   0   1 -36   10.70    7.00
   1   0 -36   -3.11    1.97
   1   0 -35   -1.41    0.83
  -1   0 -35   -1.41    3.06
  -1   0 -35    2.01    5.21
   0  -1 -35    1.03    3.03
   1   0 -35   -0.24    2.30
   0   1 -35   -2.34    3.23
   0   1 -35    2.64    3.37
   0  -1 -35   -1.75    2.74
  -1   0 -34    4.80    5.38
   0   1 -34    9.76    7.14
   1   0 -34   14.35    7.22
  -1   0 -34   15.95    7.96
   0  -1 -34    7.26    5.77
   0  -1 -34    8.31    6.14
   0   1 -34   13.92    5.93
   1   0 -34    9.12    6.05
   0  -1 -33    8.01    6.69
   1   0 -33   10.19    6.18
   0   1 -33    8.69    5.87
   0  -1 -33    3.65    2.08
  -1   0 -33    4.20    5.18
   1   0 -33    4.06    4.04
  -1   0 -33   -0.19    1.27
   0   1 -33    4.65    4.34
  -1   0 -32   20.89    7.99
   1   0 -32   15.49    7.32
   0   1 -32   30.88    9.88
   0  -1 -32   18.67    7.73
   1   0 -32   18.86    8.75
   0  -1 -32   14.98    6.46
  -1   0 -32   24.82    9.40
   0   1 -32    9.30    6.11
   1   0 -31    1.90    3.41
   0   1 -31   -1.48    2.42
   0  -1 -31   -3.67    2.75
   0  -1 -31    3.18    4.18
  -1   0 -31    3.82    3.71
   0   1 -31    0.48    2.08
  -1   0 -31    8.79    6.56
   1   0 -31    0.42    3.46
   0  -1 -30   26.42    8.79
  -1   0 -30   22.68    9.07
   1   0 -30   20.22    8.62
   0   1 -30   39.46   10.55
   0   1 -30   30.04    9.37
   0  -1 -30   27.00    8.57
   1   0 -30   15.40    6.68
  -1   0 -30   25.63    9.29
   0  -1 -29   81.19   15.29
   0   1 -29   51.61   12.37
   1   0 -29   61.47   13.35
   0   1 -29   56.82   11.90
   0  -1 -29   50.65   12.06
  -1   0 -29   51.20   12.66
   1   0 -29   69.38   14.82
  -1   0 -29   79.52   15.08
   0  -1 -28   18.35    7.30
   0   1 -28   15.45    5.07
   0   1 -28    9.51    5.76
   0   1 -28   18.59    8.08
   1   0 -28    9.79    5.03
  -1   0 -28    3.82    4.64
   0  -1 -28   14.67    6.27
  -1   0 -28    6.10    5.28
   1   0 -28    9.47    4.81
   0   1 -27   41.40   10.70
   1   0 -27   38.87   10.60
   0   1 -27   36.85    9.50
   1   0 -27   33.49   10.04
   0  -1 -27   30.71    9.00
  -1   0 -27   45.99   11.08
   0  -1 -27   36.25   10.18
   0   1 -27   21.11    5.31
  -1   0 -27   28.74    9.11
  -1   0 -26   18.69    6.66
   1   0 -26   16.79    6.64
   1   0 -26   16.36    6.32
  -1   0 -26   27.94    8.39
   0   1 -26   20.17    7.18
   0  -1 -26   29.05    8.85
   0   1 -26   21.20    7.40
   0  -1 -26   25.80    8.84
   0   1 -26   15.82    4.84
   0   1 -25    5.06    4.62
   1   0 -25   15.24    5.95
   0   1 -25    6.92    2.94
   0   1 -25   11.82    5.11
   1   0 -25    4.69    3.83
  -1   0 -25   10.62    5.71
   0  -1 -25    3.26    3.88
  -1   0 -25    3.40    3.29
   0  -1 -25    3.42    2.16
   1   0 -24   31.30    8.69
   0   1 -24   50.34   10.94
   0   1 -24   65.65   11.75
   1   0 -24   41.26    9.33
  -1   0 -24   63.39   12.28
   0  -1 -24   71.58   13.07
   0   1 -24   47.08    7.60
  -1   0 -24   47.32   10.05
   0  -1 -24   64.79   12.57
   0   1 -23   34.19    9.05
   0   1 -23   26.55    7.31
   0  -1 -23   19.23    6.30
   0  -1 -23   22.07    7.50
  -1   0 -23   25.63    8.31
   1   0 -23   21.86    6.38
   1   0 -23   32.02    9.04
   1   0 -23   21.85    7.49
   0   1 -23   16.40    4.16
  -1   0 -23   31.00    8.84
   0   1 -22  228.46   15.59
   0  -1 -22  239.89   22.75
   0  -1 -22  271.33   23.98
   0   1 -22  221.13   20.20
   1   0 -22  223.61   22.17
  -1   0 -22  200.51   20.87
   1   0 -22  223.38   21.27
   0   1 -22  235.33   22.44
  -1   0 -22  221.48   21.30
  -1   0 -22  206.33   18.72
   1   0 -22  179.61   17.41
   0   1 -21   74.85    8.88
   0   1 -21   83.89   13.18
  -1   0 -21  101.28   14.28
  -1   0 -21   72.85   10.18
   0  -1 -21   61.45   11.18
  -1   0 -21   71.48   11.00
   1   0 -21   66.62   11.73
   0  -1 -21   77.93   12.66
   1   0 -21   75.36   11.98
  -1   0 -21   83.35   13.33
   1   0 -21   59.87    9.84
   0   1 -21   75.73   11.58
   1   0 -20   16.70    5.26
   1   0 -20   16.76    5.45
   1   0 -20    7.72    3.99
  -1   0 -20    9.82    4.03
  -1   0 -20    7.22    2.85
  -1   0 -20    6.60    2.95
   0   1 -20    7.19    3.02
   0   1 -20    7.45    3.62
   0  -1 -20   14.58    5.70
   0   1 -20   12.42    4.14
   0  -1 -20   17.96    6.58
  -1   0 -20    6.83    3.42
   0  -1 -19    9.98    3.48
   0   1 -19    6.43    3.21
   1   0 -19   11.09    5.40
  -1   0 -19    5.12    3.38
   0  -1 -19    4.69    3.69
   0  -1 -19    2.98    1.51
  -1   0 -19    3.71    2.63
   1   0 -19    8.58    3.94
   0   1 -19    4.79    2.00
   0   1 -19   10.91    4.64
  -1   0 -19    0.54    1.15
  -1   0 -19    7.71    3.19
   1   0 -19   18.50    6.66
   0   1 -18  438.46   27.46
   1   0 -18  326.69   23.25
   0  -1 -18  383.17   25.59
   0  -1 -18  384.55   25.89
  -1   0 -18  379.81   26.40
   1   0 -18  298.85   20.39
   0  -1 -18  366.65   25.95
  -1   0 -18  352.68   25.26
   1   0 -18  330.64   24.10
   0   1 -18  416.58   24.70
  -1   0 -18  336.13   19.48
  -1   0 -18  324.70   21.45
   0  -1 -18  375.05   21.40
   0   1 -18  430.56   19.05
   0   1 -17  455.54   27.00
  -1   0 -17  469.19   25.53
   0   1 -17  430.48   18.48
   1   0 -17  547.81   30.84
  -1   0 -17  558.94   30.47
  -1   0 -17  488.04   29.74
   0  -1 -17  445.63   22.43
   1   0 -17  416.86   23.97
   0  -1 -17  432.04   26.66
   1   0 -17  508.56   28.07
   0  -1 -17  405.88   26.68
   0  -1 -17  444.15   26.71
  -1   0 -17  461.65   22.06
   0   1 -17  416.96   23.89
   1   0 -16 1076.43   39.28
   0   1 -16 1083.75   37.45
   0  -1 -16 1346.79   45.32
   1   0 -16  972.88   37.37
   0  -1 -16 1324.29   47.08
   0   1 -16  990.25   38.42
  -1   0 -16 1023.74   31.69
  -1   0 -16 1092.54   40.68
   0  -1 -16 1346.08   46.09
   1   0 -16 1057.69   41.12
  -1   0 -16 1116.44   41.37
   0   1 -16 1056.23   38.46
   0   1 -16 1062.49   27.33
  -1   0 -16 1026.19   36.07
   0  -1 -16 1396.88   38.97
   0   1 -15  364.58   15.02
   0   1 -15  399.65   23.57
   0   1 -15  340.85   20.20
  -1   0 -15  425.27   24.75
   0  -1 -15  392.54   24.11
   1   0 -15  381.57   22.25
   0  -1 -15  373.89   19.29
   0   1 -15  366.49   21.95
   0  -1 -15  308.16   21.76
   0  -1 -15  361.11   22.32
   1   0 -15  404.11   23.19
  -1   0 -15  414.50   22.50
   1   0 -15  408.21   23.59
   1   0 -15  402.69   24.48
  -1   0 -15  389.47   19.12
   0   1 -15  321.56   21.22
   0   1 -14  409.53   23.50
  -1   0 -14 1372.74   43.85
   0   1 -14 1574.02   45.09
   0   1 -14 1513.48   28.98
   0   1 -14 1533.61   41.07
  -1   0 -14 1443.80   50.68
   1   0 -14 1383.89   43.59
   1   0 -14 1340.69   45.71
   0  -1 -14 1779.59   52.15
   1   0 -14 1448.63   42.04
  -1   0 -14 1582.03   46.15
   1   0 -14 1411.15   41.32
  -1   0 -14 1422.06   34.04
   0  -1 -14 1861.12   41.25
  -1   0 -14 1339.16   39.15
   1   0 -14 1353.77   41.11
   0  -1 -14 1769.19   48.14
   0  -1 -14 1812.85   51.97
   0  -1 -14 1981.73   53.03
   0   1 -14 1490.51   42.58
   1   0 -13  412.31   24.35
   0  -1 -13  444.92   23.91
   0  -1 -13   81.27   11.05
   1   0 -13  387.67   21.24
   0  -1 -13  386.22   23.24
   0  -1 -13  412.61   22.15
  -1   0 -13  453.87   23.41
   1   0 -13  405.03   22.74
   0   1 -13  409.88   13.98
   0   1 -13  427.12   22.65
   0   1 -13   -0.79    1.38
   1   0 -13  404.51   21.52
  -1   0 -13  492.22   26.79
   0   1 -13  406.23   20.25
   0  -1 -13  391.40   18.06
  -1   0 -13  434.04   18.52
   1   0 -13  431.93   21.79
  -1   0 -13  444.42   22.94
   0   1 -13  380.13   20.96
   0   1 -13    3.81    2.44
   0  -1 -13  374.84   22.72
  -1   0 -13  589.41   31.97
  -1   0 -12   97.26   10.96
   0   1 -12   85.56    6.05
   0  -1 -12  176.26   14.99
   0   1 -12   86.01    9.72
   0   1 -12   -0.47    0.22
   0  -1 -12  148.78   14.57
  -1   0 -12  106.96   10.81
   0  -1 -12  152.40   13.98
   1   0 -12   93.23    9.67
  -1   0 -12   94.76    7.90
   1   0 -12   96.82   11.40
   1   0 -12   92.26    9.88
  -1   0 -12   82.71    9.11
   0  -1 -12  154.38   14.21
   1   0 -12   93.27    9.97
  -1   0 -12   96.56   12.05
   0   1 -12   -0.31    0.71
   0   1 -12   96.68   10.19
   0   1 -12   87.74    8.96
   0  -1 -12  156.89   11.26
   1   0 -12   98.07   10.68
   0  -1 -12  158.31   13.20
   0  -1 -11    5.69    2.02
   1   0 -11    6.08    2.65
   1   0 -11    9.96    3.03
   0  -1 -11    5.68    2.73
   0  -1 -11    7.03    2.35
   1   0 -11    6.02    2.66
   0   1 -11    6.96    1.46
   0   1 -11    7.45    2.66
  -1   0 -11    6.28    3.05
   0  -1 -11    5.13    2.32
   0   1 -11    8.30    2.64
   0  -1 -11    6.19    2.99
   0   1 -11    0.82    1.58
   0   1 -11    9.00    2.89
  -1   0 -11    7.77    2.10
  -1   0 -11    9.07    3.00
  -1   0 -11    3.25    1.96
   0  -1 -11    5.97    2.22
  -1   0 -11    9.37    3.47
   1   0 -11    6.80    2.63
   1   0 -11    9.14    2.99
   0   1 -11   -0.27    0.98
  -1   0 -10   17.68    3.00
   1   0 -10   19.64    4.50
   1   0 -10   18.17    3.77
   0  -1 -10   24.55    5.46
   0   1 -10    0.22    0.73
   0   1 -10   39.86    3.40
   0  -1 -10   20.57    4.69
   1   0 -10   19.24    4.74
   1   0 -10   18.18    4.27
  -1   0 -10   12.34    3.79
   0   1 -10   30.88    5.48
   0   1 -10   30.27    4.79
   0  -1 -10   18.51    4.42
   0  -1 -10   15.48    4.42
   0   1 -10   -0.10    0.48
   1   0 -10   17.07    3.92
  -1   0 -10   20.13    4.19
   0  -1 -10   19.03    3.44
   0   1 -10   26.62    4.95
  -1   0 -10   18.25    4.00
  -1   0 -10   22.04    4.47
  -1   0  -9  177.25    9.03
   1   0  -9  196.75   10.25
   0  -1  -9    0.67    0.76
  -1   0  -9  176.86   12.02
  -1   0  -9  200.00   15.36
   0   1  -9  180.16   12.17
   1   0  -9  178.22   12.71
   1   0  -9  191.50   13.21
   0  -1  -9  198.67   14.90
   1   0  -9  233.64   14.65
   0   1  -9   -0.26    0.16
   0  -1  -9  181.37   12.99
   1   0  -9  196.76   12.07
   0   1  -9   -0.11    0.56
   0   1  -9  188.83   12.72
  -1   0  -9  180.73   12.77
  -1   0  -9  170.99   12.45
   0  -1  -9  182.22   10.39
   0   1  -9  180.49   11.08
   0  -1  -9  179.25   12.87
   1   0  -8  997.39   21.94
   1   0  -8  977.83   25.23
   0   1  -8 1272.90   32.00
  -1   0  -8  993.86   27.15
   0  -1  -8 1063.51   23.96
  -1   0  -8 1051.09   33.64
  -1   0  -8  977.28   26.94
   0  -1  -8 1091.44   30.09
   0   1  -8   -0.28    0.82
   0  -1  -8 1040.15   30.23
   1   0  -8  962.73   26.99
   0  -1  -8 1118.26   33.70
   0   1  -8 1238.02   30.39
   0   1  -8 1240.24   27.42
   1   0  -8  954.86   27.13
   1   0  -8  970.15   28.38
  -1   0  -8 1014.13   20.42
  -1   0  -8  982.02   28.30
   0  -1  -7  102.22    8.84
   1   0  -7   99.27    8.34
   0   1  -7  110.46    7.49
   1   0  -7  109.57    9.05
   0   1  -7    0.25    0.39
   0   1  -7    0.26    1.33
  -1   0  -7  118.30   10.67
   0  -1  -7  109.16    8.90
   0   1  -7  109.83    8.46
   1   0  -7   92.15    6.35
   0  -1  -7   93.60    6.83
   1   0  -7  109.21    7.84
   0  -1  -7   -0.22    0.78
   0  -1  -7  112.67   10.23
  -1   0  -7   99.91    8.25
  -1   0  -7  114.87    8.91
  -1   0  -7  112.28    9.72
   0   1  -7  104.01    8.68
   1   0  -7   96.25    8.24
   0   1  -6   10.70    2.57
   1   0  -6    6.32    1.90
   1   0  -6    3.67    1.14
   0  -1  -6    5.73    1.74
  -1   0  -6    7.40    2.21
  -1   0  -6    5.36    2.03
   0  -1  -6    6.80    2.30
   1   0  -6    4.71    1.80
   0   1  -6   -0.09    0.74
   0   1  -6    6.31    1.83
   0   1  -6    0.14    0.61
  -1   0  -6    7.06    2.28
   1   0  -6    7.14    1.91
   1   0  -6    6.43    1.98
  -1   0  -6    0.70    0.73
   0  -1  -6    8.16    3.01
   0   1  -6    4.04    2.11
   0  -1  -6    6.27    2.03
   0   1  -5    5.34    1.64
   0  -1  -5   -0.49    0.70
   0   1  -5    3.59    1.54
   1   0  -5    0.42    0.39
  -1   0  -5    1.18    0.53
   1   0  -5    7.10    1.66
   1   0  -5    5.30    1.48
   0   1  -5   -0.15    0.57
   1   0  -5   11.38    3.62
  -1   0  -5    5.34    1.79
   0  -1  -5    4.14    1.30
  -1   0  -5    8.75    2.66
   0   1  -5    0.23    0.31
   0  -1  -5    6.56    2.41
   1   0  -5    3.85    1.48
   0  -1  -5    3.91    1.36
  -1   0  -5    0.20    0.41
   0   1  -5    2.62    0.78
   1   0  -4  675.20   18.49
   1   0  -4  751.20   19.20
  -1   0  -4  731.16   18.98
   1   0  -4  626.80   14.60
   1   0  -4  978.74   24.85
   1   0  -4  696.25   14.39
   1   0  -4   -0.58    0.49
  -1   0  -4  612.55   16.69
   1   0  -4    7.05    2.50
   0   1  -4  877.62   19.05
   0   1  -4  213.64   12.01
  -1   0  -4  722.85   21.93
   0  -1  -4  459.31   17.88
   0  -1  -4  770.60   21.10
   0  -1  -3  911.46   21.78
  -1   0  -3  918.71   18.53
   1   0  -3   -0.16    0.29
   0  -1  -3   -0.09    0.27
   1   0  -3    0.40    0.49
  -1   0  -3  209.30   10.31
   0   1  -3    0.07    0.42
   0  -1  -3  793.88   22.15
  -1   0  -3  868.66   23.00
  -1   0  -3  212.09    9.92
   0   1  -3  883.34   20.87
   1   0  -3    0.23    0.37
   1   0  -3  908.11   20.10
  -1   0  -3    2.35    1.41
   1   0  -3  945.54   20.98
   0   1  -3  884.70   17.65
   0   1  -3    0.01    0.35
   1   0  -2    0.13    0.48
   0  -1  -2  120.03   10.59
   0   1  -2   -0.11    0.20
   1   0  -2    0.19    0.36
   0  -1  -2  126.42    8.06
   1   0  -2    0.27    0.30
   1   0  -2  131.34    7.67
  -1   0  -2  123.91    6.05
  -1   0  -2  127.27    7.69
  -1   0  -2  119.51    8.16
   0   1  -2  124.27    7.74
   1   0  -2  106.75    6.43
   0   1  -2   44.92    3.75
  -1   0  -2    0.32    0.40
  -1   0  -2    0.80    0.49
   0   1  -2   -0.10    0.23
   0  -1  -2  238.83   11.64
   0  -1  -2   -0.14    0.32
   0   1  -1  893.66   20.43
  -1   0  -1  883.75   21.21
   0  -1  -1  788.45   19.24
  -1   0  -1  902.78   13.92
  -1   0  -1   44.71    5.07
   0  -1  -1  842.05   20.54
   1   0  -1  886.88   19.07
  -1   0  -1  924.35   19.89
   0  -1  -1  878.07   23.14
   0  -1  -1  908.13   16.91
   0  -1   0  266.69   10.47
   0  -1   0   -0.05    0.06
   1   0   0    0.67    0.74
  -1   0   0    0.04    0.21
   0   1   0    0.01    0.45
   0  -1   0  108.65    7.82
   0   1   0    0.05    0.44
   1   0   0    0.09    0.28
   1   0   0   -0.06    0.16
   0   1   0    0.10    0.51
   1   0   0  111.61    6.66
  -1   0   0  112.18    6.75
  -1   0   0    0.19    0.32
   0   1   0   -0.02    0.14
   0  -1   0  108.98    7.82
  -1   0   0  116.06    7.46
  -1   0   0   16.23    3.21
   1   0   0    0.13    0.24
  -1   0   1  876.13   20.65
   1   0   1    0.01    0.15
   0  -1   1  840.46   21.13
   0  -1   1  801.68   16.35
   0   1   1    2.31    0.94
  -1   0   1    0.20    0.54
   1   0   1   -0.09    0.14
   0   1   1   -0.12    0.38
   0   1   1    0.03    0.19
   1   0   1    0.40    0.50
   0  -1   1  853.57   21.50
  -1   0   1   -0.10    0.27
   0   1   1    0.74    0.79
   0  -1   1   -0.02    0.15
   0   1   1   -0.01    0.30
   1   0   1    0.06    0.51
   0  -1   1 1022.42   17.45
  -1   0   1  290.22   13.49
  -1   0   1  918.12   19.49
   1   0   1   -0.10    0.40
   1   0   2   -0.07    0.21
  -1   0   2    0.50    0.70
   0  -1   2    0.01    0.21
   1   0   2  104.89    5.44
  -1   0   2    0.71    0.55
   1   0   2  117.96    7.17
   0   1   2    0.00    0.06
  -1   0   2  118.75    7.95
   0  -1   2  143.02    8.98
   0  -1   2  126.72    6.15
   0   1   2    0.85    0.71
   1   0   2   -0.03    0.52
  -1   0   2  142.66    8.38
   0   1   2   -0.28    0.28
   0  -1   2   -0.21    0.37
  -1   0   2   47.58    4.89
   1   0   2    0.08    0.29
   0   1   2   -0.04    0.19
   0  -1   3    1.00    0.78
   0   1   3   -0.20    0.41
   0  -1   3  849.34   17.21
   1   0   3  935.91   21.19
  -1   0   3  955.53   23.67
   0  -1   3  837.43   22.09
  -1   0   3  855.19   17.24
   0   1   3    1.26    1.23
  -1   0   3 1548.22   33.18
  -1   0   3  557.80   17.14
   0   1   3  183.35    9.77
   1   0   3    0.18    0.35
   1   0   3  760.20   16.76
  -1   0   3  135.84    7.94
   0  -1   3   -0.22    0.31
   1   0   4  711.53   19.44
  -1   0   4  669.34   15.74
   1   0   4   -0.36    0.94
  -1   0   4  533.08   17.42
  -1   0   4  687.35   18.70
   0  -1   4  783.18   22.36
   0  -1   4  833.67   18.65
   0   1   4  680.37   19.06
   0  -1   4  827.90   16.77
   0  -1   4   65.62    5.99
  -1   0   4  724.07   18.64
   1   0   4  675.71   17.57
   0  -1   4   -0.01    0.62
  -1   0   5    5.15    1.59
   0   1   5    0.19    0.30
  -1   0   5    4.74    1.62
   0  -1   5    4.81    1.71
  -1   0   5    0.73    0.37
   0   1   5   -0.35    0.31
   1   0   5    6.94    2.57
   1   0   5    5.25    1.71
   0  -1   5    5.06    1.66
  -1   0   5    5.08    1.43
   0  -1   5    4.83    1.50
  -1   0   5    4.58    1.29
  -1   0   5    4.99    1.77
   1   0   5    4.86    1.68
   0  -1   5   -0.03    0.28
   0  -1   5    4.17    1.18
   1   0   5    2.09    1.21
   0   1   5    4.86    1.62
  -1   0   6    4.11    1.79
   0   1   6    4.02    1.50
   0  -1   6   10.67    2.47
   1   0   6    6.07    1.90
   0  -1   6    9.53    2.25
   0   1   6    5.55    2.50
   1   0   6    8.01    2.58
   1   0   6    7.28    2.09
  -1   0   6    5.10    1.71
  -1   0   6    5.76    2.29
   1   0   6    8.66    2.23
   0  -1   6   12.45    2.95
   0  -1   6   13.44    3.10
  -1   0   6    8.02    2.47
   0  -1   6    6.13    2.02
   1   0   6    4.81    1.17
   0   1   6    1.01    1.15
   1   0   7   93.86    8.16
   0   1   7  115.22    9.07
  -1   0   7  111.66    8.24
   1   0   7  119.53    6.24
   1   0   7  104.40    8.58
   0  -1   7  108.06    9.06
   0   1   7  106.33    7.34
   0   1   7   97.00    9.36
   0  -1   7  115.21    7.84
   1   0   7  105.20    9.16
   0  -1   7  127.04    9.62
  -1   0   7  115.30    8.76
   0  -1   7   98.60    8.30
  -1   0   7   99.07    8.74
   1   0   7  125.99   11.13
   0  -1   7  104.44    8.07
  -1   0   7   77.04    7.56
   0   1   8  963.81   23.22
  -1   0   8  968.42   25.63
  -1   0   8  999.41   28.50
   0   1   8 1111.96   30.05
   1   0   8 1014.18   19.72
   0  -1   8 1214.78   29.73
   1   0   8 1098.22   34.47
   0   1   8  940.66   30.54
   1   0   8  984.72   28.70
  -1   0   8 1058.05   30.00
   0  -1   8 1294.33   34.19
   0  -1   8 1280.37   31.17
   0  -1   8 1280.78   31.73
   1   0   8  972.00   27.41
  -1   0   8  980.46   27.03
   1   0   8  986.38   27.64
   0  -1   8 1264.72   28.11
   0  -1   9  197.71   12.66
   1   0   9  210.01   15.95
  -1   0   9  212.92   14.00
   1   0   9  196.18   13.50
   1   0   9  207.50   13.19
   0  -1   9  187.43   12.60
  -1   0   9  193.78   13.10
   1   0   9  188.90   12.74
   0  -1   9  181.18   13.07
  -1   0   9  188.11   13.16
   0   1   9  167.94    9.89
   0  -1   9  192.22   11.64
  -1   0   9  197.30   13.42
   1   0   9  182.30    8.93
   0   1   9  176.88   12.56
   0  -1   9  189.93   12.44
  -1   0  10   19.47    3.98
  -1   0  10   12.65    3.39
   0  -1  10   39.83    6.82
   1   0  10   16.90    2.88
   0  -1  10   30.58    5.94
   0   1  10   11.19    2.65
   0   1  10   16.90    4.11
   1   0  10   22.13    5.36
  -1   0  10   16.25    4.00
  -1   0  10   19.87    4.37
   1   0  10   14.73    3.74
   0  -1  10   29.80    5.21
   1   0  10   13.14    3.64
   0  -1  10   30.31    5.99
   1   0  10   11.46    3.05
   0  -1  10   34.21    5.51
   0   1  11    6.46    2.85
  -1   0  11    4.11    2.25
   1   0  11    8.26    2.25
   0  -1  11    5.29    1.98
   0  -1  11    6.86    2.58
   0   1  11    5.73    2.19
  -1   0  11   10.40    3.46
   1   0  11   11.68    4.15
   1   0  11    9.96    3.76
   1   0  11    3.82    2.30
   0   1  11    4.99    2.32
  -1   0  11    6.41    2.76
   0  -1  11    8.54    2.78
   0  -1  11    2.77    1.99
  -1   0  11    7.53    2.72
   0  -1  11    7.15    2.69
   1   0  11    2.74    2.80
   0   1  12  165.65   14.14
   0   1  12  175.02   15.42
  -1   0  12  104.98   10.55
   1   0  12   87.69    9.75
   0  -1  12   92.08    9.60
  -1   0  12   97.02    9.82
   0  -1  12   92.14    9.86
   1   0  12   86.05   10.41
   0  -1  12   98.16   10.34
   0  -1  12   89.03   10.58
   0   1  12  152.18   10.79
   1   0  12   95.64    7.69
   0  -1  12  110.49   10.38
  -1   0  12   94.17   10.32
   1   0  12  100.42   10.56
  -1   0  12   79.62    9.55
   1   0  12   82.72   11.12
  -1   0  13  401.96   21.72
  -1   0  13  399.85   20.62
  -1   0  13  403.60   22.82
   0   1  13  370.13   21.42
   1   0  13  470.07   24.97
   1   0  13  521.69   26.79
   0  -1  13  400.40   21.59
   0   1  13  373.37   23.17
   0  -1  13  414.26   21.44
   0  -1  13  361.32   22.31
   1   0  13  429.07   22.77
   1   0  13  537.02   19.28
   1   0  13  401.17   24.64
  -1   0  13  416.36   22.67
   0  -1  13  448.23   21.94
   0   1  13  381.10   17.25
   0  -1  13  397.56   21.83
   1   0  14 1357.64   41.23
   0  -1  14 1570.00   43.85
   0  -1  14 1448.73   42.86
   0  -1  14 1652.07   43.58
   1   0  14 1500.58   49.98
  -1   0  14 1409.55   42.50
  -1   0  14 1391.29   43.66
   0  -1  14 1619.99   48.89
   0   1  14 1899.14   53.91
   1   0  14 1300.56   43.13
   0  -1  14 1489.36   44.03
  -1   0  14 1336.52   38.77
  -1   0  14 1412.55   43.68
   1   0  14 1471.17   33.44
   0   1  14 1850.00   39.93
   1   0  14 1316.83   40.91
   0   1  14 1717.29   48.26
   0  -1  15  394.69   25.00
   1   0  15  399.61   24.45
   0  -1  15  410.45   22.46
   0  -1  15  409.42   23.72
   1   0  15  479.50   25.56
   0   1  15  379.79   25.08
   0   1  15  362.36   18.31
   1   0  15  537.74   31.32
   0  -1  15  392.48   22.86
  -1   0  15  401.50   24.15
   1   0  15  476.07   26.90
   1   0  15  509.20   20.61
  -1   0  15  388.06   21.69
   1   0  16 1093.53   42.91
   0   1  16 1405.11   50.07
   1   0  16 1041.69   30.21
   0   1  16 1348.67   36.19
   0  -1  16 1181.24   41.28
  -1   0  16 1012.68   36.03
   0  -1  16 1077.43   42.93
   0  -1  16 1030.07   38.99
   1   0  16  996.83   37.10
   0  -1  16 1218.40   39.81
   1   0  16  995.36   42.76
  -1   0  16 1075.71   40.09
   0  -1  17  458.58   27.25
   0   1  17  433.08   28.62
   1   0  17  612.68   33.10
   1   0  17  535.56   22.56
  -1   0  17  558.08   30.74
   1   0  17  463.60   25.92
   0   1  17  439.53   21.27
   0  -1  17  435.35   28.06
   1   0  17  458.47   30.17
   0  -1  17  536.53   26.99
  -1   0  17  451.10   24.48
   1   0  18  326.89   22.72
   0  -1  18  403.27   24.21
   1   0  18  384.13   27.53
  -1   0  18  326.49   23.84
   0  -1  18  422.19   28.80
   0  -1  18  458.02   27.93
   1   0  18  317.36   17.91
  -1   0  18  349.44   22.20
   1   0  18  419.00   29.74
   0   1  18  340.11   19.39
   0   1  18  351.29   26.16
   0  -1  19   11.76    4.99
   1   0  19    4.66    1.91
   0   1  19    5.71    2.77
   1   0  19    7.71    3.03
   0  -1  19    9.20    3.87
  -1   0  19   18.18    6.25
   1   0  19    5.13    3.67
  -1   0  19   12.25    4.12
   0  -1  19    5.55    2.53
   0   1  19   14.39    5.88
   1   0  19    2.81    2.46
  -1   0  20   10.37    4.13
   0  -1  20    9.40    4.98
   1   0  20    7.42    4.45
   0  -1  20   15.42    5.07
   1   0  20    9.38    4.66
   1   0  20   12.49    4.81
   1   0  20    6.11    2.94
  -1   0  20   10.15    4.45
   0  -1  20    6.64    3.95
   0   1  20   18.94    4.90
   0   1  21   74.09   12.85
   0  -1  21   76.98   11.15
   0  -1  21   66.30   12.33
   1   0  21  100.14   16.55
   0   1  21   57.99    8.78
   0  -1  21   91.49   13.56
  -1   0  21   67.44   10.48
   1   0  21  107.31   11.78
   1   0  21   70.12   11.22
  -1   0  21   83.37   13.28
  -1   0  22  199.27   18.58
  -1   0  22  168.80   19.39
   0  -1  22  253.08   24.89
   1   0  22  181.43   18.18
   0  -1  22  280.40   22.15
   1   0  22  193.37   21.08
   1   0  22  228.37   24.13
   0  -1  22  244.65   23.12
   0   1  22  255.34   24.92
   1   0  22  209.43   16.24
   0   1  22  218.15   17.49
  -1   0  23   29.01    7.66
   1   0  23   32.81   10.32
   0   1  23   15.43    6.61
   0  -1  23   11.65    5.49
  -1   0  23   22.07    7.28
   0  -1  23   19.43    5.77
   0   1  23   24.55    5.71
   0  -1  23   22.63    7.16
   1   0  23   25.52    6.15
   1   0  23   20.81    6.72
   1   0  23   20.67    7.51
   0   1  24   62.99    9.80
   0  -1  24   34.87    9.80
   1   0  24   54.17    8.80
   1   0  24   37.38   10.04
   0  -1  24   47.12    9.15
   0   1  24   43.17   11.25
   1   0  24   44.29    9.35
  -1   0  24   53.13    9.93
   0  -1  24   49.69   11.36
   1   0  24   74.62   14.64
  -1   0  24   71.00   13.29
   0  -1  25    6.70    4.53
  -1   0  25   11.57    4.49
   1   0  25    4.39    2.30
   0  -1  25    5.53    2.98
   1   0  25    9.33    5.73
  -1   0  25    0.77    0.75
   0  -1  25    4.20    3.02
   0   1  25    7.45    5.69
   1   0  25    4.77    3.39
   0   1  25    8.38    3.54
  -1   0  26   22.65    7.35
   0   1  26   32.62    7.28
   1   0  26   18.08    7.49
   0  -1  26   25.24    8.91
   1   0  26   17.87    5.72
   0  -1  26   29.58    9.27
   1   0  26   16.47    4.86
   0   1  26   25.62    8.54
  -1   0  26   22.58    8.95
   0  -1  26   14.84    5.77
   1   0  27   24.84    8.32
   0  -1  27   41.48   11.54
  -1   0  27   46.53   11.90
   0  -1  27   50.85   10.27
   1   0  27   34.69   10.67
  -1   0  27   31.99    8.58
   0  -1  27   25.07    8.39
   0   1  27   32.25    7.55
   0   1  27   35.79   10.70
   1   0  27   35.94    7.50
   0  -1  28   25.71    8.82
   1   0  28    1.63    2.78
   0   1  28   14.98    5.38
   1   0  28    8.14    3.73
  -1   0  28    8.62    3.91
   0  -1  28   21.41    6.94
   0   1  28   21.62    9.34
  -1   0  28   13.51    6.58
   1   0  28   15.57    6.96
   0  -1  28   22.93    8.80
   0   1  29   59.24   10.63
   1   0  29   63.48   10.79
   0  -1  29   56.76   13.33
   1   0  29   70.65   15.93
  -1   0  29   43.47   10.20
   0  -1  29   53.28   13.76
   1   0  29   76.99   16.21
   0  -1  29   52.92   10.96
  -1   0  29   61.37   14.22
   0   1  29   79.59   16.11
   0  -1  30   41.74   11.69
   0   1  30   20.14    6.31
   0   1  30   28.91   10.34
  -1   0  30   23.12    7.73
   1   0  30   15.56    7.40
   1   0  30   10.30    6.19
   0  -1  30   31.34   10.08
  -1   0  30   28.56    9.56
   1   0  30   21.59    6.34
   0  -1  30   32.27    9.00
   0   1  31    1.29    0.93
  -1   0  31    2.15    3.33
   1   0  31    0.75    4.11
   1   0  31   -1.67    2.87
   0  -1  31    2.20    2.76
   0   1  31    3.41    2.88
   0  -1  31    1.91    4.65
   1   0  31    0.42    0.28
  -1   0  31    1.46    5.26
   1   0  32   15.34    4.89
   0   1  32   24.41   10.41
  -1   0  32   12.71    5.81
  -1   0  32   11.82    7.25
   0  -1  32   16.92    6.84
   1   0  32   14.00    8.11
   0  -1  32   22.22    9.68
   0   1  32   11.38    4.94
   1   0  32    6.47    3.94
   0   1  33   -0.21    0.65
  -1   0  33   14.07    8.23
   0   1  33    2.26    2.26
   1   0  33    9.34    6.51
  -1   0  33    4.64    4.41
   1   0  33    2.06    2.36
   0  -1  33    4.76    4.31
   0  -1  33    2.87    2.25
   1   0  33    0.86    2.98
  -1   0  34   10.09    6.41
   0  -1  34   16.68    6.75
  -1   0  34   10.87    5.01
   1   0  34    5.24    4.68
   1   0  34   21.19   11.63
   0   1  34   15.22    6.16
   0  -1  34   16.10    8.12
   1   0  34    5.49    3.15
   1   0  35    2.21    4.86
   0  -1  35    0.94    1.89
   0   1  35    2.59    2.61
  -1   0  35   -2.32    3.37
   1   0  35   -1.48    2.56
   0  -1  35    3.26    2.22
  -1   0  35    1.20    3.42
   1   0  35   -0.03    5.06
  -1   0  36    1.67    1.76
   1   0  36   -1.70    2.76
   0  -1  36   -2.53    3.93
  -1   0  36    2.52    4.33
   0   1  36   -0.49    0.98
   0  -1  36    1.43    2.65
   1   0  36   -2.93    3.60
   1   0  37    6.13    3.66
  -1   0  37   12.37    7.84
   0  -1  37    8.84    5.64
  -1   0  37   10.43    5.45
   0   1  37    5.22    5.36
   1   0  37   -3.95    5.16
   0  -1  37    6.41    8.65
   1   0  38   16.29    6.25
  -1   0  38   26.96    9.35
   1   0  38    8.98    6.36
   0  -1  38   15.24    6.79
  -1   0  38   12.15    7.35
   0   1  38   26.02    8.54
   0  -1  38   27.64   11.89
  -1   0  39    3.43    3.45
  -1   0  39    1.33    2.84
   0  -1  39    9.95    5.77
   0  -1  39   -1.93    4.03
   1   0  39    4.22    4.42
   0   1  39    6.41    5.35
   1   0  39    5.04    5.27
   0  -1  40   21.43    8.58
   0   1  40   27.75    8.97
   1   0  40   23.41    9.97
   0  -1  40   27.58   11.32
  -1   0  40   17.40    8.86
  -1   0  40   16.93    8.24
   0  -1  41    4.29    2.91
   1   0  41    4.33    6.73
  -1   0  41    7.01    5.70
   0   1  41    4.79    3.23
   0  -1  41   -2.19    4.46
   0  -1  42   46.84   12.56
  -1   0  42   65.79   15.49
   0  -1  42   56.35   18.15
   1   0  42   79.12   20.78
   0  -1  43   25.75    9.62
   1   0  43   26.32   14.00
   0  -1  43   41.47   15.86
  -1   0  43   28.32   10.69
  -1   0  44   -1.88    2.06
   0  -1  44   -1.79    1.02
   0  -1  44   -6.82    8.40
  -1   0  45   25.76   10.65
   0  -1  45   26.18   12.97
  -1   1 -46   41.45   14.39
  -1  -1 -45  238.48   35.99
  -1   1 -45  241.37   34.77
  -1   1 -45  228.62   36.08
  -1  -1 -44   64.23   19.13
   1  -1 -44  135.38   27.74
   1   1 -44  138.62   28.62
   1  -1 -44   76.58   20.03
  -1  -1 -44  136.33   28.71
  -1   1 -44   74.37   18.90
  -1   1 -44  119.99   25.82
  -1  -1 -43    4.24    8.61
   1   1 -43   -1.74    2.70
  -1   1 -43    4.20    6.42
   1  -1 -43    0.53    2.74
  -1  -1 -43   13.24    8.73
  -1   1 -43   14.84    9.97
   1   1 -43   -0.28    5.40
   1  -1 -43    3.70    3.78
   1   1 -42   -5.22    5.25
  -1   1 -42    9.75    8.28
  -1   1 -42    0.78    4.22
  -1  -1 -42    1.08    4.00
   1   1 -42   -3.51    4.78
   1  -1 -42   -6.42    8.79
   1  -1 -42    6.84    6.58
  -1  -1 -42    2.44    4.72
   1  -1 -41   19.03    9.24
  -1  -1 -41   17.76   10.24
  -1  -1 -41   13.43    9.75
  -1   1 -41   23.13    9.94
   1   1 -41   23.32   11.55
  -1   1 -41   24.82   10.44
   1  -1 -41   29.11   11.35
   1   1 -41   19.60   10.10
  -1   1 -40   16.54    9.87
  -1   1 -40   12.68    8.01
  -1  -1 -40   18.78    9.65
   1   1 -40   13.39    8.51
   1  -1 -40    7.65    6.58
  -1  -1 -40   16.51   10.84
   1  -1 -40   17.91    7.88
   1   1 -40   14.37    6.80
  -1   1 -39    6.56    7.34
   1   1 -39   -0.54    2.38
   1  -1 -39   -2.89    4.23
   1  -1 -39    9.00    6.96
  -1   1 -39    5.68    5.41
  -1  -1 -39   10.07    8.54
   1   1 -39    3.82    5.83
  -1  -1 -39    9.99    5.14
   1  -1 -38   -2.22    4.34
   1   1 -38   -1.03    3.85
  -1  -1 -38    6.49    6.26
   1   1 -38    7.25    7.40
  -1  -1 -38    6.43    8.09
  -1   1 -38    1.46    3.03
  -1   1 -38    4.43    4.08
   1  -1 -38    0.40    3.73
  -1  -1 -37    6.01    5.07
  -1   1 -37    0.09    2.86
   1   1 -37    0.06    4.18
   1  -1 -37    3.18    4.41
   1   1 -37   -1.57    2.63
  -1  -1 -37    4.19    7.16
  -1   1 -37    2.59    5.97
   1  -1 -37    3.61    4.93
  -1  -1 -36   -2.75    4.20
   1   1 -36    1.48    3.24
  -1   1 -36    3.04    3.60
  -1  -1 -36    2.66    5.33
   1  -1 -36   -1.52    3.52
   1  -1 -36    5.50    5.09
  -1   1 -36    7.12    6.86
   1   1 -36    8.20    6.08
   1   1 -35    1.91    5.00
   1   1 -35   -0.71    0.34
  -1  -1 -35    0.42    2.43
  -1   1 -35    2.49    5.23
   1  -1 -35    0.39    1.41
  -1   1 -35    6.12    4.89
   1  -1 -35   -2.67    3.80
  -1  -1 -35    1.43    3.43
  -1   1 -34    0.39    2.16
  -1   1 -34    5.95    4.02
   1   1 -34   -0.83    4.75
   1  -1 -34    0.49    2.56
   1  -1 -34    0.45    2.23
   1   1 -34    2.63    2.66
  -1  -1 -34    5.47    4.52
  -1  -1 -34    3.08    3.96
  -1  -1 -33    8.69    4.31
   1  -1 -33    9.43    5.70
   1  -1 -33   14.68    7.50
   1   1 -33    3.38    1.14
  -1  -1 -33    8.78    5.28
   1   1 -33    4.15    1.59
  -1   1 -33    2.20    3.75
  -1   1 -33    3.84    2.65
   1  -1 -32    4.13    4.36
   1   1 -32    8.43    4.70
   1  -1 -32   15.17    7.78
  -1   1 -32    9.14    5.39
  -1   1 -32    9.08    5.84
  -1  -1 -32   10.89    8.66
  -1  -1 -32   11.72    6.90
   1   1 -32    2.32    2.17
   1   1 -31   23.49    8.31
   1   1 -31    9.85    6.12
   1   1 -31    8.12    2.75
  -1  -1 -31   10.32    6.12
  -1  -1 -31   11.69    7.15
  -1   1 -31    9.78    5.75
   1  -1 -31    7.28    5.44
   1  -1 -31   10.78    6.64
  -1   1 -31    6.58    5.14
   1   1 -30    1.93    2.55
   1   1 -30    2.45    1.01
  -1   1 -30    9.17    6.15
   1  -1 -30    4.50    4.83
  -1  -1 -30    5.66    3.30
  -1  -1 -30   -2.20    1.78
   1   1 -30    0.72    2.65
  -1   1 -30    3.94    3.06
   1  -1 -30   -1.70    3.74
   1   1 -29   50.73   12.46
   1  -1 -29   52.47   12.95
  -1   1 -29   56.58   13.09
  -1  -1 -29   47.75   12.04
   1   1 -29   42.33   11.04
   1   1 -29   48.00    6.69
  -1  -1 -29   51.44   12.02
   1  -1 -29   71.89   14.82
  -1   1 -29   68.98   13.71
   1   1 -28   76.52   14.40
   1   1 -28   76.82    8.33
   1  -1 -28   78.98   14.66
   1   1 -28   67.64   14.32
  -1   1 -28   59.35   11.87
  -1  -1 -28  108.80   18.22
  -1   1 -28   66.52   13.40
   1  -1 -28   54.06   12.80
  -1  -1 -28   88.88   16.44
   1   1 -27   16.91    7.69
  -1  -1 -27   11.31    6.18
  -1   1 -27    3.46    2.09
   1   1 -27   11.45    4.25
   1  -1 -27    6.76    3.87
  -1  -1 -27   14.23    6.02
   1   1 -27    8.62    4.87
  -1   1 -27    9.23    4.01
   1  -1 -27    5.44    3.88
   1   1 -27   12.28    3.26
  -1   1 -27    7.90    3.84
   1  -1 -26   12.00    5.83
   1   1 -26   10.96    3.07
   1   1 -26   10.54    4.96
  -1   1 -26   14.43    6.18
   1   1 -26    9.73    5.76
   1  -1 -26   18.24    7.08
   1   1 -26    4.11    2.58
  -1   1 -26   14.82    5.57
  -1   1 -26   14.32    4.50
  -1  -1 -26   13.77    6.11
  -1  -1 -26   16.05    7.06
  -1   1 -25   23.63    5.49
   1  -1 -25   36.79    9.71
   1  -1 -25   35.36    9.29
   1   1 -25   34.79    9.54
   1   1 -25   31.40    4.92
  -1  -1 -25   39.20    9.76
  -1   1 -25   38.22    9.94
   1   1 -25   43.00   10.28
   1   1 -25   27.61    6.17
  -1  -1 -25   36.23    9.99
  -1   1 -25   41.91    9.61
   1   1 -24   76.23    7.47
  -1   1 -24   57.40   10.47
   1   1 -24   76.23   12.80
  -1   1 -24   49.33    7.82
  -1   1 -24   62.66   11.83
  -1  -1 -24   61.16   12.76
   1  -1 -24   71.41   12.79
   1   1 -24   56.33    8.85
  -1  -1 -24   73.37   13.90
   1   1 -24   68.17   12.80
   1  -1 -24   61.64   12.48
  -1  -1 -23   56.93    8.81
   1   1 -23   61.46    8.91
  -1  -1 -23   87.86   14.57
  -1   1 -23   63.76    8.97
   1  -1 -23  131.08   18.46
  -1   1 -23   77.07   12.28
   1   1 -23   75.54   12.97
   1  -1 -23  137.14   17.94
   1   1 -23   68.25   11.86
   1   1 -23   73.44    7.13
  -1  -1 -23   69.21   12.68
  -1   1 -23   72.18   12.51
  -1   1 -22   50.82   10.20
  -1   1 -22   50.12    9.65
   1   1 -22   54.72   10.87
   1   1 -22   54.52    5.92
   1   1 -22   56.59   10.13
  -1  -1 -22   40.67    7.12
   1   1 -22   53.42    8.24
  -1  -1 -22   47.73   10.03
   1  -1 -22   45.80   10.13
   1  -1 -22   62.33   11.61
  -1  -1 -22   59.18   11.92
  -1   1 -22   50.68    7.61
   1   1 -21   36.73    9.45
  -1  -1 -21   31.59    5.78
  -1  -1 -21   40.23    9.53
  -1   1 -21   33.11    6.01
   1   1 -21   29.71    5.95
   1   1 -21   37.14    4.81
  -1  -1 -21   45.97    9.82
   1  -1 -21   57.22   10.94
   1   1 -21   36.81    8.82
  -1   1 -21   29.89    7.74
  -1   1 -21   26.61    7.29
   1  -1 -21   48.23    9.68
   1   1 -20   76.06   12.07
   1  -1 -20   65.73   11.24
  -1   1 -20   78.16   12.08
   1  -1 -20   74.16   11.64
   1   1 -20   81.29    9.68
   1   1 -20   79.20   13.15
  -1   1 -20   89.63   12.20
  -1  -1 -20   61.65   11.06
  -1  -1 -20   83.94   13.13
   1   1 -20   87.08    7.08
  -1  -1 -20   77.46    9.41
  -1   1 -20   57.09    7.95
  -1  -1 -19   50.15   10.07
   1   1 -19   66.18   10.82
   1   1 -19   54.64   10.02
  -1  -1 -19   55.45    7.46
   1   1 -19   49.97    7.20
   1  -1 -19   61.34   10.72
  -1   1 -19   77.90    9.08
  -1   1 -19   69.37   11.30
   1   1 -19   61.66    5.74
   1  -1 -19   64.39   10.84
  -1   1 -19   78.76   11.79
   1   1 -18   60.57    9.88
  -1   1 -18   44.91    8.45
   1  -1 -18   33.85    7.83
  -1   1 -18   53.47    7.02
   1   1 -18   67.47   11.17
   1  -1 -18   55.60    9.93
   1   1 -18   46.42    6.85
   1   1 -18   62.93    5.65
  -1   1 -18   41.97    7.66
  -1  -1 -18   64.33    8.34
  -1   1 -18   61.06   10.11
   1   1 -17  756.77   36.83
  -1  -1 -17  714.00   36.14
  -1   1 -17  752.40   32.09
  -1   1 -17  763.44   25.95
   1  -1 -17  746.95   36.66
  -1   1 -17  702.57   30.81
  -1  -1 -17  735.30   25.22
  -1   1 -17  748.04   33.94
   1   1 -17  705.13   24.95
   1   1 -17  703.89   32.30
  -1  -1 -17  795.07   37.53
   1   1 -17  711.05   17.89
   1   1 -16  489.00   26.72
  -1   1 -16  489.79   19.98
   1  -1 -16  492.17   27.08
   1   1 -16  562.19   30.58
  -1   1 -16  491.10   25.08
  -1   1 -16  499.82   25.14
   1  -1 -16  399.69   25.87
   1  -1 -16  514.96   28.26
   1   1 -16  577.99   28.61
  -1  -1 -16  443.77   27.95
  -1   1 -16  426.69   24.65
   1   1 -16  523.48   14.89
  -1  -1 -16  510.37   28.65
  -1  -1 -16  451.83   18.71
   1  -1 -15  281.93   21.76
   1   1 -15  248.67   17.52
  -1  -1 -15  248.07   19.61
  -1  -1 -15  234.80   12.81
  -1   1 -15  230.41   17.74
  -1  -1 -15  215.26   19.11
   1  -1 -15  310.92   21.30
   1  -1 -15  324.18   21.71
  -1   1 -15  235.04   16.89
   1  -1 -15  310.82   22.53
   1  -1 -15  307.62   20.40
  -1   1 -15  237.13   13.57
   1   1 -15  224.97   18.86
   1   1 -15  230.91   17.87
  -1   1 -15  249.74   17.27
   1   1 -15  213.38    8.57
  -1  -1 -14   78.12   11.71
  -1   1 -14   71.79    9.07
  -1  -1 -14   95.40   13.01
   1  -1 -14   69.47    9.21
  -1  -1 -14   81.28    7.54
   1  -1 -14   79.36   10.21
  -1   1 -14   77.52    7.52
   1   1 -14   94.97   11.96
   1   1 -14   94.51   11.04
   1   1 -14  103.18   12.85
   1   1 -14   89.12   11.22
  -1   1 -14   80.10    9.67
   1  -1 -14   66.92   10.27
   1   1 -14   90.16   10.80
   1   1 -14   79.69    5.20
  -1  -1 -14   78.04   11.70
   1  -1 -14   76.71    9.85
  -1   1 -14   71.98    9.41
   1  -1 -13 1180.80   41.12
  -1  -1 -13 1197.67   43.84
   1   1 -13 1033.22   16.21
  -1  -1 -13 1163.14   39.40
   1   1 -13  972.37   36.37
  -1  -1 -13 1076.21   40.10
   1  -1 -13 1233.00   37.68
  -1   1 -13 1203.49   28.27
   1   1 -13 1079.44   33.63
   1   1 -13 1037.02   38.01
  -1   1 -13 1111.21   35.83
  -1   1 -13 1156.31   39.98
   1  -1 -13 1290.99   40.20
  -1   1 -13 1130.09   34.10
   1   1 -13 1031.33   34.65
  -1  -1 -13 1086.13   25.09
   1  -1 -13 1203.30   43.42
   1  -1 -13 1259.04   39.37
   1   1 -13 1104.52   38.10
  -1  -1 -13  969.71   38.21
  -1  -1 -12  770.84   32.84
   1   1 -12  799.48   32.23
   1   1 -12  919.18   35.26
  -1   1 -12  760.07   26.76
   1  -1 -12  691.35   27.18
   1   1 -12 1002.82   25.40
  -1  -1 -12  644.14   30.32
   1  -1 -12  717.92   28.52
   1   1 -12  849.62   33.46
   1   1 -12  914.41   31.98
  -1  -1 -12  738.64   30.42
  -1   1 -12  613.00   27.66
   1  -1 -12  743.66   31.53
  -1  -1 -12  773.38   33.89
   1   1 -12  764.28   27.66
  -1  -1 -12  739.22   19.23
  -1   1 -12  733.85   27.55
   1  -1 -12  717.99   28.30
  -1   1 -12  742.02   21.42
  -1  -1 -11  136.07   13.29
   1   1 -11  133.33   12.45
  -1  -1 -11  142.97   13.93
   1  -1 -11  175.56   13.42
  -1   1 -11  193.83   10.91
   1  -1 -11  160.05   13.09
  -1   1 -11  172.67   15.06
   1   1 -11  147.87   12.93
  -1  -1 -11  134.79   13.60
   1   1 -11  132.54   10.78
  -1  -1 -11  147.38   12.89
  -1  -1 -11  134.03    7.67
   1  -1 -11  160.10   14.39
   1   1 -11  127.23   12.41
   1  -1 -11  170.83   13.25
   1   1 -11  168.44    9.64
  -1   1 -11  202.84   13.80
  -1   1 -11  196.22   14.29
   1   1 -10  162.49   11.48
   1  -1 -10  168.66   14.00
  -1  -1 -10  158.89   13.90
  -1   1 -10  161.74   11.21
  -1   1 -10  143.53   11.15
  -1  -1 -10  172.94   14.68
   1  -1 -10  158.87   12.30
  -1   1 -10  169.55    9.41
  -1  -1 -10  119.21   12.33
   1   1 -10  147.01   12.46
   1   1 -10  158.30    8.34
  -1   1 -10  153.28   12.99
   1  -1 -10  158.32   12.11
   1  -1 -10  155.08   12.04
  -1  -1 -10  137.49   12.45
   1   1 -10  161.80   13.06
   1   1 -10  163.58   14.18
  -1  -1 -10  151.37    7.56
  -1   1  -9  216.41   10.45
   1  -1  -9  340.84   17.95
  -1  -1  -9  228.46   15.89
  -1  -1  -9   -0.08    0.80
  -1   1  -9  233.40   13.69
  -1   1  -9  242.65   15.56
  -1  -1  -9  234.16   16.09
  -1  -1  -9  212.31    7.96
   1  -1  -9  373.25   19.51
   1   1  -9  201.28   11.85
   1   1  -9  206.47    9.00
   1   1  -9  204.08   14.00
  -1   1  -9    1.26    1.61
   1   1  -9  198.08   14.55
   1  -1  -9  309.80   20.33
   1   1  -9  210.59   14.43
  -1  -1  -9  231.77   15.51
   1  -1  -9  345.01   18.42
  -1   1  -9  250.74   13.28
  -1  -1  -8  764.50   27.11
  -1  -1  -8    0.99    1.15
   1   1  -8 1015.90   31.56
   1   1  -8 1021.67   25.21
  -1  -1  -8 1145.75   33.78
  -1   1  -8 1096.71   31.99
  -1   1  -8 1183.84   26.62
   1  -1  -8  993.37   28.01
  -1   1  -8 1105.66   27.44
   1   1  -8 1023.49   29.68
  -1   1  -8    5.98    3.07
   1   1  -8 1072.44   31.55
   1   1  -8 1074.94   20.10
   1  -1  -8 1065.90   28.40
  -1  -1  -8 1104.67   16.27
  -1   1  -8 1105.34   22.29
   1  -1  -8 1013.08   29.25
  -1  -1  -8 1200.21   35.71
  -1   1  -7  806.77   21.01
  -1   1  -7  762.32   18.48
   1   1  -7  714.86   25.80
   1   1  -7  693.30   22.84
   1  -1  -7  778.13   23.46
  -1  -1  -7  757.92   25.69
   1  -1  -7  722.49   23.88
  -1  -1  -7  762.58   26.85
  -1  -1  -7   -0.62    1.26
   1   1  -7  713.87   19.69
  -1   1  -7    5.49    2.88
  -1   1  -7  703.48   24.67
   1   1  -7  681.17   23.99
   1   1  -7  721.04   16.20
  -1  -1  -7  772.38   26.40
   1  -1  -7  755.61   23.54
   1  -1  -6   41.29    5.75
   1   1  -6   34.06    5.45
  -1  -1  -6   47.30    6.13
   1  -1  -6   34.40    4.45
   1   1  -6   41.80    5.27
   1   1  -6   35.94    4.09
  -1  -1  -6   40.39    5.78
  -1   1  -6   41.20    4.16
  -1   1  -6   42.50    5.68
   1  -1  -6   42.84    5.13
   1   1  -6   41.49    3.97
  -1  -1  -6   39.41    5.41
  -1   1  -6   45.64    6.06
   1   1  -6   42.06    5.95
  -1  -1  -6   40.28    6.22
  -1   1  -6   44.14    4.35
   1  -1  -6   42.25    6.18
   1  -1  -6   42.70    3.71
   1  -1  -5   14.41    2.18
   1   1  -5   23.28    4.03
  -1   1  -5   14.78    2.62
   1  -1  -5   17.04    3.87
  -1  -1  -5   19.92    3.89
  -1   1  -5    0.25    0.62
   1  -1  -5   11.35    3.08
  -1   1  -5   18.12    2.38
   1  -1  -5   27.84    4.53
   1   1  -5   14.31    2.43
  -1  -1  -5   11.30    3.22
   1  -1  -5   20.19    3.96
  -1  -1  -5   17.92    3.45
  -1   1  -5   16.51    3.42
   1   1  -5   16.43    2.65
  -1  -1  -5   16.03    3.53
   1   1  -5   11.60    3.36
  -1   1  -5   18.04    3.59
   1  -1  -4   -0.60    0.92
  -1  -1  -4  299.49   14.41
   1   1  -4  149.38    9.71
   1   1  -4  306.03   11.57
   1   1  -4  296.86   10.57
   1  -1  -4  329.80   10.02
  -1  -1  -4  320.83   15.39
   1  -1  -4  321.25   15.81
  -1  -1  -4  327.51   16.84
   1   1  -4  329.69   16.21
  -1  -1  -4  316.27   13.34
  -1   1  -4  321.47    9.13
  -1   1  -4  416.28   14.71
   1  -1  -4  316.06   14.93
  -1  -1  -4  329.33    9.65
   1  -1  -4  298.90   11.86
   1  -1  -4  304.65   11.27
  -1  -1  -4  315.34   16.74
   1  -1  -4  316.52   14.41
  -1   1  -4  299.44   14.69
  -1   1  -4    2.54    1.47
  -1   1  -4  314.65   14.95
   1  -1  -3  209.73   12.32
   1   1  -3   -0.12    0.57
   1   1  -3  405.61   13.77
   1   1  -3  410.78   12.01
  -1   1  -3  377.36   16.27
   1  -1  -3  382.72   12.20
  -1  -1  -3  382.70   13.25
   1  -1  -3  406.49   11.67
  -1  -1  -3  141.17    9.95
  -1  -1  -3  399.38   18.57
   1  -1  -3  395.71   15.68
  -1  -1  -3  410.68   11.02
   1   1  -3  530.15   22.37
   1  -1  -3  450.28   19.31
   1  -1  -3    0.15    0.54
  -1   1  -3  628.40   21.55
  -1  -1  -3  383.92   13.61
  -1   1  -3    7.32    2.78
   1  -1  -3  409.24   11.31
  -1  -1  -3  406.48   18.09
  -1   1  -3  403.11   16.13
  -1   1  -3   -0.02    0.39
   1  -1  -2   -0.22    0.70
  -1  -1  -2   15.58    2.00
  -1   1  -2   12.63    2.83
   1   1  -2   13.78    2.57
   1   1  -2   16.61    2.53
   1   1  -2   24.70    5.19
  -1  -1  -2    0.26    0.91
   1  -1  -2   11.85    1.85
   1  -1  -2    0.17    0.62
  -1   1  -2   -0.14    0.18
  -1  -1  -2   18.51    2.62
  -1  -1  -2   17.66    3.65
  -1  -1  -2    3.14    1.19
   1  -1  -2    0.07    0.58
   1  -1  -2    9.25    2.52
  -1   1  -2    0.39    0.63
  -1   1  -2    3.37    1.71
   1   1  -2    0.03    0.36
   1   1  -2   16.32    2.38
   1  -1  -2   15.62    2.02
  -1  -1  -2   15.24    2.19
  -1   1  -2    2.40    1.71
  -1  -1  -2   16.97    3.89
   1  -1  -1   -0.32    0.56
   1   1  -1   72.83    4.53
   1   1  -1   78.16    5.90
   1  -1  -1    0.18    0.37
  -1   1  -1   -0.51    0.72
  -1  -1  -1    0.87    0.71
  -1  -1  -1   93.74    7.93
  -1  -1  -1   86.70    5.22
  -1   1  -1    1.71    1.20
   1   1  -1   43.01    6.25
  -1  -1  -1   79.09    8.23
  -1  -1  -1    0.03    0.34
   1   1  -1   -0.13    0.53
  -1  -1  -1   81.68    5.36
  -1   1  -1   11.01    2.40
   1   1  -1   87.66    6.84
   1  -1  -1   85.50    7.74
   1  -1  -1   -0.08    0.73
   1   1  -1   81.86    7.09
  -1   1  -1   79.54    7.09
  -1  -1  -1   88.11    5.19
  -1  -1   0    1.02    0.63
  -1   1   0    0.38    0.80
   1   1   0   -0.43    0.74
  -1  -1   0    1.37    0.81
   1   1   0    0.50    0.43
  -1  -1   0    1.11    1.03
   1  -1   0    2.65    1.22
   1  -1   0    0.21    0.19
   1   1   0    2.33    1.63
   1  -1   0   -0.21    0.44
  -1  -1   0    1.18    0.59
   1  -1   0   -0.94    0.67
  -1   1   0   -0.24    0.76
  -1   1   0    1.33    0.91
   1   1   0    1.09    0.78
  -1  -1   0    0.00    0.42
   1   1   1   36.90    5.42
  -1   1   1   77.18    4.40
   1   1   1   85.63    5.34
   1  -1   1    0.30    0.60
  -1   1   1   80.03    6.80
  -1   1   1   -0.62    0.57
   1  -1   1   -0.26    0.55
   1  -1   1    0.17    0.29
   1  -1   1    0.02    0.39
   1   1   1   81.25    4.82
   1   1   1   65.80    6.50
  -1  -1   1   91.84    7.21
  -1   1   1    6.60    2.03
  -1  -1   1   93.29    5.13
  -1  -1   1    9.52    1.99
  -1  -1   1  136.66   12.66
   1   1   1    0.29    0.59
   1  -1   1   76.50    6.69
  -1  -1   1    0.72    1.01
  -1   1   2   16.75    2.30
   1  -1   2   10.67    2.59
  -1   1   2    3.26    1.45
   1   1   2   15.96    2.47
   1  -1   2   -0.19    0.53
  -1  -1   2   15.11    2.70
   1   1   2    9.41    2.44
  -1   1   2    0.21    0.69
  -1  -1   2   14.94    2.40
   1  -1   2    1.69    1.55
  -1  -1   2   15.66    2.28
   1  -1   2   12.84    2.63
  -1   1   2   15.95    3.15
   1   1   2   16.18    2.18
  -1  -1   2    0.17    0.29
  -1  -1   2    2.28    0.91
   1   1   2   11.85    3.19
  -1   1   2   16.93    2.07
  -1  -1   2   19.94    4.24
   1   1   2   14.73    3.22
  -1   1   2    1.49    0.93
   1   1   2   -0.23    0.32
  -1   1   3  435.67   11.95
   1   1   3  315.28   15.57
  -1  -1   3  202.87   10.68
   1   1   3  442.22   14.54
   1   1   3    0.34    0.43
  -1   1   3  369.75   16.59
  -1  -1   3  374.67   11.58
   1  -1   3  240.89   13.41
  -1   1   3  238.58   13.19
  -1  -1   3  411.36   13.93
   1   1   3  408.83   10.91
  -1  -1   3  187.91   11.11
   1  -1   3    0.19    0.64
  -1   1   3   91.41    8.38
  -1   1   3  394.68   12.54
   1  -1   3  436.66   16.33
   1  -1   3  407.37   13.74
  -1  -1   3  414.37   11.73
   1   1   3  407.89   18.38
   1   1   3  436.70   18.01
  -1  -1   3  447.18   18.79
   1  -1   4  301.40   13.98
  -1   1   4  313.33   15.73
  -1  -1   4  325.03   14.23
  -1   1   4  302.88   15.63
  -1  -1   4  344.05   16.68
   1   1   4  331.84   16.93
  -1   1   4  319.59   11.33
   1   1   4  301.41   12.24
   1  -1   4  298.06   11.22
  -1  -1   4  313.60   11.50
   1   1   4  328.29   16.09
   1   1   4  334.57   13.69
   1  -1   4  315.51    9.30
   1   1   4  322.86    9.75
  -1  -1   4  316.32   10.61
   1  -1   4  337.69   16.45
  -1   1   5    1.00    0.95
  -1  -1   5   20.89    4.10
   1   1   5   16.18    2.28
  -1   1   5   16.81    2.13
   1  -1   5   24.18    4.55
  -1  -1   5   18.51    2.72
   1   1   5    9.36    2.87
   1   1   5   22.70    3.99
   1  -1   5   15.33    2.30
   1   1   5   14.67    2.77
  -1  -1   5   16.51    2.65
   1  -1   5   15.61    3.08
  -1   1   5   14.73    3.47
  -1  -1   5   22.71    3.94
   1  -1   5   17.98    2.85
  -1   1   5   12.17    3.21
   1   1   5   19.69    4.28
   1  -1   5   -0.31    0.39
  -1   1   5   16.33    2.96
  -1  -1   6   39.44    4.36
  -1  -1   6   41.05    4.08
  -1  -1   6   49.18    6.23
   1  -1   6   36.13    3.91
  -1   1   6   38.96    5.79
   1  -1   6   34.94    5.45
   1   1   6   43.13    6.10
   1   1   6   29.55    4.90
  -1   1   6   38.72    4.72
  -1   1   6   41.57    5.58
   1   1   6   40.31    6.28
  -1   1   6   39.81    3.53
   1  -1   6   30.17    5.63
  -1  -1   6   33.75    5.47
   1   1   6   40.39    5.69
   1  -1   6   43.14    5.70
   1   1   6   35.42    3.64
   1  -1   6   41.24    4.27
  -1   1   7  800.23   17.10
   1   1   7  762.29   26.61
   1  -1   7  816.33   21.25
  -1   1   7  793.77   23.16
   1   1   7  683.96   25.31
  -1  -1   7  725.70   12.26
  -1  -1   7  738.35   24.17
   1  -1   7  737.86   25.91
   1  -1   7  792.80   29.27
   1   1   7  802.29   25.85
  -1  -1   7  764.07   26.53
   1   1   7  694.39   27.64
   1   1   7  779.12   19.00
  -1   1   7  721.32   23.76
  -1  -1   7  726.08   24.39
  -1  -1   7  747.35   20.02
   1  -1   7  725.31   24.66
   1  -1   7  755.56   19.08
   1  -1   8 1088.04   23.69
  -1  -1   8 1043.11   29.74
  -1   1   8 1138.47   21.33
  -1  -1   8 1041.75   32.37
  -1   1   8 1064.41   29.34
   1   1   8 1137.60   33.95
   1  -1   8 1043.95   35.04
   1  -1   8 1002.68   30.14
   1   1   8 1044.20   34.98
   1  -1   8  988.61   29.42
  -1   1   8 1113.07   28.64
   1  -1   8 1060.18   24.94
   1   1   8 1158.30   35.91
  -1  -1   8 1085.10   25.76
   1   1   8 1102.89   31.89
   1  -1   8 1117.59   29.86
   1  -1   9  230.50   12.58
  -1  -1   9  227.21   14.52
  -1  -1   9  248.95   15.48
  -1   1   9  217.07   16.81
   1   1   9  208.01    7.96
  -1   1   9  225.04   10.52
  -1  -1   9  203.60   14.77
   1   1   9  212.74   15.33
   1  -1   9  232.63   17.21
   1   1   9  205.00   16.00
   1  -1   9  207.53   10.71
   1   1   9  215.35   15.12
   1  -1   9  209.03   14.15
  -1  -1   9  216.59   12.19
   1  -1   9  219.10   13.38
   1  -1   9  228.88   14.98
   1   1   9  218.67   14.77
   1   1  10  163.19   14.03
   1  -1  10  143.44   11.15
  -1   1  10  152.42   11.77
  -1   1  10  151.24   11.69
   1   1  10  149.78   14.48
  -1  -1  10  157.44   12.47
  -1  -1  10  148.75   12.54
   1   1  10  146.92   12.75
  -1  -1  10  147.15   13.18
   1  -1  10  143.24   12.02
   1   1  10  172.48   13.91
   1  -1  10  134.11   13.99
   1  -1  10  144.78    9.32
  -1  -1  10  154.45   11.25
   1   1  10  131.56    6.87
   1  -1  10  148.08   10.43
  -1  -1  11  139.97   12.33
  -1   1  11  142.14   12.28
   1  -1  11  142.29   10.10
  -1  -1  11  137.05   12.24
  -1  -1  11  146.56   13.44
   1   1  11  131.64    7.34
   1  -1  11  148.44   14.10
   1  -1  11  140.06   14.69
   1   1  11  121.75   12.35
  -1   1  11  143.38   11.93
   1   1  11  129.64   12.47
   1   1  11  142.22   14.21
   1   1  11  131.71   12.57
  -1  -1  11  142.19   11.15
   1  -1  11  194.40   13.60
   1   1  12  679.37   17.98
  -1  -1  12  834.45   28.57
  -1  -1  12  779.70   32.02
   1   1  12  688.27   29.85
   1  -1  12  788.73   27.69
  -1  -1  12  979.40   34.41
   1  -1  12  842.67   36.95
  -1   1  12  707.90   28.01
   1  -1  12  717.09   23.08
  -1  -1  12  931.57   36.06
   1  -1  12  679.89   28.39
   1   1  12  703.10   31.37
   1   1  12  693.17   31.96
   1   1  12  668.55   29.48
  -1   1  12  684.46   26.56
   1  -1  12  707.14   25.45
   1  -1  13 1032.12   37.58
  -1  -1  13 1110.56   39.05
   1   1  13 1038.95   39.65
  -1  -1  13 1092.79   36.81
  -1   1  13 1215.14   38.99
   1  -1  13 1061.76   29.18
   1   1  13  994.94   23.11
  -1  -1  13 1142.13   35.50
   1  -1  13 1216.72   45.79
   1   1  13  972.63   38.97
  -1   1  13 1229.23   36.43
   1  -1  13 1108.91   33.99
   1  -1  13 1160.53   34.32
   1   1  13 1032.06   38.00
   1   1  13 1063.52   38.58
  -1  -1  13 1157.89   37.93
   1   1  14   73.24   11.08
   1   1  14   92.83   12.64
   1  -1  14   77.69   11.75
   1  -1  14   69.00    9.78
   1  -1  14   76.40    9.00
  -1   1  14   70.54    8.86
   1  -1  14   73.55    9.09
   1   1  14   79.40    7.28
   1  -1  14   72.31    7.88
   1   1  14   86.81   12.13
  -1  -1  14   86.59   11.54
  -1  -1  14  121.22   13.35
  -1  -1  15  249.88   18.48
   1  -1  15  235.49   20.99
   1   1  15  243.78   20.42
   1  -1  15  238.39   14.79
  -1  -1  15  225.25   17.33
   1   1  15  227.05   19.16
   1  -1  15  227.92   16.53
   1   1  15  218.01   19.49
   1  -1  15  247.80   16.64
   1   1  15  197.88   11.29
   1  -1  15  231.35   18.68
   1   1  16  430.93   28.15
   1  -1  16  498.55   31.17
   1   1  16  436.47   27.95
   1  -1  16  454.90   24.37
   1  -1  16  461.74   21.16
  -1   1  16  429.07   23.34
   1   1  16  450.41   17.94
  -1  -1  16  568.93   30.05
   1   1  16  459.44   28.09
   1  -1  16  478.74   27.71
   1  -1  16  480.33   23.97
   1  -1  17  709.32   35.05
  -1   1  17  898.10   34.39
   1   1  17  674.75   22.87
  -1  -1  17  801.10   34.82
   1   1  17  717.66   36.44
   1  -1  17  734.62   39.07
   1  -1  17  801.26   31.98
  -1  -1  17  753.32   33.80
   1   1  17  693.13   36.34
   1  -1  17  711.15   26.98
   1   1  17  651.46   35.42
   1   1  18   79.11   13.71
   1  -1  18   60.92   10.62
  -1   1  18   43.77    7.65
   1   1  18   74.66   16.11
  -1  -1  18   55.19   10.03
   1  -1  18   65.26    9.08
   1   1  18   79.54    8.68
   1   1  18   78.43   15.32
   1  -1  18   52.17    7.48
  -1  -1  18   57.13    9.84
   1  -1  18   50.89   10.76
   1   1  19   45.32    9.60
   1  -1  19   85.16   15.13
  -1  -1  19   54.99    9.38
   1  -1  19   87.37   11.43
   1  -1  19   92.27   13.44
  -1  -1  19   65.00   10.41
  -1   1  19   42.49    7.87
   1   1  19   68.50   11.70
   1   1  19   53.36    6.92
   1  -1  19   80.20    9.71
   1   1  19   65.48   11.49
   1   1  20   48.27   10.20
   1  -1  20   73.79    9.37
   1   1  20   75.04   12.81
   1   1  20   66.14    8.02
   1  -1  20   60.14   10.85
   1  -1  20   72.66   10.15
   1  -1  20   88.80   14.35
   1   1  20   65.29   12.16
  -1  -1  20   84.06   12.47
  -1  -1  20   97.72   13.63
  -1   1  20   65.73    9.84
   1  -1  21   46.23    8.47
   1  -1  21   47.81   11.10
   1   1  21   35.51    9.46
   1   1  21   23.41    7.51
  -1  -1  21   40.63    8.82
   1  -1  21   39.25    7.15
   1   1  21   46.11   10.13
  -1   1  21   32.83    7.11
   1   1  21   34.14    5.82
   1  -1  21   44.59    9.81
  -1  -1  21   39.84    9.28
   1   1  22   45.13   10.86
   1  -1  22   46.28   10.34
   1  -1  22   57.29    9.39
   1  -1  22   47.30    8.02
  -1  -1  22   61.79   11.34
  -1   1  22   50.34    9.32
   1   1  22   42.96    7.00
   1   1  22   53.40   11.32
   1  -1  22   46.87   10.41
   1   1  22   44.29   10.14
  -1  -1  22   62.81   10.83
   1  -1  23   67.32   13.22
   1   1  23   42.48   10.50
  -1   1  23  116.38   14.60
   1   1  23   70.32    8.94
   1   1  23   78.20   14.12
   1   1  23   70.28   13.53
  -1  -1  23   79.73   12.50
  -1  -1  23   59.58   11.53
   1  -1  23   92.13   16.07
   1  -1  23   73.31   10.93
  -1  -1  24   80.14   13.77
  -1  -1  24   71.76   12.48
   1   1  24   56.35   12.63
   1   1  24   61.75   12.17
   1   1  24   53.60    8.15
  -1   1  24   65.40   10.83
   1   1  24   70.56   14.21
   1  -1  24   77.31   14.09
   1  -1  24   75.72   14.56
   1  -1  24   66.14   10.61
   1  -1  25   23.28    8.82
   1   1  25   15.33    4.36
  -1  -1  25   28.53    7.81
   1  -1  25   23.32    6.98
   1  -1  25   35.63   10.70
  -1   1  25   31.92    7.83
   1   1  25   36.04   10.25
   1   1  25   27.10    9.05
  -1  -1  25   36.89   10.52
   1  -1  26   13.37    7.58
   1   1  26   11.62    5.61
   1   1  26   10.09    4.11
   1  -1  26   19.68    6.09
   1   1  26    9.64    3.81
  -1  -1  26    8.82    5.54
  -1   1  26   12.82    4.89
  -1  -1  26   10.65    5.03
   1  -1  26    8.66    4.49
  -1   1  27   19.15    5.99
  -1  -1  27    0.60    1.27
   1   1  27   17.49    7.60
   1  -1  27    5.10    2.63
   1  -1  27   12.16    6.35
  -1  -1  27    5.49    3.86
   1  -1  27    1.35    2.73
   1   1  27   12.40    6.68
   1   1  27    7.23    3.37
   1  -1  28   86.46   17.42
  -1  -1  28   75.00   13.76
  -1  -1  28   86.67   15.66
   1  -1  28   69.84   14.61
  -1   1  28   60.07   11.70
   1  -1  28   67.52   11.51
   1   1  28   82.47   16.74
   1   1  28   71.76   10.56
   1   1  28   76.90   15.64
   1  -1  29   44.35   13.28
  -1  -1  29   59.38   12.94
   1   1  29   45.37    8.30
  -1   1  29   48.66   10.65
   1  -1  29   56.24   13.47
   1   1  29   50.76   13.49
  -1  -1  29   36.38    9.42
   1   1  29   46.83   13.51
   1  -1  29   53.26   10.37
  -1  -1  30   -0.36    1.71
   1   1  30    3.53    5.51
   1  -1  30    5.76    5.02
   1   1  30    2.00    3.33
  -1  -1  30    1.31    2.47
   1  -1  30   -0.19    2.48
   1  -1  30   -0.95    1.71
  -1   1  30    2.40    3.41
   1   1  30    4.04    2.84
   1  -1  31    7.44    4.48
   1   1  31   11.13    4.61
   1  -1  31   11.38    6.00
   1   1  31   11.25    6.20
  -1  -1  31    7.22    5.28
  -1   1  31   17.06    7.11
   1  -1  31    6.11    5.81
   1   1  31    6.10    4.21
  -1  -1  31   12.03    6.16
  -1  -1  32    9.99    7.34
   1   1  32   10.86    4.02
  -1  -1  32    3.44    3.71
   1  -1  32    9.64    6.89
  -1   1  32    1.01    0.86
   1  -1  32    6.12    3.82
   1   1  32    6.33    4.86
   1  -1  32    3.11    2.56
  -1  -1  33   10.66    6.20
  -1  -1  33    6.11    4.87
   1   1  33    5.65    3.71
   1  -1  33    8.29    4.76
   1  -1  33    4.34    5.69
   1   1  33    7.38    5.98
  -1   1  33    2.89    3.52
   1  -1  33    3.92    2.34
  -1  -1  34    4.09    5.30
  -1  -1  34   -0.93    2.80
   1  -1  34    0.22    4.69
   1   1  34   -2.52    3.56
   1  -1  34    0.41    1.89
   1   1  34    2.78    2.63
   1  -1  34    1.55    3.42
  -1   1  34    0.37    3.55
  -1  -1  35   -0.16    2.25
   1  -1  35    0.93    4.81
  -1   1  35    6.24    4.44
  -1  -1  35   -1.31    1.40
   1   1  35    0.45    0.99
   1  -1  35    5.99    5.27
   1   1  35   -0.74    1.33
   1  -1  35    0.53    0.38
  -1  -1  36    3.76    5.01
   1   1  36    0.33    2.01
   1  -1  36   -2.71    4.99
   1   1  36    5.34    5.10
   1  -1  36   -1.03    1.99
  -1  -1  36   -2.88    3.68
  -1   1  36    1.26    1.54
   1  -1  36   -3.60    4.95
   1  -1  37   -0.61    2.41
   1   1  37   -0.02    1.76
   1  -1  37   -2.03    3.60
  -1  -1  37    0.83    1.61
  -1   1  37   -0.74    1.74
   1   1  37   -0.85    1.57
  -1  -1  37   -6.89    6.52
   1  -1  37    2.71    5.82
   1  -1  38   -0.92    2.37
   1  -1  38   -0.24    2.20
   1  -1  38    0.86    5.70
  -1   1  38    0.02    1.76
  -1  -1  38   10.02    8.32
   1   1  38    9.94    8.06
  -1  -1  38    6.55    5.12
   1  -1  39   18.00   11.24
   1  -1  39   12.80    6.14
  -1  -1  39   18.74    9.18
  -1  -1  39    1.37    1.09
  -1   1  39    3.69    3.70
  -1  -1  40   15.76    9.48
   1  -1  40   25.43   11.45
   1  -1  40   13.66    6.20
  -1   1  40   17.34    7.74
  -1  -1  40   13.93    7.59
  -1  -1  41   28.21    9.86
  -1  -1  41   17.43   11.55
  -1   1  41   14.99    7.18
   1  -1  41   39.87   14.46
   1  -1  41   14.77    6.21
  -1  -1  42   -3.60    6.16
  -1   1  42    2.89    2.59
  -1  -1  42   -1.11    2.28
   1  -1  42    4.83    6.43
  -1   1  43   -2.45    0.52
  -1  -1  43    3.25    8.60
   1  -1  43   -4.46    6.55
  -1  -1  43    9.54    7.32
   1  -1  44   66.35   19.66
  -1   1  44   70.46   15.89
  -1  -1  44  128.57   27.51
  -1  -1  44  150.98   24.93
  -1  -1  45  206.08   29.44
   1  -1  45  238.22   38.17
  -1  -1  45  213.48   36.35
  -1  -1  46   50.21   15.29
  -1  -1  46   65.25   21.54
  -1  -1  47   16.02    6.71
  -2   1 -46   16.58    8.44
  -2   1 -45   36.03   13.89
  -2   1 -44   18.34    9.24
  -1  -2 -44   12.88    6.60
   2  -1 -44    8.98    6.30
  -1  -2 -44   21.30   11.56
  -2   1 -44    8.41    5.76
   1   2 -44    9.00    3.92
   2  -1 -43   22.92   11.23
   2  -1 -43   12.07    7.61
  -1  -2 -43   14.76    8.71
  -2   1 -43    2.59    3.57
  -1  -2 -43   11.77    8.51
  -2   1 -43   13.43    8.52
   1   2 -43    5.57    3.75
   1   2 -42   64.13   18.53
  -2   1 -42   34.57   13.27
  -1  -2 -42   29.71   12.40
  -2   1 -42   36.30   13.09
   2  -1 -42   11.63    8.51
   2  -1 -42   34.93   12.10
  -1  -2 -42   15.40    9.35
  -2   1 -41   50.81   16.51
   2  -1 -41   40.10   14.05
  -1  -2 -41   21.03    9.38
   2  -1 -41   43.61   15.18
   1   2 -41   72.39   20.03
  -1  -2 -41   42.42   15.47
  -2   1 -41   68.05   17.52
   1   2 -40   47.66   14.91
  -2   1 -40   35.68   13.44
   2  -1 -40   51.36   15.76
  -1  -2 -40   16.74    8.79
  -1  -2 -40   35.78   12.93
  -2   1 -40   49.64   13.85
   2  -1 -40   34.48   13.04
   2  -1 -39   23.58   10.33
   2  -1 -39    7.70    5.62
  -1  -2 -39   22.88   10.50
  -2   1 -39   19.03    8.97
  -2   1 -39   30.73   12.41
  -1  -2 -39   33.36   11.52
   1   2 -39    8.00    6.01
  -1  -2 -38    7.36    6.09
   1   2 -38   11.07    7.99
   2  -1 -38    5.96    5.78
  -2   1 -38    9.29    6.44
  -1  -2 -38    6.16    4.99
  -2   1 -38   -0.03    2.64
   2  -1 -38   20.89    9.43
  -2   1 -37    6.79    6.08
  -1  -2 -37    4.18    6.55
  -1  -2 -37    7.19    7.65
  -2   1 -37    2.31    4.82
   2  -1 -37    7.35    4.11
   2  -1 -37    0.64    2.67
   1   2 -37   -0.03    3.49
  -2   1 -36   -5.56    5.69
  -2   1 -36   -3.36    3.85
  -1  -2 -36    5.05    5.24
   2  -1 -36   -0.32    2.74
   2  -1 -36    2.51    4.07
  -1  -2 -36    7.11    5.12
   1   2 -36    9.51    7.97
   1   2 -35    4.78    3.50
  -1  -2 -35    3.33    4.43
   2  -1 -35    2.47    2.37
  -2   1 -35    1.24    3.74
   2  -1 -35    4.41    4.31
   2  -1 -35    4.57    4.26
  -1  -2 -35   16.87    8.91
  -2   1 -35    7.37    5.62
  -2   1 -34   14.64    7.43
  -2   1 -34   19.63   10.71
   2  -1 -34   11.43    5.99
  -1  -2 -34   23.76   10.07
   2  -1 -34   20.60    8.42
   1   2 -34   15.96    6.97
   2  -1 -34   13.08    5.46
  -1  -2 -34   21.07    8.89
   2  -1 -33   69.68   15.37
  -2   1 -33  111.76   19.07
   2  -1 -33   74.08   12.59
   2  -1 -33   72.36   16.55
  -1  -2 -33   82.44   17.75
  -2   1 -33  121.00   21.03
  -1  -2 -33   73.13   16.79
   1   2 -33   72.11   16.26
   2  -1 -32   48.64   10.25
   1   2 -32   64.35   15.30
  -2   1 -32   65.88   14.40
  -2   1 -32   29.00    9.91
  -1  -2 -32   49.42   13.62
   2  -1 -32   41.35   11.46
   2  -1 -32   45.02   12.86
  -1  -2 -32   61.18   14.72
  -2   1 -31   23.08    8.12
  -1  -2 -31   20.46    7.60
   1   2 -31   18.91    7.57
   2  -1 -31   38.53   11.47
   2  -1 -31   45.85   10.30
  -1  -2 -31   41.77   11.90
  -2   1 -31   32.34   10.21
   2  -1 -31   42.97   12.19
  -1  -2 -30   61.85   14.40
   1   2 -30   46.96   12.46
   2  -1 -30   38.75   11.53
  -2   1 -30   46.67   11.68
  -2   1 -30   71.88   14.16
   2  -1 -30   69.62   14.91
   2  -1 -30   60.87   11.36
  -1  -2 -30   81.08   16.12
   2  -1 -29   88.17   13.77
   2  -1 -29   81.90   15.91
   1   2 -29   62.40    5.90
   1   2 -29   54.74   13.41
  -2   1 -29  100.04   16.47
  -2   1 -29   88.37   16.34
  -1  -2 -29   79.92   15.81
  -1  -2 -29   85.47   16.60
   2  -1 -29   93.20   17.36
  -2   1 -28   34.76    9.45
   1   2 -28   46.22   11.88
   2  -1 -28   50.55    9.84
   2  -1 -28   40.48   10.47
  -1  -2 -28   70.66   14.59
  -1  -2 -28   66.15   14.73
   1   2 -28   54.46    5.56
  -2   1 -28   56.21   12.88
   2  -1 -28   48.31   11.79
  -2   1 -27   38.49   10.21
   2  -1 -27   37.52    8.55
  -1  -2 -27   30.30    9.39
   1   2 -27   25.06    3.63
   1   2 -27   34.20   10.01
  -2   1 -27   30.15    8.63
  -1  -2 -27   43.26   10.83
   2  -1 -27   45.51   11.83
   2  -1 -27   61.51   14.03
  -1  -2 -26    5.21    3.81
   2  -1 -26    1.05    2.11
   1   2 -26   -0.10    1.68
  -2   1 -26   -0.43    3.07
   1   2 -26    2.59    1.43
   1   2 -26    0.77    0.60
   2  -1 -26    4.98    4.55
   2  -1 -26    2.76    5.35
  -1  -2 -26    3.66    3.07
  -2   1 -26    0.90    0.87
   1   2 -25    6.77    4.76
   1   2 -25   10.82    2.25
   2  -1 -25    4.44    3.57
   2  -1 -25    9.92    4.98
  -2   1 -25   11.00    4.75
   2  -1 -25   12.40    5.46
  -1  -2 -25   15.58    6.48
  -1  -2 -25   10.91    6.17
   1   2 -25    9.78    2.54
  -2   1 -25    3.07    2.94
  -2   1 -24   25.67    6.57
   2  -1 -24   24.87    7.86
  -2   1 -24   15.68    6.07
   2  -1 -24   21.84    7.52
   1   2 -24   43.44    4.50
   1   2 -24   32.41    9.25
  -2   1 -24   12.43    5.21
  -1  -2 -24   44.66   11.17
   1   2 -24   24.18    4.72
  -1  -2 -24   27.85    9.13
  -1  -2 -24   33.14    6.93
   2  -1 -24   21.70    6.38
  -2   1 -23  341.74   22.69
   1   2 -23  255.58   12.18
  -2   1 -23  341.05   27.58
   2  -1 -23  249.94   20.63
  -1  -2 -23  234.68   16.97
  -2   1 -23  371.32   27.91
   2  -1 -23  255.76   24.21
   2  -1 -23  229.64   23.81
  -1  -2 -23  260.84   25.43
  -1  -2 -23  216.29   24.13
   1   2 -23  250.89   24.80
   1   2 -23  253.26   10.37
   1   2 -22  252.79   10.61
  -2   1 -22  172.42   15.90
   2  -1 -22  174.01   19.52
  -1  -2 -22  200.03   15.29
  -1  -2 -22  227.70   23.79
   1   2 -22  208.54   22.55
  -2   1 -22  185.34   19.64
  -2   1 -22  186.76   19.15
   2  -1 -22  174.36   16.78
   1   2 -22  288.53   12.89
   2  -1 -22  173.39   20.52
  -1  -2 -21   12.70    3.69
   2  -1 -21   16.66    5.70
   1   2 -21   11.45    4.89
   1   2 -21   10.51    2.15
   2  -1 -21   21.47    6.86
  -2   1 -21   21.42    6.84
  -1  -2 -21   16.64    5.88
  -2   1 -21   22.38    6.42
   2  -1 -21   12.74    5.19
   1   2 -21   18.06    2.59
  -2   1 -21   17.85    4.66
  -2   1 -20   11.84    5.07
   1   2 -20   18.69    2.76
  -1  -2 -20   13.32    4.67
   1   2 -20   17.14    6.85
   2  -1 -20   14.57    5.24
   2  -1 -20   10.77    4.44
  -1  -2 -20   16.84    4.15
   2  -1 -20   16.55    6.13
  -2   1 -20   13.45    4.95
   1   2 -20   21.73    3.29
  -2   1 -20   13.15    4.42
   2  -1 -19    3.42    2.58
  -2   1 -19    2.09    2.93
   2  -1 -19    0.35    1.36
   2  -1 -19   -1.11    1.30
  -1  -2 -19    1.06    1.45
   1   2 -19   -1.37    2.01
   1   2 -19    0.67    0.68
   1   2 -19    0.68    0.69
  -2   1 -19    2.38    2.83
  -2   1 -19    1.60    1.68
  -1  -2 -19    0.77    2.08
   1   2 -18   22.23    3.22
   1   2 -18   29.91    7.70
   1   2 -18   19.45    2.59
   2  -1 -18   20.51    6.09
   2  -1 -18   10.34    5.03
  -1  -2 -18   21.89    4.56
  -1  -2 -18   31.77    8.11
  -2   1 -18   17.52    5.45
   2  -1 -18   16.10    4.73
  -2   1 -18   21.50    6.20
  -2   1 -18   17.03    4.63
   2  -1 -17   15.19    4.97
   1   2 -17    5.09    2.83
  -2   1 -17   12.04    4.25
   1   2 -17    8.40    1.71
   1   2 -17    6.59    1.72
   2  -1 -17   10.79    4.77
  -1  -2 -17    3.22    2.20
  -2   1 -17    9.31    3.43
   2  -1 -17    5.66    3.92
  -1  -2 -17    8.34    2.61
  -1  -2 -16   42.81    9.07
  -1  -2 -16   35.84    5.34
   2  -1 -16   35.33    7.06
   2  -1 -16   31.39    7.14
  -2   1 -16   43.49    7.66
   2  -1 -16   43.16    8.50
   1   2 -16   30.59    7.15
  -2   1 -16   44.36    7.07
   1   2 -16   36.38    3.26
   1   2 -16   30.84    3.49
  -1  -2 -15   71.83    7.21
   1   2 -15   62.85    9.33
   1   2 -15   42.11    8.22
   1   2 -15   61.29    4.17
  -1  -2 -15   57.74    9.78
   2  -1 -15  105.88   14.39
  -2   1 -15   59.86    8.11
  -2   1 -15   62.52    8.80
   2  -1 -15   99.93   12.17
   2  -1 -15   82.83   11.72
   2  -1 -15   75.09   11.33
   1   2 -15   53.61    9.57
   1   2 -14   32.81    7.43
   1   2 -14   44.55    7.82
   2  -1 -14   33.13    7.13
  -1  -2 -14   43.27    5.51
   1   2 -14   47.46    8.83
  -2   1 -14   34.86    6.43
   2  -1 -14   45.53    8.53
  -2   1 -14   33.10    5.98
   2  -1 -14   30.58    6.58
   1   2 -14   43.75    3.66
   2  -1 -14   42.86    7.33
  -1  -2 -14   44.42    8.55
  -1  -2 -14   45.27    8.63
   1   2 -13   19.52    5.41
  -2   1 -13   25.68    5.46
   1   2 -13   19.66    5.34
   2  -1 -13   23.50    6.33
  -2   1 -13   32.72    5.78
  -1  -2 -13   21.12    3.69
  -1  -2 -13   21.05    5.90
   1   2 -13   22.97    5.23
   2  -1 -13   29.31    6.38
   1   2 -13   19.46    2.38
   2  -1 -13   25.64    6.05
  -1  -2 -13   14.00    4.50
   2  -1 -13   23.75    5.39
  -2   1 -12  134.24   11.46
   2  -1 -12  131.01   12.22
  -1  -2 -12  157.09   15.14
   1   2 -12  176.56   14.31
   2  -1 -12  138.32   13.54
   1   2 -12  146.41   15.20
   2  -1 -12  122.46   12.45
   2  -1 -12  125.07   14.45
  -2   1 -12  125.28   11.34
   1   2 -12  155.42    7.39
   2  -1 -12  119.98   12.40
  -1  -2 -12  107.25    8.21
  -1  -2 -12  151.22   14.82
   1   2 -12  162.68   14.94
  -2   1 -11   57.64   10.06
  -1  -2 -11   55.29    9.64
   2  -1 -11   55.41   10.51
   1   2 -11   43.99    6.86
   2  -1 -11   84.85   10.38
  -2   1 -11   42.41    6.44
  -1  -2 -11   52.49    8.23
   2  -1 -11   67.74   10.52
   1   2 -11   48.51    7.99
  -2   1 -11   48.90    8.06
   2  -1 -11   56.01   10.79
   2  -1 -11   74.67    9.59
   1   2 -11   45.51    7.37
  -1  -2 -11   -0.04    0.75
   1   2 -11   44.21    3.87
   2  -1 -11   73.55    9.88
  -1  -2 -11   47.16    5.22
   1   2 -11   52.91    8.64
  -1  -2 -11   37.86    7.16
  -2   1 -11   46.21    6.65
  -2   1 -10   24.34    4.68
   2  -1 -10   27.04    5.30
   2  -1 -10   35.56    6.60
  -1  -2 -10   60.72    9.93
   1   2 -10   42.23    7.31
   2  -1 -10   34.16    6.35
  -1  -2 -10   51.80    8.67
   2  -1 -10   31.25    6.92
  -2   1 -10   29.64    7.11
  -2   1 -10   29.32    5.94
   1   2 -10   26.99    3.22
  -1  -2 -10   54.66   10.02
   1   2 -10   29.85    6.32
  -2   1 -10   26.51    4.81
   2  -1 -10   32.79    6.25
   1   2 -10   40.03    6.77
   2  -1 -10   31.63    5.63
  -1  -2 -10   25.69    6.41
   1   2 -10   37.39    6.33
  -1  -2 -10   36.52    4.58
   2  -1  -9  380.89   21.57
   1   2  -9  310.31   11.32
  -2   1  -9  358.46   18.58
  -1  -2  -9  360.30   19.67
  -2   1  -9  366.27   25.19
   1   2  -9  328.78   20.45
   2  -1  -9  360.08   19.59
  -2   1  -9  336.52   20.96
   2  -1  -9  378.08   20.56
  -1  -2  -9  345.48   22.71
  -1  -2  -9  314.66   22.75
   2  -1  -9  362.46   23.57
   1   2  -9  324.40   20.08
  -1  -2  -9  327.18   20.13
   2  -1  -9  363.59   19.54
   1   2  -9  320.34   17.60
   2  -1  -9  345.09   18.19
   1   2  -9  330.27   17.77
  -2   1  -9  416.20   18.84
   2  -1  -8   70.94    8.10
   2  -1  -8   74.39    9.13
  -1  -2  -8   68.03    9.74
  -1  -2  -8   88.50    9.26
   1   2  -8   98.17   10.13
  -2   1  -8   72.87    7.44
   2  -1  -8   54.91    8.91
   2  -1  -8   75.86    7.77
  -2   1  -8   65.64    8.52
   1   2  -8   85.92   11.89
  -2   1  -8   80.16   11.22
   1   2  -8   88.47   10.64
  -2   1  -8   72.77    8.01
  -1  -2  -8   71.92   11.08
   1   2  -8  104.83    7.23
   1   2  -8   82.87   10.30
   2  -1  -8   74.24    8.52
  -2   1  -8   77.48    8.16
  -1  -2  -8   86.65   10.17
  -1  -2  -8   73.34    8.04
  -1  -2  -7    7.61    3.09
   2  -1  -7    8.68    2.86
   1   2  -7    8.85    2.52
  -2   1  -7    8.19    2.98
  -1  -2  -7    9.01    3.12
  -2   1  -7   13.97    4.94
   1   2  -7    6.85    2.97
   1   2  -7   12.19    3.49
  -1  -2  -7    1.03    1.16
  -2   1  -7    9.53    3.09
   2  -1  -7    4.64    1.93
  -2   1  -7    8.65    2.84
   1   2  -7   10.99    2.35
  -2   1  -7   10.53    3.08
  -1  -2  -7    7.34    2.86
   2  -1  -7    4.35    2.16
   2  -1  -7    7.21    2.78
  -1  -2  -7    8.99    2.79
   1   2  -7    5.01    2.47
   2  -1  -7    9.40    2.79
   1   2  -6   -0.21    0.32
  -1  -2  -6   69.70    8.74
   2  -1  -6  132.88   18.40
  -2   1  -6   48.97    6.86
   1   2  -6   50.36    5.69
  -1  -2  -6   72.77   10.45
  -1  -2  -6   60.43    5.85
  -1  -2  -6   66.13    7.28
   1   2  -6   60.16    5.83
  -1  -2  -6   65.46    9.25
   2  -1  -6   62.97    8.92
   2  -1  -6   67.06    7.25
   1   2  -6   60.72    7.18
   2  -1  -6   44.75    6.26
   1   2  -6   67.13    8.82
  -2   1  -6   63.94    7.41
  -2   1  -6   68.18   10.01
  -1  -2  -6   71.82    7.75
   2  -1  -6   59.87    8.06
   2  -1  -6   59.61    7.11
  -2   1  -6   61.94    6.31
  -2   1  -6   54.52    7.18
   2  -1  -6   62.39    8.06
   1   2  -5   15.63    2.93
  -2   1  -5   16.30    3.10
   2  -1  -5   21.28    4.18
  -1  -2  -5   11.25    3.52
  -2   1  -5   16.06    4.14
  -1  -2  -5   16.73    3.26
   1   2  -5   15.01    3.63
   1   2  -5   18.64    3.47
  -1  -2  -5   16.56    3.48
   2  -1  -5   15.14    4.10
   2  -1  -5   15.61    4.10
   1   2  -5   15.81    4.78
  -2   1  -5   18.65    4.03
  -1  -2  -5   15.04    3.02
  -2   1  -5   24.13    4.87
   1   2  -5    0.09    0.56
   2  -1  -5   17.68    3.65
   2  -1  -5   20.77    4.44
  -1  -2  -5   16.22    4.23
  -2   1  -5   14.61    3.68
  -1  -2  -5   16.31    4.05
  -2   1  -5   33.53    7.54
   2  -1  -5   28.04    6.15
  -2   1  -4  333.37   17.14
  -1  -2  -4  337.30   14.90
   2  -1  -4  343.39   18.02
  -2   1  -4  340.21   21.35
   1   2  -4  350.48   11.84
   2  -1  -4  363.13   16.30
  -2   1  -4  356.69   17.93
   1   2  -4  359.15   16.86
  -2   1  -4  323.44   16.67
   2  -1  -4  330.90   15.77
  -1  -2  -4  338.11   18.18
  -1  -2  -4  338.15   16.46
  -1  -2  -4  341.75   20.52
   2  -1  -4  307.62   19.04
  -2   1  -4  362.86   17.55
   1   2  -4  480.89   27.49
  -2   1  -4  360.65   14.62
  -1  -2  -4  542.32   26.63
  -1  -2  -4  408.97   14.36
   2  -1  -4  341.13   18.38
   1   2  -4  335.45   15.27
   2  -1  -4  535.93   29.23
   2  -1  -4  297.76   15.93
  -2   1  -3 1852.38   32.74
   1   2  -3 2467.35   60.23
   2  -1  -3 1685.07   35.07
   2  -1  -3 2734.23   60.19
  -2   1  -3 1800.54   38.92
  -1  -2  -3 1761.24   40.85
   2  -1  -3 1724.33   40.14
  -2   1  -3  937.96   30.49
   2  -1  -3 1532.01   36.79
   2  -1  -3 1892.75   39.50
  -1  -2  -3 1695.36   36.93
   2  -1  -3 1592.12   42.35
  -1  -2  -3 1851.40   47.55
  -1  -2  -3 1847.03   25.99
  -1  -2  -3 1681.00   44.51
  -1  -2  -3 1752.61   34.50
  -2   1  -3 1740.92   39.06
   1   2  -3 1723.32   40.08
  -2   1  -3 1982.12   41.13
  -2   1  -3 1905.73   48.93
   1   2  -3 1815.37   22.64
   2  -1  -3    1.87    2.43
   1   2  -3 1636.26   36.16
   1   2  -2 4202.01   72.89
  -2   1  -2 3726.98   53.54
   2  -1  -2 3253.30   47.20
   2  -1  -2 4928.81   71.14
  -2   1  -2 3394.78   64.44
  -1  -2  -2 3249.68   53.66
   2  -1  -2 4313.55   71.36
  -1  -2  -2 3430.96   50.05
   1   2  -2 3252.70   55.45
   2  -1  -2 3045.28   58.27
   2  -1  -2 3232.24   48.91
  -2   1  -2 3112.94   52.38
  -1  -2  -2 4575.34   72.50
   2  -1  -2 1569.71   41.41
  -2   1  -2 3227.41   51.16
   2  -1  -2 3201.81   54.73
  -1  -2  -2 3204.08   51.56
   1   2  -2 3560.59   54.32
  -1  -2  -2 3539.67   65.99
  -1  -2  -1 6645.62   75.20
  -1  -2  -1 6871.77   76.02
   2  -1  -1 8240.23   81.99
  -2   1  -1 6969.51   79.51
   1   2  -1 6886.08   83.01
  -1  -2  -1 6803.26   69.04
   2  -1  -1 9640.66   99.12
   1   2  -1 6729.02   76.62
  -1  -2  -1 6890.23   84.03
   1   2  -1 6560.73   76.88
  -2   1  -1 8506.65   85.50
   2  -1  -1 6810.36   68.11
  -2   1  -1 7040.83   92.22
  -2   1  -1 9578.86   93.18
  -1  -2  -1 8193.63   99.86
   1   2  -1 7940.86   95.22
   2  -1  -1 7601.65   87.14
  -2   1  -1 7197.32   75.07
   2  -1  -1 6879.62   89.19
  -1  -2  -1 7152.32   72.97
  -1  -2   0 8334.60   79.34
   2  -1   0 6485.77   84.98
  -1  -2   0 6551.34   81.75
   1   2   0 6514.48   82.34
   1   2   0 6853.48   76.44
   2  -1   0 6687.97   77.95
   1   2   0 7349.50   85.07
  -1  -2   0 6000.88   73.24
   2  -1   0 6981.47   79.96
  -2   1   0 6452.75   77.77
  -2   1   0 6766.23   90.22
   2  -1   0 6131.59   64.53
   2  -1   0 7140.29   70.55
  -1  -2   0 6001.98   71.43
  -2   1   0 9999.00   99.30
  -1  -2   0 8514.85  106.86
  -1  -2   0 7189.62   82.68
  -2   1   0 5977.35   71.27
  -2   1   0 6669.43   71.36
  -1  -2   0 6497.04   70.98
   1   2   0 6922.74   88.31
   1   2   1 6852.68   84.12
  -1  -2   1 6933.26   82.85
  -2   1   1 7943.13   82.60
   2  -1   1 7043.28   90.13
  -1  -2   1 6988.18   73.87
   2  -1   1 8625.31   89.91
  -2   1   1 7319.42   84.19
   2  -1   1 8642.95   86.88
  -1  -2   1 6875.11   75.46
  -1  -2   1 6662.35   77.97
   1   2   1 7139.08   89.37
   2  -1   1 6953.90   68.63
  -1  -2   1 6923.45   78.53
  -2   1   1 7602.52   71.88
   2  -1   1 6856.25   68.42
   1   2   1 6945.36   76.49
   1   2   1 6943.66   87.69
  -2   1   1 7267.46   92.45
   1   2   2 3382.77   53.97
   1   2   2 4504.93   71.13
  -2   1   2 3184.63   53.02
   1   2   2 3502.74   62.25
  -1  -2   2 3178.56   54.65
   2  -1   2 3367.95   62.90
  -2   1   2 3420.97   47.71
  -2   1   2 3345.45   63.65
  -1  -2   2 4634.41   82.45
  -1  -2   2 3071.72   54.12
   2  -1   2 3150.70   51.01
  -2   1   2 3202.73   55.52
  -1  -2   2 3546.46   54.48
  -1  -2   2 3313.83   51.67
   2  -1   2 3257.47   46.76
   1   2   2 3231.78   65.08
   2  -1   2 3241.47   48.34
   2  -1   2 3471.46   55.83
  -1  -2   2 3554.98   54.49
   2  -1   3 1646.33   35.06
   1   2   3 1686.53   43.53
  -2   1   3 1682.85   41.07
   1   2   3 1703.35   37.24
  -1  -2   3 1576.81   39.22
  -1  -2   3 1911.75   46.24
  -1  -2   3 1634.72   38.50
  -1  -2   3 1770.22   36.51
   1   2   3 1757.31   23.59
  -2   1   3 1886.46   35.60
   1   2   3 1686.83   44.70
  -1  -2   3 1794.86   38.01
   1   2   3 1674.86   44.75
   2  -1   3 2056.97   43.64
  -1  -2   3 1786.74   39.51
  -2   1   3 1789.54   41.16
   1   2   3 1906.78   36.67
  -2   1   3 1844.63   48.01
   2  -1   3 1889.72   55.23
   2  -1   3 1693.59   42.22
  -2   1   4  328.12   15.26
  -1  -2   4  316.36   17.91
  -1  -2   4  355.84   19.60
   1   2   4  359.71   16.95
  -1  -2   4  325.09   16.98
   1   2   4  564.54   16.46
  -1  -2   4  345.09   15.34
  -1  -2   4  349.17   16.69
  -2   1   4  329.60   18.76
   2  -1   4  316.16   16.18
   2  -1   4  324.37   20.04
   2  -1   4  359.86   18.05
   1   2   4  377.61   18.49
  -2   1   4  362.88   21.88
  -2   1   4  324.21   15.20
   1   2   4  508.68   26.01
   2  -1   4  312.54   15.71
  -2   1   4  309.96   16.40
  -1  -2   4  323.44   17.53
  -2   1   4  334.57   17.83
  -1  -2   5   15.29    3.44
  -2   1   5   16.03    3.87
  -2   1   5   16.01    3.48
  -1  -2   5   12.98    3.80
  -1  -2   5   16.46    3.70
   2  -1   5   18.64    4.53
  -2   1   5   13.67    3.63
  -2   1   5   21.49    4.20
  -1  -2   5   22.00    3.56
   1   2   5    1.29    1.21
   2  -1   5   21.98    5.20
   1   2   5   13.98    3.46
  -1  -2   5   15.62    3.76
   1   2   5   18.39    3.54
   2  -1   5   19.61    4.89
  -2   1   5   13.79    5.03
  -1  -2   5   15.11    4.09
   2  -1   5   28.56    5.01
  -2   1   5   17.05    5.89
   1   2   5   21.35    5.29
   1   2   5   19.03    3.26
   2  -1   6   50.95    6.84
  -1  -2   6   46.47    6.53
   2  -1   6   58.62    7.01
   1   2   6   61.29    6.99
  -2   1   6   57.46    7.23
   1   2   6   74.39    7.19
   2  -1   6   54.95    6.83
  -2   1   6   67.81    8.35
  -2   1   6   67.43    7.43
  -2   1   6   61.42    9.32
  -1  -2   6   66.06    8.65
  -1  -2   6   64.98    7.26
   2  -1   6   67.00    6.79
  -2   1   6   62.20    8.94
   1   2   6   50.82    9.12
  -2   1   6   62.41    7.25
   2  -1   6   58.72    8.89
  -1  -2   6   70.62    8.50
   1   2   6   67.49    6.71
  -2   1   6   58.45    6.27
  -1  -2   6   65.54    6.02
  -2   1   7    8.76    2.86
  -2   1   7    6.98    2.61
  -2   1   7    9.93    3.40
  -1  -2   7   10.94    3.22
   2  -1   7    7.20    2.48
  -1  -2   7    4.80    2.66
  -1  -2   7    7.25    1.83
   1   2   7    5.49    3.09
   1   2   7    5.95    2.03
   2  -1   7    8.89    3.28
   1   2   7   10.73    2.92
   2  -1   7   14.78    4.68
  -1  -2   7    4.98    2.25
  -2   1   7   11.25    2.79
  -2   1   7    5.65    2.15
  -2   1   7    7.34    2.30
   2  -1   7   10.93    3.17
   1   2   7    7.53    2.64
   1   2   7    1.37    1.56
   2  -1   7   12.87    4.59
  -2   1   8   75.41    8.68
  -1  -2   8  114.11   12.00
  -1  -2   8   75.85    5.62
   2  -1   8   73.60    8.71
  -1  -2   8   78.67    9.68
   2  -1   8   68.90    8.39
  -2   1   8   74.19    8.47
  -2   1   8   81.28    9.19
   2  -1   8   87.19   11.26
  -2   1   8   65.02    8.68
   1   2   8   78.31   10.91
  -2   1   8   73.45    7.24
   1   2   8   75.96    8.15
   1   2   8   70.02    7.71
   1   2   8   77.07    6.78
   2  -1   8   74.19    7.67
   2  -1   8   79.48    8.50
  -1  -2   8   74.19    8.14
   2  -1   9  325.68   17.35
   2  -1   9  317.05   19.13
  -2   1   9  408.08   20.82
   2  -1   9  389.08   21.15
   1   2   9  309.24   22.58
   1   2   9  320.69   16.86
  -2   1   9  395.85   20.82
   2  -1   9  343.04   18.25
  -1  -2   9  341.21   20.49
  -2   1   9  400.35   21.70
   1   2   9  345.00   14.43
  -1  -2   9  332.89   17.83
  -2   1   9  400.67   21.52
  -1  -2   9  336.26   11.25
   2  -1   9  442.22   26.38
   1   2   9  325.36   17.52
  -1  -2   9  388.45   21.99
  -2   1   9  353.70   17.18
  -2   1  10   19.03    4.32
   2  -1  10   33.73    6.31
   1   2  10   49.70    5.66
  -2   1  10   24.22    5.06
   1   2  10   38.86    9.12
   2  -1  10   30.55    7.03
   2  -1  10   29.28    5.29
  -1  -2  10   38.69    3.96
  -2   1  10   28.25    5.76
  -2   1  10   24.93    5.38
  -1  -2  10   29.31    5.47
  -2   1  10   29.54    4.87
   2  -1  10   34.31    5.94
  -1  -2  10   32.53    6.48
   1   2  10   46.72    7.76
  -1  -2  10   42.22    6.49
   1   2  10   -0.31    1.07
   2  -1  10   30.52    5.97
   1   2  10   36.49    6.42
  -1  -2  10   33.88    6.61
  -1  -2  11   55.42    7.73
   2  -1  11   58.54    7.78
  -2   1  11   64.06    9.21
  -1  -2  11   59.15    8.89
   1   2  11   51.41    7.72
   1   2  11   44.17    8.94
   2  -1  11   43.64    6.98
   2  -1  11   49.06    7.19
   1   2  11   51.66    6.94
   2  -1  11   47.65    6.95
   1   2  11    1.37    1.91
  -1  -2  11   45.82    7.12
   2  -1  11   40.32    6.94
   2  -1  11   45.52    8.91
  -2   1  11   94.46    9.12
  -1  -2  11   54.70    8.67
   1   2  11   43.64    5.26
  -2   1  11   68.81   10.73
  -1  -2  11   41.40    6.91
  -2   1  11   86.87   10.57
  -2   1  11   86.53   10.66
   1   2  12  122.96   15.45
   1   2  12  111.19   10.51
  -2   1  12  119.06   10.31
  -1  -2  12  160.07   13.64
   2  -1  12  120.77   12.03
   2  -1  12  122.40   12.70
  -2   1  12   25.09    5.80
  -2   1  12   98.14   11.35
  -2   1  12  117.36   12.44
   2  -1  12  133.99   16.01
  -2   1  12  120.27   12.25
   2  -1  12  135.38   12.18
  -1  -2  12  162.17   16.18
   2  -1  12  134.12   11.72
  -1  -2  12  179.55   14.96
  -1  -2  12  189.48   16.74
   1   2  12  129.52   12.99
  -1  -2  12  167.17   14.26
   2  -1  12  131.81   11.87
  -1  -2  13   25.18    6.10
   2  -1  13   17.28    4.61
  -1  -2  13   17.45    4.62
   2  -1  13   22.48    5.03
  -2   1  13   33.63    5.91
   2  -1  13   28.65    5.68
  -1  -2  13   21.21    4.80
   2  -1  13   23.43    7.02
  -2   1  13   25.35    6.09
   1   2  13   13.38    5.18
  -2   1  13   22.36    5.63
  -1  -2  13   36.82    7.55
   1   2  13   17.73    4.59
   2  -1  13   27.65    5.34
   1   2  13   27.85    6.29
   2  -1  13   18.37    4.74
  -1  -2  14   39.88    7.98
  -1  -2  14   35.19    7.20
   1   2  14   39.67    7.91
   2  -1  14   35.29    6.16
  -2   1  14   33.88    6.87
   1   2  14   36.85    9.28
   2  -1  14   34.02    8.46
   2  -1  14   17.63    4.58
   2  -1  14   34.40    6.74
   2  -1  14   24.65    5.33
  -2   1  14   32.41    5.55
   2  -1  14   32.85    7.26
   1   2  14   39.84    7.07
  -1  -2  14   54.27    8.71
  -1  -2  14   42.04    7.91
  -2   1  15  105.35   10.59
  -2   1  15   88.94   11.69
   2  -1  15   71.07    9.61
   2  -1  15   76.60    9.26
  -1  -2  15   53.97    9.55
  -1  -2  15   60.01    8.85
   1   2  15   65.50    9.10
   2  -1  15   62.84   10.38
   2  -1  15   55.50    8.59
  -1  -2  15   52.29    8.93
   1   2  15   72.23   10.92
   2  -1  15   56.95    9.15
   1   2  15   59.86   11.68
   2  -1  15   62.49   11.86
   1   2  16   44.86    8.96
   1   2  16   33.26    9.34
   2  -1  16   29.51    6.25
  -2   1  16   43.87    6.63
   1   2  16   32.83    6.63
  -1  -2  16   37.35    7.43
   2  -1  16   37.58    7.29
  -1  -2  16   35.62    7.63
   2  -1  16   38.33    6.66
  -2   1  16   30.22    6.96
   2  -1  16   39.28    7.72
   2  -1  16   30.44    8.72
   2  -1  16   42.90    8.53
   1   2  17    2.99    2.71
  -2   1  17   10.28    3.98
   2  -1  17    9.23    5.18
   2  -1  17    6.76    3.46
   2  -1  17   17.55    6.04
   1   2  17    7.06    2.61
  -2   1  17   16.26    4.60
   2  -1  17    4.56    2.55
   2  -1  17   14.91    4.34
   1   2  17    0.37    2.78
  -1  -2  17    8.21    3.87
  -1  -2  17    6.37    3.44
   2  -1  18   18.66    5.00
  -1  -2  18   13.62    5.21
   2  -1  18   11.14    3.89
  -2   1  18   17.98    5.56
  -2   1  18   21.21    5.09
   2  -1  18   16.98    6.98
   2  -1  18   11.62    4.27
   2  -1  18   14.85    5.35
  -1  -2  18   24.04    7.11
   1   2  18   20.76    6.63
   1   2  18   20.17    7.29
  -2   1  19    2.95    2.54
  -1  -2  19    0.93    2.14
   1   2  19   -0.29    2.20
   2  -1  19    0.05    1.52
   1   2  19    2.08    2.17
   2  -1  19    1.97    3.16
  -2   1  19    2.99    1.76
   2  -1  19    3.63    2.07
   2  -1  19    1.23    0.38
  -1  -2  19    2.33    2.97
   2  -1  20   24.15    7.26
   2  -1  20   14.67    4.75
  -1  -2  20   20.90    7.16
  -1  -2  20   26.92    7.50
   2  -1  20   12.38    3.98
   1   2  20   12.50    5.12
   1   2  20   12.07    5.37
   2  -1  20   22.38    7.06
  -2   1  20   24.53    5.76
  -2   1  20   12.41    4.82
   1   2  21   26.52    8.19
   2  -1  21   27.50    7.32
   1   2  21    2.67    1.87
  -1  -2  21   15.64    5.24
   2  -1  21   25.40    9.43
  -1  -2  21   11.61    4.75
   2  -1  21   24.77    7.22
   2  -1  21   29.07    6.31
  -2   1  21   11.73    4.48
  -2   1  21   19.03    5.40
  -1  -2  22  326.55   27.34
   2  -1  22  172.30   17.66
  -1  -2  22  323.27   26.51
   1   2  22  159.85   21.39
  -2   1  22  176.86   16.28
   1   2  22  207.36   22.46
   2  -1  22  179.78   22.58
  -2   1  22  160.50   17.92
   2  -1  22  186.27   21.25
   2  -1  22  163.36   15.21
   2  -1  23  358.69   25.65
   1   2  23  248.40   25.56
  -1  -2  23  254.30   24.10
  -1  -2  23  238.55   22.97
   1   2  23  196.30   23.77
   2  -1  23  368.29   34.04
   2  -1  23  360.20   23.86
  -2   1  23  257.63   22.89
   2  -1  23  357.45   31.15
   2  -1  24   21.02    5.81
   2  -1  24   14.93    5.61
  -2   1  24   29.64    7.65
   2  -1  24   33.54   10.51
  -1  -2  24   54.53   11.63
  -1  -2  24   48.19   11.99
   1   2  24   27.66    9.25
   2  -1  24   24.79    8.65
   2  -1  25   12.66    5.94
  -2   1  25    3.53    4.19
  -1  -2  25   13.98    6.86
  -1  -2  25    9.97    4.63
   2  -1  25   10.66    4.27
   2  -1  25    6.40    4.03
   2  -1  25   10.62    4.52
  -2   1  26    0.08    1.38
   2  -1  26    3.21    2.31
   2  -1  26    4.82    6.13
   2  -1  26    4.21    4.13
   2  -1  26    1.18    2.26
  -1  -2  26   -2.19    2.92
  -1  -2  26    8.67    5.98
  -1  -2  27   34.58   10.05
  -1  -2  27   25.72    7.64
  -2   1  27   57.64   11.88
   2  -1  27   25.28    7.74
   2  -1  27   31.92   10.11
   1   2  27   31.63    6.80
   2  -1  27   21.79    8.58
   2  -1  27   39.94    8.58
   1   2  28   51.34    9.02
   2  -1  28   34.39   11.00
   2  -1  28   65.30   15.54
   2  -1  28   43.69    8.73
  -2   1  28   50.38   11.19
   2  -1  28   29.21    7.92
  -1  -2  28   58.19   13.31
  -1  -2  28   65.29   13.57
   2  -1  29   65.81   15.70
   2  -1  29  102.03   18.79
  -2   1  29   65.13   12.99
  -1  -2  29   51.16   12.67
   2  -1  29   91.12   13.09
  -1  -2  29   71.52   14.13
   2  -1  29   63.71   12.02
   1   2  29   72.04   10.70
  -2   1  30   59.92   12.80
   2  -1  30   49.47   10.13
   2  -1  30   58.45   10.53
  -1  -2  30   73.03   15.50
   2  -1  30   55.57   13.99
  -1  -2  30   71.05   14.36
   2  -1  30   60.90   14.80
   2  -1  31   26.86   10.20
  -2   1  31   36.42   10.52
  -1  -2  31   25.60    9.23
   2  -1  31   38.20    8.84
  -1  -2  31   17.57    6.85
   2  -1  31   22.27   10.34
  -2   1  32   33.75    9.87
  -1  -2  32   67.86   15.65
   2  -1  32   52.96   10.51
  -1  -2  32   65.96   14.47
   2  -1  32   64.35   15.71
   2  -1  32   50.63   14.99
   2  -1  33   83.19   19.38
  -2   1  33   74.55   14.57
  -1  -2  33   82.29   17.37
   2  -1  33   91.87   19.21
  -1  -2  33   74.63   15.39
   2  -1  33   99.17   14.63
  -1  -2  34   31.14   10.70
   2  -1  34   21.20    7.03
   2  -1  34    6.47    4.58
  -1  -2  34   18.65    8.53
  -2   1  34   15.56    6.47
   2  -1  34   10.26    6.20
  -1  -2  35    4.80    3.42
   2  -1  35    9.55    7.19
  -1  -2  35    8.26    7.13
   2  -1  35    5.71    6.20
  -2   1  35    7.46    5.25
   2  -1  35    1.05    0.47
   2  -1  36    0.72    1.17
  -2   1  36    0.69    2.65
   2  -1  36    3.07    3.36
  -1  -2  36    2.37    3.22
   2  -1  36    1.03    1.54
  -2   1  36   -2.92    4.15
  -1  -2  36    0.30    1.16
  -2   1  37    2.38    4.56
   2  -1  37   10.59    7.90
   2  -1  37    4.65    5.98
  -1  -2  37   -3.30    4.72
   2  -1  37   -0.18    1.04
  -1  -2  37   -1.70    3.33
   2  -1  38    9.13    7.23
  -1  -2  38    1.00    1.86
   2  -1  38    9.55    9.86
  -2   1  38    0.89    3.62
  -1  -2  38   20.62   10.22
  -1  -2  39   12.57    7.24
  -1  -2  39    9.88    6.20
   2  -1  39   24.63   12.32
  -2   1  39   15.03    7.39
   2  -1  39   17.02    8.61
  -1  -2  40   51.19   14.42
  -2   1  40   20.17    8.04
   2  -1  40   34.45   14.04
   2  -1  40   35.70   13.27
  -1  -2  40   19.85   10.12
  -1  -2  41   25.18    9.12
  -2   1  41   54.00   14.57
   2  -1  41   63.93   18.40
   2  -1  41   48.42   17.42
  -1  -2  41   58.33   17.98
   2  -1  42   27.83   12.50
   2  -1  42   34.85   15.02
  -1  -2  42   37.13   13.02
  -2   1  42   23.85    9.35
  -1  -2  42   47.51   16.80
  -2   1  43    3.59    3.08
  -1  -2  43    9.52    6.63
   2  -1  43   13.46    8.32
  -1  -2  43   15.28    8.89
   2  -1  43   24.70   12.74
  -1  -2  44   25.54   12.62
   2  -1  44    5.96    4.40
  -1  -2  44    6.32    3.60
  -2   1  44   19.70    9.20
  -1  -2  45   34.81   12.86
  -1  -2  45   33.35   14.18
  -2   1  45   34.55   11.95
  -1  -2  46   22.32   11.89
  -2   1  46    4.80    3.39
  -1  -2  46   13.48    8.94
  -1  -2  47    6.44    5.60
  -2   0 -45   11.93    9.83
  -2   0 -44   16.36    7.34
  -2   0 -44   37.86   13.83
   0   2 -44   36.29   15.56
   2   0 -44   30.25   12.94
   0  -2 -44   50.41   17.62
   0  -2 -44   27.28   13.60
  -2   0 -43   12.01    5.31
   0   2 -43   -2.13    2.46
   0   2 -43   11.72    8.99
  -2   0 -43   15.20    8.24
   2   0 -43   13.93    9.89
   0  -2 -43   10.01    8.67
   0  -2 -43   11.27    8.10
   0   2 -42   24.29   11.67
   0   2 -42   16.96   10.67
   2   0 -42   14.61    9.45
  -2   0 -42   20.65    9.95
  -2   0 -42   11.26    5.53
   0  -2 -42   12.85    6.69
   0  -2 -42   21.91   11.49
   0   2 -41    5.42    5.56
  -2   0 -41    6.45    6.59
   0  -2 -41   27.10   12.61
   0  -2 -41   11.50    8.98
  -2   0 -41    1.30    1.28
   2   0 -41    2.07    3.99
   0   2 -41   14.25    8.95
   0  -2 -40   25.12   12.27
   2   0 -40    1.13    5.04
  -2   0 -40    1.58    4.02
  -2   0 -40    6.20    5.70
   0   2 -40    9.24    6.65
   0   2 -40   18.58   10.68
   2   0 -40    4.75    3.51
   0  -2 -40   11.17    7.82
  -2   0 -39    4.61    5.03
   0  -2 -39   -0.76    2.10
   2   0 -39   -6.85    7.75
   2   0 -39    1.02    5.00
   0   2 -39   -2.28    1.96
   0   2 -39    2.47    4.31
  -2   0 -39    5.57    6.01
   0  -2 -39    3.33    3.16
   2   0 -38   10.68    6.94
   0  -2 -38   21.88   10.33
   2   0 -38    9.03    6.23
   0   2 -38    3.68    4.09
   0  -2 -38   13.72    7.49
  -2   0 -38   12.55    9.07
   0   2 -38   26.88   10.91
  -2   0 -38    7.55    6.91
  -2   0 -37   16.38    7.65
   0  -2 -37   14.93    7.80
   0  -2 -37   16.02    8.37
  -2   0 -37   21.35    9.26
   0   2 -37   20.09    9.39
   0   2 -37   24.82   10.56
   2   0 -37    8.93    5.94
   2   0 -37   34.06   12.00
   2   0 -36    7.29    5.01
   2   0 -36   22.64   10.27
  -2   0 -36   15.76    7.46
  -2   0 -36   14.80    7.38
   0   2 -36   19.09    8.42
   0  -2 -36   11.39    7.32
   0  -2 -36   14.66    6.52
   0   2 -36   31.82   11.80
   2   0 -35   17.06    8.50
   0  -2 -35   15.38    8.13
   0   2 -35   10.22    5.44
  -2   0 -35   11.45    7.27
  -2   0 -35   14.94    7.69
   2   0 -35   23.65    9.92
   0   2 -35    5.47    4.30
   0  -2 -35    9.44    6.28
   2   0 -34   -1.81    2.10
   0  -2 -34    0.42    1.27
  -2   0 -34    8.05    5.27
   2   0 -34    3.46    3.19
   0   2 -34    0.31    2.88
   0   2 -34    5.88    4.34
   0  -2 -34    7.51    5.37
  -2   0 -34    5.47    4.85
  -2   0 -33   38.74   11.79
   2   0 -33   21.38    8.61
   2   0 -33   40.81   12.46
   0   2 -33   18.71    7.69
   0  -2 -33   36.06   12.36
   0   2 -33   29.06    9.66
   2   0 -33   36.15    7.59
  -2   0 -33   26.28    9.57
   0  -2 -33   16.13    7.84
  -2   0 -32   56.01   13.61
   2   0 -32   38.74   11.84
   0   2 -32   55.78   13.86
   0   2 -32   48.63   11.97
   2   0 -32   40.01   11.93
   0  -2 -32   58.81   15.05
   2   0 -32   41.00    8.01
   0  -2 -32   62.95   15.31
  -2   0 -32   49.39   13.66
   0  -2 -31   49.37   13.41
  -2   0 -31   60.24   13.56
   0  -2 -31   53.71   13.45
   2   0 -31   34.98    7.06
  -2   0 -31   56.77   13.93
   2   0 -31   31.31    9.53
   0   2 -31   23.58    7.76
   2   0 -31   41.52   12.11
   0   2 -31   40.42   11.65
   2   0 -30    4.06    2.22
  -2   0 -30   10.91    5.64
   0  -2 -30    7.71    4.70
   2   0 -30    0.74    3.16
  -2   0 -30    5.46    5.16
   0   2 -30    2.81    2.29
   0   2 -30   12.20    6.86
   2   0 -30    6.47    4.19
   0  -2 -30    5.86    4.50
   0  -2 -29   17.54    7.06
   0   2 -29   32.75    9.29
  -2   0 -29   45.42   11.67
   0   2 -29   29.90   10.07
   2   0 -29   60.74    9.29
  -2   0 -29   46.46   12.11
   2   0 -29   33.34    9.59
   2   0 -29   51.63   12.74
   0  -2 -29   33.54   10.07
   0  -2 -28   65.56   14.58
   0   2 -28   69.15   14.20
   2   0 -28   20.07    7.93
   2   0 -28   28.62    9.55
  -2   0 -28   26.74    8.49
   0  -2 -28   41.86   11.24
   2   0 -28   43.26    7.74
  -2   0 -28   29.02    8.48
   0   2 -28   57.76   11.72
   2   0 -27   74.21   14.57
   0   2 -27   56.43   11.39
  -2   0 -27  136.88   19.37
   0   2 -27   63.60    5.71
  -2   0 -27  114.93   18.28
   0   2 -27   79.64   14.55
   2   0 -27   56.49   12.23
   0  -2 -27   72.03   14.07
   2   0 -27   78.65   10.43
   0  -2 -27   66.82   13.19
   0   2 -26   41.73   10.77
   0   2 -26   44.78    4.67
   2   0 -26   27.28    6.12
   2   0 -26   19.21    6.91
   0  -2 -26   35.88   10.22
   0   2 -26   45.78   10.21
   2   0 -26   33.48    9.85
   0  -2 -26   23.66    8.71
  -2   0 -26   33.75    8.82
  -2   0 -26   25.99    8.11
  -2   0 -25  106.59   16.42
   0   2 -25   50.22   10.20
  -2   0 -25   87.73   15.17
   0   2 -25   73.42    5.60
   2   0 -25   60.74   12.15
   0   2 -25   83.47   14.35
   0  -2 -25   91.24   15.68
   0  -2 -25   74.64   13.82
   2   0 -25   64.87   12.83
   2   0 -25   64.14    9.10
  -2   0 -24   37.40    9.71
   2   0 -24   20.68    7.08
   0   2 -24   37.25    9.96
  -2   0 -24   31.76    8.87
   0  -2 -24   45.09   11.27
   0   2 -24   45.48    4.30
   2   0 -24   28.65    5.98
   2   0 -24   29.41    8.67
   0  -2 -24   51.95   11.45
   0   2 -24   47.65    9.84
   2   0 -23   14.13    5.80
   2   0 -23    6.78    3.02
  -2   0 -23   12.85    6.06
   0   2 -23    8.22    3.07
  -2   0 -23   26.57    7.42
   0  -2 -23    6.92    4.36
   0   2 -23    7.66    4.08
   2   0 -23   10.93    5.52
   0   2 -23    6.68    1.90
   0  -2 -23   15.91    6.04
   0   2 -22   29.82    3.05
   0   2 -22   23.01    7.38
   2   0 -22   24.25    6.96
  -2   0 -22   36.59    9.37
   2   0 -22   34.36    8.86
   2   0 -22   25.26    5.48
   0  -2 -22   31.70    8.39
   0   2 -22   36.81    8.13
   0  -2 -22   21.92    6.57
   0  -2 -21   26.26    7.18
   0   2 -21   23.89    6.52
   0  -2 -21   30.74    8.16
  -2   0 -21   25.18    7.10
   0   2 -21   21.29    6.15
   2   0 -21   38.57    6.63
   2   0 -21   29.10    7.55
   2   0 -21   30.43    8.32
   0  -2 -20   29.37    8.12
   2   0 -20   15.72    4.11
   0  -2 -20   34.25    8.16
   2   0 -20   33.26    8.44
  -2   0 -20   29.28    7.43
   0   2 -20   32.52    7.56
   0   2 -20   24.56    7.32
   2   0 -20   24.74    6.90
   2   0 -19    8.52    3.81
   0   2 -19   17.67    5.22
   0  -2 -19   13.82    4.09
   0   2 -19   13.92    5.17
   0  -2 -19   15.12    5.38
   0  -2 -19   17.85    5.69
   2   0 -19    9.68    4.12
   0   2 -19   13.87    1.84
   2   0 -19   19.48    4.49
  -2   0 -19   20.81    6.01
  -2   0 -18   10.91    3.91
   0   2 -18   20.27    6.23
   2   0 -18   15.40    5.54
   2   0 -18   14.36    5.21
   0  -2 -18   15.06    4.19
   0  -2 -18   26.04    6.90
  -2   0 -18   20.62    6.26
   0  -2 -18   16.34    5.17
   2   0 -18   18.53    4.19
   0   2 -18   30.51    6.68
  -2   0 -17  114.22   13.93
   0  -2 -17   87.99   12.72
   2   0 -17   92.71   13.01
   0  -2 -17   78.21   11.47
   2   0 -17  103.66   12.07
   0   2 -17   83.97   10.33
   2   0 -17   82.57    8.87
   2   0 -17   95.61   12.64
   0   2 -17   89.44   11.89
   0  -2 -17   95.53   10.49
  -2   0 -17   98.93   12.52
   0   2 -16   28.19    5.95
  -2   0 -16   18.78    5.08
   2   0 -16   16.80    5.34
  -2   0 -16   24.84    6.66
   0  -2 -16   23.19    5.99
   0  -2 -16   30.58    7.71
   0   2 -16   25.98    6.54
   0  -2 -16   26.61    6.86
   2   0 -16   16.97    3.79
   2   0 -16   14.76    4.53
   2   0 -16   17.74    4.74
   0  -2 -15   27.05    5.55
  -2   0 -15   44.45    8.28
   2   0 -15   30.79    6.72
   2   0 -15   24.13    4.63
   0  -2 -15   30.55    6.65
   2   0 -15   32.63    6.27
   2   0 -15   28.30    7.16
   0   2 -15   24.52    5.03
  -2   0 -15   34.13    6.98
   0   2 -15   27.80    6.50
   0   2 -14    5.57    3.15
  -2   0 -14    4.12    2.29
   2   0 -14    3.89    1.44
   2   0 -14   11.60    4.78
  -2   0 -14    3.59    2.26
   0   2 -14    9.90    4.31
   2   0 -14    7.76    4.44
   2   0 -14    7.74    2.99
   0  -2 -14    7.19    3.94
   0  -2 -14    2.78    2.12
   0   2 -14    8.21    2.83
   0  -2 -14   10.98    3.36
   0   2 -13   98.67   11.25
   2   0 -13  102.88    9.05
  -2   0 -13  123.78   12.86
   0   2 -13   98.79   12.53
   0  -2 -13  113.08   10.34
   0   2 -13   80.75    8.85
   0  -2 -13  118.02   13.01
   2   0 -13   96.15   11.81
  -2   0 -13  133.31   13.43
   0   2 -13   79.02   10.45
   2   0 -13  130.08   11.43
   0  -2 -13  101.01   11.81
   0   2 -12  170.28   14.97
   0   2 -12  157.19   13.37
   0  -2 -12  186.66   14.58
   0  -2 -12  181.30   17.28
   0  -2 -12  238.79   17.98
  -2   0 -12  157.45   14.14
   2   0 -12  157.02   12.11
   0   2 -12  158.91   15.12
  -2   0 -12  171.01   14.51
   2   0 -12  321.03   25.60
   2   0 -12  170.33   15.03
   0  -2 -12  170.58   19.79
  -2   0 -12  161.94   14.58
   0   2 -12  142.44   11.37
   0   2 -12  166.45   15.51
  -2   0 -12  165.19   16.71
   2   0 -12  150.71   10.62
   0  -2 -12    0.55    1.53
   2   0 -12  157.93   14.90
   2   0 -11  133.46   13.45
   0  -2 -11   64.88    8.84
   2   0 -11  213.09   18.63
  -2   0 -11   93.90   12.25
   0  -2 -11   89.75    9.02
   2   0 -11  138.06   13.10
  -2   0 -11   93.01   10.76
   0   2 -11   83.05   10.64
   0  -2 -11   81.91    9.75
   0  -2 -11   68.86   10.70
  -2   0 -11   85.75   10.11
   0  -2 -11   -0.53    1.56
   0   2 -11   82.09   10.13
   0   2 -11   76.67   10.17
  -2   0 -11  101.82   10.99
   2   0 -11  111.64    9.12
   0   2 -11   83.73    9.37
   2   0 -11  149.35   11.32
  -2   0 -10   90.76    9.96
  -2   0 -10  103.82   10.84
   0  -2 -10   26.35    6.43
   2   0 -10  147.08   14.14
   0  -2 -10  126.78   12.30
   2   0 -10  106.11    8.91
   2   0 -10  105.56   11.02
   0   2 -10   54.41    8.10
   0   2 -10  120.84   11.97
   0  -2 -10  134.37   11.28
   2   0 -10   94.97   11.03
  -2   0 -10  105.65   11.18
   2   0 -10   92.20    8.13
  -2   0 -10  106.26   12.68
   0  -2 -10  132.16   12.31
   0   2 -10   97.37    9.83
   2   0  -9  152.26   13.75
  -2   0  -9  132.27   13.97
   0   2  -9  107.44    9.88
   2   0  -9  233.62   16.97
  -2   0  -9  135.42   11.93
  -2   0  -9  138.44   11.92
   2   0  -9  172.77   15.35
   2   0  -9  128.68   12.03
   0  -2  -9   83.31    9.03
   0   2  -9  103.14   10.79
   2   0  -9  167.70   10.87
   0   2  -9    5.05    2.62
   0  -2  -9  114.08   11.01
   0  -2  -9   83.96   11.19
   0  -2  -9  100.07    9.20
   2   0  -9  190.52   11.50
  -2   0  -9  141.62   12.83
   2   0  -8   88.63    9.55
  -2   0  -8  109.37   10.90
   2   0  -8  101.82   11.29
   2   0  -8  108.75    7.90
  -2   0  -8  108.02   10.42
   0  -2  -8   83.22   11.12
   0  -2  -8   98.88    9.31
   0   2  -8  145.45   12.42
  -2   0  -8  100.30   11.62
  -2   0  -8   99.84    9.78
   0   2  -8  123.27   10.44
   2   0  -8   92.87   10.32
   2   0  -8  118.69   11.30
   0  -2  -8  101.39    9.75
   2   0  -7   87.26   10.28
   2   0  -7  110.23    7.52
  -2   0  -7   81.18   10.27
   0  -2  -7   59.94    9.05
  -2   0  -7   89.39    9.78
   2   0  -7   78.05    9.65
   0   2  -7   58.67    7.26
   2   0  -7   89.33    9.75
   0   2  -7    0.04    0.63
   0   2  -7   54.16    6.55
  -2   0  -7   40.82    7.26
  -2   0  -7   91.31    8.88
  -2   0  -7   73.27    8.39
   0  -2  -7   57.95    8.09
   2   0  -7   93.37   11.07
   0  -2  -7   61.92    6.91
   2   0  -7  107.51   10.49
   0  -2  -7   64.44    7.48
   2   0  -6  221.84   14.56
  -2   0  -6  205.42   12.53
  -2   0  -6  114.55   11.75
   0   2  -6   -0.24    0.34
  -2   0  -6  195.99    8.03
   0  -2  -6  232.57   15.62
   0   2  -6  225.58   13.54
  -2   0  -6    0.04    0.79
   2   0  -6  209.71   15.36
   0   2  -6  198.65   12.00
  -2   0  -6  216.86   16.48
   2   0  -6  213.05    9.45
   2   0  -6  204.76   14.63
   2   0  -6  222.80   14.60
   0  -2  -6  223.82   16.75
   2   0  -6   75.51    8.29
  -2   0  -6  213.49   14.01
   0  -2  -6  222.94   13.35
   2   0  -5   86.72    8.52
   0   2  -5   58.06    8.34
  -2   0  -5   60.43    9.01
  -2   0  -5   -0.34    0.79
  -2   0  -5   94.20   10.96
   0  -2  -5   94.47    4.90
   0  -2  -5   98.67    8.45
   0  -2  -5   79.45    9.62
   0   2  -5   -0.51    0.82
  -2   0  -5  160.48   13.98
  -2   0  -5  145.72   10.02
  -2   0  -5  121.30    6.72
   2   0  -5   90.37    9.61
   2   0  -5    0.01    0.61
   2   0  -5  106.70    9.91
   0  -2  -5   98.07   10.19
   0   2  -5   85.71    7.50
   2   0  -5   94.28    5.72
   2   0  -5   99.42   10.14
   0   2  -5   96.51    7.98
   0  -2  -4  347.63   14.30
   0   2  -4  385.95   15.81
   0  -2  -4  372.32   10.54
   0   2  -4  389.52   20.75
   2   0  -4  371.71   11.60
   2   0  -4  390.30   20.81
  -2   0  -4   -0.42    0.63
  -2   0  -4  376.40   15.02
   2   0  -4  396.02   19.33
   0   2  -4  370.99   14.81
   0  -2  -4  338.80   19.40
   2   0  -4  362.57   19.01
   0  -2  -4  368.77   15.76
   2   0  -4  353.72   16.77
   0  -2  -4  365.32   19.53
  -2   0  -4  370.33   11.66
  -2   0  -4  366.54   20.58
  -2   0  -4  117.01   11.49
   0   2  -4    0.85    1.18
  -2   0  -4  389.22   18.16
   2   0  -4   -0.01    0.38
   0  -2  -3  818.93   22.32
   0   2  -3  816.05   29.86
  -2   0  -3  972.44   20.06
   2   0  -3 1455.96   45.10
   0  -2  -3  722.05   27.28
   0   2  -3    0.53    0.98
   2   0  -3  901.88   28.82
   2   0  -3  877.73   18.74
  -2   0  -3 1070.20   33.75
  -2   0  -3  214.25   15.64
  -2   0  -3  996.40   28.40
   0  -2  -3  829.44   28.88
   0  -2  -3  833.65   20.88
   0   2  -3  844.29   21.00
   0   2  -3 1018.71   27.59
   2   0  -3   -0.65    1.00
   0  -2  -3  747.16   22.57
   0  -2  -3  818.03   32.13
  -2   0  -3  991.86   22.79
  -2   0  -3  840.32   29.75
   2   0  -3 1006.65   30.76
   2   0  -3  902.01   26.78
   0  -2  -2  394.26   16.00
   2   0  -2  544.22   27.07
   0  -2  -2  417.66   15.12
   0   2  -2  418.05   13.68
   0   2  -2  393.82   20.55
  -2   0  -2  391.19   18.35
  -2   0  -2   54.84    7.72
   2   0  -2  401.59   18.64
   0  -2  -2  397.29   22.03
   0   2  -2  563.60   20.90
   2   0  -2  364.68   18.29
   0  -2  -2  359.64   18.60
   0  -2  -2  386.54   19.73
   0  -2  -2  361.98   12.77
  -2   0  -2  398.69   13.35
   2   0  -2  192.24   11.31
  -2   0  -2  412.91   13.29
  -2   0  -2  370.12   19.50
   2   0  -2  374.48   17.12
   0  -2  -1 5270.22   51.61
   0   2  -1 5491.64   77.39
   0  -2  -1 4924.66   44.42
   2   0  -1 7094.06   79.78
   0  -2  -1 5178.43   72.65
  -2   0  -1 5694.89   75.10
   0  -2  -1 5246.09   78.50
   0  -2  -1 4994.45   66.72
   2   0  -1 8025.27   82.52
   0  -2  -1 5952.72   60.99
   2   0  -1 7316.05   41.43
   2   0  -1 7564.65   77.65
   0   2  -1 5800.90   59.07
   2   0  -1 7535.57   99.10
   0   2  -1 5381.43   46.17
  -2   0  -1 5565.23   51.85
   2   0  -1 7545.90   67.72
  -2   0  -1 5967.52   47.96
   0   2  -1 5245.63   73.75
  -2   0  -1 5277.18   66.79
   0   2   0 4790.26   73.32
   2   0   0 5456.45   73.78
   0  -2   0 4603.29   68.79
   2   0   0 4845.84   62.56
  -2   0   0 5060.64   70.28
   0  -2   0 5100.46   48.89
   2   0   0 4263.60   58.50
   2   0   0 4881.01   36.58
   0  -2   0 4828.02   73.77
   2   0   0 4532.36   64.02
   0   2   0 4995.98   70.67
   2   0   0 4656.04   50.74
  -2   0   0 4920.12   39.66
  -2   0   0 4561.55   51.50
  -2   0   0 5271.94   65.67
   0  -2   0 4663.94   43.30
   0  -2   0 5660.43   69.69
   0   2   0 4647.86   42.41
   0   2   0 5450.88   56.95
   2   0   1 5637.52   76.09
   0   2   1 5474.94   73.59
  -2   0   1 7603.41   85.39
   0  -2   1 7740.91   76.76
   2   0   1 5439.40   67.03
   0  -2   1 5236.19   73.88
   0  -2   1 4870.79   60.11
   0   2   1 5947.72   59.49
   2   0   1 5455.25   66.77
   0   2   1 5588.14   48.04
   0  -2   1 5619.10   47.83
   0  -2   1 5268.36   47.93
   0   2   1 5681.23   56.35
   0  -2   1 5129.58   75.08
   0   2   1 5304.86   78.30
  -2   0   1 8548.83   85.00
  -2   0   1 6573.82   75.19
   0  -2   1 5216.49   69.08
   2   0   1 5554.17   71.76
   2   0   1 5464.03   52.90
   2   0   1 5315.54   42.42
  -2   0   1 6913.46   45.87
  -2   0   1 7039.71   66.01
   2   0   2  398.23   19.77
   2   0   2  399.00   13.74
  -2   0   2  372.41   16.98
   0  -2   2  386.73   20.46
   2   0   2  413.55   20.21
   0  -2   2  419.78   15.21
  -2   0   2  436.46   19.82
   0   2   2  430.58   16.16
   0   2   2  382.18   19.43
   0  -2   2  358.44   19.44
  -2   0   2  383.50   15.85
   0  -2   2  378.70   13.04
   0  -2   2  405.02   19.36
   0   2   2  355.80   20.54
  -2   0   2  414.01   20.50
   2   0   2  370.51   12.43
   2   0   2  376.60   17.91
  -2   0   3  891.98   25.00
   0  -2   3  719.31   28.12
   0  -2   3  738.10   28.07
  -2   0   3  974.04   32.57
   2   0   3 1029.65   31.94
   2   0   3 1008.08   21.47
   0  -2   3  749.79   21.04
   0  -2   3  807.18   21.25
   0   2   3  862.08   28.84
  -2   0   3 1103.86   33.17
   2   0   3  978.32   31.78
  -2   0   3  939.69   26.92
   0   2   3  845.32   23.62
   0   2   3  856.42   32.78
   2   0   3 1158.43   21.66
   2   0   3  995.07   22.13
   0  -2   3  852.86   20.79
   2   0   3 1021.05   30.29
   0  -2   3  801.93   27.57
   2   0   4  322.26   18.39
   0   2   4  375.95   16.23
  -2   0   4  409.83   21.11
   2   0   4  350.65   19.10
   0  -2   4  365.26   14.69
  -2   0   4  312.97   15.31
   0  -2   4  368.72   18.60
  -2   0   4  484.36   23.41
   0   2   4  373.56   19.13
   2   0   4  342.07   14.13
   2   0   4  368.73   11.36
   2   0   4  345.16   17.91
   0   2   4  383.26   22.52
   0  -2   4  511.62   16.65
   0  -2   4  374.36   20.71
   0  -2   4  393.76   15.35
  -2   0   4  363.94   17.14
  -2   0   5   93.67    8.64
   0  -2   5   87.07    6.19
  -2   0   5  109.61   11.37
   2   0   5  133.44    6.99
  -2   0   5   91.75    8.07
   0  -2   5  107.14    8.56
   0   2   5   84.00   10.73
   2   0   5  134.98   11.49
  -2   0   5  164.41   15.53
   2   0   5  148.40   10.22
   2   0   5  144.99   12.09
   0  -2   5   88.04    9.29
   0  -2   5  118.58   10.97
   0   2   5   78.21    8.73
  -2   0   5    0.75    1.21
   0  -2   5   88.94   10.23
   2   0   5  142.30   12.56
  -2   0   5   90.79    8.78
   0   2   5   98.78    8.77
   0  -2   5   93.21    7.71
   2   0   6  202.07   15.54
   0   2   6  215.40   14.99
   0   2   6  221.11   13.61
   0  -2   6  194.29   13.68
   0  -2   6  216.76    9.61
   0  -2   6  263.85   10.28
   0  -2   6  220.03   17.03
  -2   0   6  219.88   14.05
   0  -2   6  280.32   15.04
   2   0   6  216.11   14.37
   0  -2   6  218.46   10.54
   2   0   6  192.08   12.08
   0  -2   6  189.02   14.05
   0  -2   6  214.47   12.58
  -2   0   6  200.58    8.61
  -2   0   6  191.65   11.79
   2   0   6  218.20    9.07
   0   2   6  205.15   16.98
   2   0   6  193.16   14.06
  -2   0   6  210.56   13.51
  -2   0   7  115.74    9.35
   0  -2   7   60.77    8.05
  -2   0   7    2.32    1.94
   0  -2   7   52.92    8.23
   0  -2   7   64.87    7.02
   2   0   7   77.72    9.08
   2   0   7   60.28    8.76
  -2   0   7   99.83    9.77
   0   2   7   55.96    7.66
   0  -2   7   58.58    4.53
   2   0   7   89.54    8.84
   0  -2   7   58.46    7.68
   0  -2   7   54.91    5.45
  -2   0   7   95.84    9.67
  -2   0   7   88.22    6.80
   2   0   7   80.95    9.20
   0  -2   7   59.71    7.31
   0   2   7   63.56    7.68
   2   0   7   77.12    5.88
  -2   0   7    0.09    0.24
   2   0   8  114.83    7.53
   0  -2   8  121.90   11.62
  -2   0   8  104.57    9.10
  -2   0   8  109.55    7.59
   0  -2   8  111.86   12.26
  -2   0   8   61.80    8.17
   0   2   8   99.97    9.89
   0  -2   8  139.29   12.81
  -2   0   8   86.07    9.11
   2   0   8  106.16   10.61
   0  -2   8  128.13   11.23
   2   0   8   82.33    8.84
   0  -2   8   95.56    5.45
   0  -2   8  102.50    8.51
   0  -2   8  124.16   10.30
  -2   0   8  101.76   10.05
   0   2   8   87.15    9.58
   2   0   8  103.62   11.82
   2   0   8  100.14   10.65
   2   0   9  117.31   10.94
   0   2   9  116.58   11.27
   2   0   9  146.70   12.80
   2   0   9  117.64   12.05
   0   2   9   86.22    9.87
   2   0   9  141.86   14.56
   0  -2   9  112.16   11.60
  -2   0   9  183.36   12.36
   0  -2   9  109.92   10.78
  -2   0   9  171.01   13.21
   0  -2   9  111.40   10.04
   0  -2   9  103.92    8.50
  -2   0   9  169.79   14.10
  -2   0   9  169.74   13.44
  -2   0   9   -0.01    1.02
   0  -2   9   94.43   10.17
   2   0   9  124.19    8.37
   0  -2   9   89.76   11.01
   2   0   9  130.22    7.79
  -2   0  10  101.62   10.26
   0   2  10   99.30   10.79
   0  -2  10   99.83    9.80
   2   0  10   99.77   11.20
   2   0  10  108.03    7.07
   0  -2  10  101.14    8.79
   2   0  10  100.30   10.71
  -2   0  10   93.75   10.09
   0  -2  10  106.22   11.04
   0  -2  10   99.08   11.07
   0  -2  10  103.13   10.85
   2   0  10   96.60    7.72
   2   0  10  115.35   13.32
   0   2  10   94.00   10.76
   2   0  10   99.88   10.92
  -2   0  10  100.69   11.09
   0  -2  10  104.32   12.14
  -2   0  10  104.24    9.41
   0   2  11   79.80    9.94
   0  -2  11   76.10    9.78
  -2   0  11  132.04   12.07
   2   0  11   90.31    7.81
   2   0  11   84.01   10.15
   2   0  11  100.00    7.05
   2   0  11   97.39   12.36
   0  -2  11   80.77    8.24
   2   0  11  100.06   11.38
   0  -2  11   76.60   10.04
  -2   0  11  126.52   13.15
   0  -2  11   78.71    9.00
   2   0  11  101.92   11.28
  -2   0  11  142.44   12.87
   0   2  11    0.72    0.56
  -2   0  11   -0.52    1.33
   0  -2  11   75.82    9.50
   0  -2  12  186.36   14.61
   2   0  12  171.82    9.56
   2   0  12  169.54   15.14
   0  -2  12  154.87   14.80
   2   0  12  144.17   13.56
   0  -2  12  171.32   12.79
  -2   0  12    0.13    1.14
   0   2  12  205.51   16.56
  -2   0  12  165.79   15.11
  -2   0  12  170.28   14.54
  -2   0  12  140.47   12.04
   2   0  12  166.28   14.66
   0  -2  12  167.51   14.76
   0   2  12    0.02    0.69
   2   0  12  156.13   16.63
   0  -2  12  165.12   14.61
  -2   0  12  175.05   14.09
   0  -2  13   96.73   11.72
   0  -2  13   92.94   11.13
   2   0  13  120.85   12.93
   2   0  13  139.89   16.44
   0  -2  13   89.39   11.07
   2   0  13  112.22   12.77
  -2   0  13  109.63   12.02
   2   0  13  134.97    8.92
  -2   0  13  110.80   11.10
   0  -2  13  100.80   11.19
   0   2  13   92.01   11.33
   0  -2  13   88.15    9.60
  -2   0  13  120.08   12.06
   2   0  13  126.88   13.82
   0  -2  14    7.07    3.71
   2   0  14    2.36    2.61
  -2   0  14    3.80    2.04
   0  -2  14    2.42    2.51
   2   0  14    6.37    2.83
   2   0  14    3.54    2.26
   2   0  14    3.61    1.28
  -2   0  14    5.21    2.22
   0   2  14   12.34    4.39
   0  -2  14    4.03    2.27
  -2   0  14    1.30    1.20
   2   0  14    3.09    1.82
   0  -2  14   10.39    4.04
   0  -2  14    9.29    4.08
   2   0  15   38.26    8.26
   0  -2  15   26.21    6.32
   2   0  15   33.31    4.73
   0  -2  15   23.28    6.10
   0  -2  15   23.82    5.87
   0  -2  15   32.50    6.38
  -2   0  15   25.18    6.02
   0   2  15   25.37    6.42
  -2   0  15   29.84    6.42
   2   0  15   47.92    9.83
   2   0  15   30.14    6.95
   0  -2  16   17.25    4.87
  -2   0  16   19.57    5.65
   0  -2  16   27.74    6.94
   0  -2  16   26.00    6.53
   0  -2  16   20.54    6.19
  -2   0  16   15.17    4.59
   2   0  16   20.27    6.45
   2   0  16   19.44    3.74
   2   0  16   15.93    5.63
   2   0  16   13.38    5.23
   0  -2  17   63.67   10.85
   2   0  17  100.22   15.08
   2   0  17   97.06   13.26
   2   0  17  114.12   14.38
   0  -2  17   99.29   12.88
  -2   0  17   99.01   12.16
   0  -2  17   82.66   11.94
  -2   0  17  112.84   13.38
   2   0  17  117.12    9.55
   0  -2  18   34.35    8.60
  -2   0  18   10.05    3.88
  -2   0  18   16.59    5.16
   2   0  18   23.90    7.76
   2   0  18   22.13    7.14
   0  -2  18   30.76    7.67
   2   0  18   17.95    3.92
   2   0  18   17.49    5.25
   0  -2  18   22.12    6.86
   2   0  19   21.34    6.64
   0  -2  19   14.16    5.83
   2   0  19   18.39    6.56
   2   0  19   19.28    4.26
   0  -2  19   10.00    4.15
   0  -2  19   13.88    4.68
  -2   0  19   21.97    6.26
   2   0  19   19.01    7.25
  -2   0  19   14.67    4.91
   2   0  20   21.87    4.41
   2   0  20   14.53    6.12
   0  -2  20   36.42    9.07
  -2   0  20   24.63    6.45
   2   0  20   10.21    4.97
   0  -2  20   51.62   11.29
   2   0  20   25.38    7.13
   0   2  20   15.02    4.33
   0  -2  20   30.28    8.11
  -2   0  20   31.71    7.66
   0  -2  21   20.94    7.00
   0  -2  21   21.57    7.21
   0   2  21   20.85    5.24
   0  -2  21   31.86    8.19
  -2   0  21   41.58    9.12
   2   0  21   28.20    7.70
   2   0  21   23.86    4.93
   2   0  21   18.84    7.00
  -2   0  21   33.77    8.05
   2   0  21   14.13    5.59
   2   0  22   25.56    8.05
   2   0  22   24.32    4.96
   0  -2  22   32.99   10.68
   2   0  22   41.78   10.51
   0  -2  22   41.42    9.22
   0   2  22   26.24    6.10
   2   0  22   14.51    5.16
   0  -2  22   50.44   10.81
  -2   0  22   23.51    6.99
  -2   0  22   16.12    5.73
   2   0  23   10.08    3.66
   0  -2  23    3.26    3.01
   2   0  23   20.66    7.54
   2   0  23   27.07    7.70
   0   2  23   17.35    4.96
   0  -2  23    7.45    3.30
   0  -2  23    3.45    0.75
   2   0  23   12.31    5.86
  -2   0  23    5.84    3.85
  -2   0  23    7.30    4.79
   2   0  24   29.35    6.02
  -2   0  24   26.17    6.99
  -2   0  24   32.71    8.79
   0  -2  24   54.03   10.82
   2   0  24   30.50    9.06
   2   0  24   44.35   11.44
   2   0  24   41.95   10.54
   0  -2  24   45.70   11.07
   0   2  24   37.97    7.75
   0  -2  24   44.53   10.67
   0   2  25   76.77   11.25
   0  -2  25   82.17   13.46
   2   0  25  109.74   11.89
  -2   0  25   80.30   13.99
   0  -2  25   69.42   14.36
   2   0  25   95.93   15.56
  -2   0  25   78.36   13.25
   2   0  25  109.02   17.80
   0  -2  25   72.00   13.85
   2   0  25  105.26   17.76
   2   0  26   35.07    9.78
   2   0  26   26.11    5.78
   0  -2  26   61.08   13.75
  -2   0  26   17.67    6.27
   2   0  26   12.46    4.64
   0  -2  26   54.03   12.77
   0   2  26   28.48    6.86
  -2   0  26   32.26    8.61
   2   0  26   27.70    8.56
   0  -2  26   53.13   11.59
   0  -2  27   69.97   14.77
   2   0  27  136.71   18.57
   0  -2  27   66.33   13.72
   0   2  27   62.63   10.76
  -2   0  27   53.73   11.70
   2   0  27   87.93   16.94
   0  -2  27   83.52   14.08
   2   0  27  114.20   18.74
  -2   0  27   73.00   14.38
   2   0  27   90.60   11.14
   0   2  28   36.75    8.64
   0  -2  28   63.36   15.01
   0  -2  28   70.15   14.59
   2   0  28   38.82    7.40
  -2   0  28   37.44    9.49
   0  -2  28   54.63   11.89
   2   0  28   41.21   11.78
   2   0  28   38.95   11.97
   2   0  28   20.91    7.88
  -2   0  28   34.86   10.28
   2   0  29   61.23   13.07
   0   2  29   28.75    7.55
   2   0  29   32.95   11.25
   0  -2  29   45.78   11.00
   0  -2  29   41.04   11.53
   2   0  29   43.62   12.15
  -2   0  29   51.94   13.35
  -2   0  29   40.37   10.06
   2   0  29   36.21    7.86
   0  -2  29   32.52   10.75
   2   0  30    9.51    5.61
   2   0  30    7.62    3.43
   0  -2  30   10.09    5.23
  -2   0  30    4.48    4.34
   2   0  30    2.64    2.63
  -2   0  30   10.14    6.09
   0  -2  30    9.92    7.13
   0   2  30   10.44    4.64
   0  -2  30   10.44    4.64
   2   0  30    3.34    2.73
   2   0  31   65.69   10.39
  -2   0  31   26.74    8.40
   2   0  31   70.89   16.04
   0   2  31   31.57    8.18
   0  -2  31   41.80   12.24
   0  -2  31   46.09   12.17
   2   0  31   54.71   12.84
   2   0  31   61.19   15.71
   0  -2  31   36.02    9.63
  -2   0  31   53.10   14.52
  -2   0  32   19.68    7.92
   0  -2  32   48.52   13.50
   2   0  32   36.64    7.90
   2   0  32   60.78   15.29
   0  -2  32   44.06   11.37
   0  -2  32   51.31   14.02
   2   0  32   38.51   12.41
  -2   0  32   25.39    8.81
   0   2  32   69.51   12.46
   2   0  33   18.89    8.74
   0   2  33   17.73    7.03
   2   0  33   31.58   12.86
   0  -2  33   26.30    9.64
   0  -2  33   42.76   13.10
   2   0  33   27.19    7.13
  -2   0  33   45.11   12.09
   0  -2  34    7.88    5.48
  -2   0  34    0.63    2.96
   0  -2  34    4.38    4.75
   2   0  34    4.03    0.80
   2   0  34    1.65    1.27
   0   2  34   11.17    5.64
   2   0  35   17.14    5.93
   0   2  35   11.85    5.22
  -2   0  35   21.82    8.34
   2   0  35   12.60    7.57
   2   0  35   18.14    8.57
   0  -2  35   13.72    8.47
   0  -2  35    5.60    3.03
   0  -2  36    7.07    3.88
   2   0  36    8.28    7.14
  -2   0  36   15.08    7.30
   0   2  36   12.06    5.89
   0  -2  36   19.23    8.06
   2   0  36   22.09    9.30
   0  -2  37    5.29    5.45
  -2   0  37   16.93    7.90
   2   0  37    3.11    3.76
   0  -2  37   19.49    7.72
   2   0  37    6.68    3.25
   0   2  37    5.77    3.46
   0  -2  38   10.47    6.31
  -2   0  38    3.70    4.36
   2   0  38    3.60    3.27
   0  -2  38    7.10    4.83
   0  -2  39    0.68    1.16
   2   0  39    1.08    3.17
   0  -2  39    3.14    4.01
   2   0  39   -2.94    3.82
  -2   0  39    1.49    4.81
   2   0  40   23.84   13.24
  -2   0  40   19.80    9.77
   0  -2  40   16.67    7.98
   0  -2  40   10.19    6.63
   2   0  40   10.39   10.08
   0  -2  41    1.48    1.09
   2   0  41   13.16   10.89
   2   0  41   10.96    6.72
   0  -2  41    5.75    4.04
  -2   0  41    2.59    0.86
   0  -2  42   17.80    7.85
   0  -2  42   17.05   10.60
  -2   0  42   12.05    5.89
   2   0  42   17.79   10.50
   0  -2  43   -1.27    4.92
  -2   0  43   11.91    7.34
   0  -2  43    0.32    3.37
  -2   0  44   26.95   11.14
   0  -2  44   27.74   10.40
   0  -2  44   17.17    7.93
   2   0  44   30.67   14.24
   0  -2  45    2.30    1.34
   0   2  45    9.94    8.19
  -2   0  45    0.45    2.69
   0  -2  45   -3.95    6.75
  -2   0  46   -0.63    1.82
   0   2  46    6.04    5.24
  -2   0  47    4.66    2.10
  -1   2 -46   24.13   11.60
  -1   2 -45   58.78   16.42
  -2  -1 -44    5.41    4.99
  -1   2 -44   -1.96    3.83
  -2  -1 -44   -1.49    5.15
  -1   2 -44    4.74    2.48
  -1   2 -43   21.01   10.33
  -1   2 -43   11.67    8.61
  -2  -1 -43   22.94   12.54
  -2  -1 -43    9.77    8.03
   1  -2 -43   10.59    7.34
   2   1 -43    5.14    4.92
   1  -2 -43   14.90    8.73
   1  -2 -42   11.12    6.98
   1  -2 -42   13.02    9.08
  -2  -1 -42    4.40    5.80
   2   1 -42   30.90   12.42
  -1   2 -42   12.94    8.97
  -2  -1 -42   14.26    9.40
  -1   2 -42    5.30    5.10
  -2  -1 -41   62.90   17.73
  -1   2 -41   54.07   16.74
   1  -2 -41   37.17   13.06
  -1   2 -41   32.42   11.96
   1  -2 -41   28.71   11.17
  -2  -1 -41   44.20   14.92
   2   1 -41   31.45   13.87
   1  -2 -40   16.96    9.94
  -1   2 -40   20.07   10.22
   2   1 -40   16.54    9.79
  -1   2 -40   15.83    6.87
  -2  -1 -40   32.71   13.10
   1  -2 -40   21.25   10.78
  -2  -1 -40   17.22    9.07
   1  -2 -39    7.65    5.45
  -1   2 -39    5.58    5.08
  -2  -1 -39   11.47    8.82
   1  -2 -39    5.78    4.31
  -1   2 -39    7.07    4.51
  -2  -1 -39   15.82    9.16
   2   1 -39    7.48    6.74
   1  -2 -38    2.07    3.36
  -1   2 -38    7.47    4.99
   1  -2 -38    0.89    2.81
  -2  -1 -38    2.41    3.22
  -2  -1 -38    8.19    4.72
   2   1 -38    9.96    7.64
  -1   2 -38    7.87    5.91
   1  -2 -37    1.31    2.15
  -2  -1 -37    8.52    6.12
   2   1 -37    1.19    4.32
  -1   2 -37    1.09    3.36
  -1   2 -37    2.83    3.52
  -2  -1 -37    2.58    1.63
  -1   2 -36    3.42    6.28
  -2  -1 -36    5.55    4.72
  -2  -1 -36   -1.02    4.92
   1  -2 -36    3.83    4.13
  -1   2 -36    2.49    4.43
   2   1 -36    7.22    6.49
   1  -2 -36    8.10    6.66
  -2  -1 -35   51.84   15.25
  -1   2 -35   14.55    6.84
  -2  -1 -35   33.00   12.04
   1  -2 -35   27.27   10.59
   1  -2 -35   27.07   10.73
  -1   2 -35   22.08    9.75
   2   1 -35   17.11    8.35
   2   1 -34   26.75   10.94
   1  -2 -34   32.47   11.24
   1  -2 -34   47.23   13.56
  -1   2 -34   31.40   11.43
  -2  -1 -34   24.79    9.45
  -1   2 -34   31.64    9.76
  -2  -1 -34   36.56   11.30
  -1   2 -33   24.62    9.61
  -1   2 -33    8.27    6.11
  -2  -1 -33   11.75    7.90
   1  -2 -33    5.05    4.39
   1  -2 -33   37.68   12.61
   2   1 -33   34.47   11.43
  -2  -1 -33   12.24    6.92
   2   1 -32   42.81    9.47
  -2  -1 -32   40.83   11.84
   1  -2 -32   33.87   10.96
  -1   2 -32   27.18    8.44
   2   1 -32   25.51    9.41
  -1   2 -32   70.14   15.35
   1  -2 -32   46.44   12.54
  -2  -1 -32   25.18    9.61
  -1   2 -31   10.28    6.43
   2   1 -31    0.95    2.47
   1  -2 -31    5.18    4.01
   2   1 -31    2.70    1.87
   1  -2 -31    3.29    3.28
  -2  -1 -31   -4.34    4.95
  -1   2 -31    9.80    5.43
  -2  -1 -31    1.34    4.34
  -1   2 -30   11.17    5.54
  -1   2 -30    7.34    4.51
   2   1 -30   12.72    5.15
   1  -2 -30   13.86    6.73
   2   1 -30    5.58    3.11
  -2  -1 -30    1.75    1.28
   1  -2 -30    2.50    3.16
  -2  -1 -30    8.46    7.32
   1  -2 -29   -2.67    2.51
  -2  -1 -29   10.76    5.95
  -1   2 -29    8.82    5.63
  -1   2 -29    0.81    1.34
   2   1 -29   10.30    7.92
  -2  -1 -29    9.22    6.70
   2   1 -29    9.25    4.55
   1  -2 -29   -0.93    4.04
   1  -2 -28    3.84    4.65
  -1   2 -28    6.79    5.34
  -1   2 -28    0.72    1.12
   1  -2 -28    2.31    3.58
   2   1 -28    7.07    5.91
  -2  -1 -28    0.99    1.28
  -2  -1 -28   -3.07    4.23
   2   1 -28    1.57    0.48
  -2  -1 -27   27.37   10.05
  -2  -1 -27   24.47    8.65
  -1   2 -27   29.37    9.58
   2   1 -27   34.34    9.98
   1  -2 -27   36.44   10.08
  -1   2 -27    9.28    4.21
   1  -2 -27   36.30    9.76
  -2  -1 -26   34.77    6.42
   1  -2 -26   50.97   11.91
  -2  -1 -26   32.78    9.92
  -1   2 -26   40.88   10.23
   2   1 -26   42.30   11.07
  -1   2 -26   38.63    5.18
  -2  -1 -26   54.19   12.72
   2   1 -26   40.42    8.34
  -1   2 -26   50.46   10.62
   2   1 -26   60.53   10.13
   1  -2 -26   66.65   13.23
   1  -2 -25   63.50   13.41
   2   1 -25   38.07    7.86
   1  -2 -25   60.62   12.56
   2   1 -25   45.93   11.09
  -1   2 -25   65.62   11.38
  -1   2 -25   55.14    6.34
  -1   2 -25   70.06   13.46
  -2  -1 -25   72.28   14.07
  -2  -1 -25   60.76    8.40
   2   1 -25   69.96   10.86
   2   1 -24   32.85    9.67
  -1   2 -24   22.70    3.80
  -2  -1 -24   25.32    5.29
   2   1 -24   26.32    6.48
   2   1 -24   11.60    4.06
   1  -2 -24   19.21    6.52
  -1   2 -24   26.92    7.45
  -2  -1 -24   25.97    8.88
  -1   2 -24   28.85    8.54
   1  -2 -24   22.05    7.35
  -2  -1 -23   99.14   10.06
   2   1 -23  160.06   19.83
  -2  -1 -23  144.60   19.27
  -1   2 -23  151.06   16.36
  -1   2 -23  130.69   17.17
   2   1 -23  217.38   18.30
   1  -2 -23  201.17   21.68
  -1   2 -23  129.57    9.03
   1  -2 -23  153.67   19.34
  -2  -1 -22   64.37   12.50
   1  -2 -22   47.56   10.13
   2   1 -22   62.69    9.59
  -1   2 -22   33.11    7.49
  -1   2 -22   38.83    4.72
   1  -2 -22   42.26    9.98
   2   1 -22   47.30   10.62
  -1   2 -22   58.81   11.29
  -2  -1 -22   52.19    7.10
  -2  -1 -21   19.20    4.04
  -1   2 -21   18.58    5.61
   1  -2 -21   32.49    8.54
   1  -2 -21   24.95    6.89
   2   1 -21   28.17    7.98
  -2  -1 -21   14.95    5.45
   2   1 -21   45.00    8.04
  -1   2 -21   10.78    2.72
  -1   2 -21   14.97    5.30
  -1   2 -20   29.93    7.63
   1  -2 -20   37.84    8.88
  -2  -1 -20   33.23    5.16
  -1   2 -20   35.73    4.26
   2   1 -20   36.98    7.18
  -1   2 -20   33.52    7.02
   1  -2 -20   41.00    8.88
  -2  -1 -20   37.18    8.96
   2   1 -20   16.12    5.83
   2   1 -19    1.06    1.24
   2   1 -19    3.90    3.62
  -2  -1 -19   -0.45    1.78
  -1   2 -19    3.36    2.08
  -1   2 -19    8.54    2.19
   1  -2 -19    7.75    4.00
  -2  -1 -19   -0.86    0.99
  -1   2 -19   11.82    4.53
   1  -2 -19    5.45    3.38
  -1   2 -18   21.98    5.48
   2   1 -18   11.85    4.33
  -2  -1 -18   13.43    3.01
   1  -2 -18   18.01    6.07
  -2  -1 -18   13.52    5.05
  -1   2 -18   15.49    2.65
   1  -2 -18   17.83    5.69
   2   1 -18   17.21    5.92
  -1   2 -18   25.96    6.82
   2   1 -17  155.64   13.25
  -2  -1 -17  114.59   14.60
   1  -2 -17  110.63   13.26
  -1   2 -17  117.78   11.99
  -2  -1 -17  106.27    7.76
   1  -2 -17  123.11   14.52
   2   1 -17  126.03   12.77
   2   1 -17  123.58   15.57
  -1   2 -17  102.90   12.67
  -1   2 -17  113.27    7.08
  -1   2 -16    7.32    2.87
  -1   2 -16    6.10    3.15
  -1   2 -16    6.39    1.63
  -2  -1 -16    8.14    1.96
   2   1 -16    6.79    2.61
   2   1 -16    3.96    1.67
   1  -2 -16    9.34    3.57
  -2  -1 -16    8.42    4.52
   1  -2 -16    2.94    1.86
   2   1 -16    0.95    0.86
  -1   2 -15  156.50   12.73
   1  -2 -15  209.35   17.84
   2   1 -15  159.13   12.28
  -2  -1 -15  211.92    9.61
  -1   2 -15  179.76   15.57
   2   1 -15  131.40   15.16
   2   1 -15  132.59   11.98
  -2  -1 -15  242.75   20.23
  -1   2 -15  169.57    8.96
   1  -2 -15  160.48   15.10
   2   1 -14   94.30    9.62
   1  -2 -14   86.80   10.91
  -1   2 -14   82.04   10.00
   1  -2 -14   85.85   11.10
  -2  -1 -14   95.53   12.56
   1  -2 -14   96.52   11.03
  -1   2 -14   93.28    9.47
   2   1 -14   87.74    8.79
   2   1 -14   82.39   12.01
  -1   2 -14   94.02    7.28
  -2  -1 -13  125.45   13.98
   1  -2 -13  102.89   11.30
  -1   2 -13  155.99   13.90
  -1   2 -13  174.07   10.71
   1  -2 -13  101.25   11.49
  -1   2 -13  173.20   12.52
   2   1 -13  101.96   13.14
   2   1 -13   99.88    9.14
   2   1 -13  107.88    9.82
   1  -2 -13  107.63   11.87
  -2  -1 -13  116.26   14.20
   2   1 -13   92.70   12.19
  -2  -1 -13  135.97   15.51
   1  -2 -12  179.06   14.20
   2   1 -12  206.29   17.96
  -2  -1 -12  236.51   18.73
  -2  -1 -12  197.41   16.75
   2   1 -12  191.54   12.59
  -2  -1 -12  195.61   17.89
  -1   2 -12  196.97   10.98
  -1   2 -12  202.93   14.41
   1  -2 -12  190.27   15.46
  -1   2 -12  216.57   18.80
   2   1 -12  210.32   13.00
  -2  -1 -12  196.38   18.54
  -1   2 -12  205.75   12.50
   1  -2 -12  204.67   16.04
   2   1 -11   90.19   11.81
   1  -2 -11   99.75   10.93
  -1   2 -11   98.19   12.03
  -2  -1 -11  249.89   18.75
  -1   2 -11  106.00    8.09
   2   1 -11  128.06   13.19
  -1   2 -11  108.91   13.36
   1  -2 -11   95.11   10.43
  -1   2 -11   99.86    9.73
   1  -2 -11   94.84    9.83
  -1   2 -11   98.42    8.35
  -2  -1 -11  262.43   20.32
   2   1 -11  120.10    9.78
  -2  -1 -11  283.03   19.61
   2   1 -11  120.83    9.36
  -2  -1 -11  258.44   20.51
  -1   2 -10  167.01   15.16
  -1   2 -10  187.63   16.60
   1  -2 -10  188.36   14.99
  -2  -1 -10  196.98   16.17
  -1   2 -10  174.00   10.34
   2   1 -10  169.59   15.75
   1  -2 -10  185.35   14.14
   2   1 -10  171.24   10.36
  -1   2 -10  170.85   10.19
  -2  -1 -10  187.78   16.29
   2   1 -10  176.76   14.91
  -1   2 -10  185.95   12.61
   2   1 -10  160.14   11.30
  -2  -1 -10  215.94   16.39
   1  -2 -10  185.12   13.06
  -1   2  -9  171.50   11.38
   1  -2  -9  311.21   16.20
   1  -2  -9  325.57   19.48
   2   1  -9  166.52    9.48
  -1   2  -9  151.80    8.86
  -2  -1  -9  198.20   16.06
   2   1  -9  193.66   15.20
  -1   2  -9  160.43    9.97
  -2  -1  -9    0.77    1.62
  -1   2  -9  172.31   15.42
  -2  -1  -9  244.35   16.75
  -1   2  -9  156.78   14.44
   2   1  -9  174.23   11.46
   2   1  -9  162.51   15.10
  -2  -1  -9  243.71   17.89
  -2  -1  -9  206.29   18.41
   1  -2  -9  303.17   17.81
   1  -2  -9  267.40   19.43
  -1   2  -8  103.26   11.31
  -2  -1  -8  153.84   13.80
  -2  -1  -8   -0.60    1.20
  -1   2  -8  136.76   13.42
  -2  -1  -8  141.63   14.97
  -1   2  -8  131.07    9.09
   2   1  -8  124.56   11.81
  -1   2  -8  131.55    7.45
   1  -2  -8  139.60   11.12
   2   1  -8   -0.05    0.49
   2   1  -8  133.67    7.85
  -2  -1  -8  150.82   12.68
   1  -2  -8  135.66   12.87
   1  -2  -8  134.86   10.05
   2   1  -8  134.89   10.15
   1  -2  -8  137.21   12.50
  -2  -1  -8  140.75   12.95
  -1   2  -8  145.56   13.64
   2   1  -8  142.66   13.98
  -1   2  -8  139.03    9.62
  -1   2  -7   96.66    7.96
   2   1  -7    1.76    1.15
   2   1  -7  123.08   11.22
   1  -2  -7   89.87   10.21
  -2  -1  -7   92.07    9.36
  -1   2  -7   85.04   10.43
  -2  -1  -7   82.76   11.30
  -1   2  -7  105.61   11.45
  -2  -1  -7   89.79   10.41
   2   1  -7  126.61    9.93
  -1   2  -7   78.68   11.13
   2   1  -7  115.15    6.72
  -1   2  -7   94.92    5.87
   1  -2  -7  100.43    8.98
   1  -2  -7  106.63   12.60
  -1   2  -7  109.82    8.02
   1  -2  -7   88.87    7.74
  -2  -1  -7   93.41   10.24
   2   1  -7  138.13   13.36
  -2  -1  -7   -0.71    1.06
   1  -2  -6    0.37    1.13
  -2  -1  -6   -0.39    2.38
   2   1  -6    1.95    1.57
  -1   2  -6    2.42    1.92
  -2  -1  -6   -0.12    0.84
  -1   2  -6    1.24    2.26
  -1   2  -6    3.44    1.79
  -2  -1  -6    2.44    1.66
   1  -2  -6    0.91    1.51
   1  -2  -6    2.46    2.71
   2   1  -6   -0.26    1.28
  -2  -1  -6    4.69    2.39
   2   1  -6    0.42    0.99
   2   1  -6    1.64    0.86
   2   1  -6    0.48    0.23
  -2  -1  -6    2.98    1.96
   1  -2  -6    2.71    1.12
  -1   2  -6    3.45    1.63
   1  -2  -6    2.42    1.49
  -1   2  -6    1.88    0.82
  -1   2  -6   -0.33    0.63
   1  -2  -5  114.74    8.58
  -1   2  -5   93.53   10.84
  -2  -1  -5  133.59   11.52
  -1   2  -5  141.41   13.32
   1  -2  -5    0.03    0.53
   2   1  -5  113.42   10.21
  -2  -1  -5  135.42   12.91
   1  -2  -5  106.01   10.25
  -1   2  -5  109.42   12.40
   2   1  -5  128.84   10.37
   2   1  -5  135.06    5.96
  -2  -1  -5  119.75   11.75
   1  -2  -5  111.04   12.19
  -2  -1  -5  131.57   10.14
  -2  -1  -5  120.69   13.16
  -1   2  -5  150.59   10.53
   1  -2  -5  105.26    7.11
  -1   2  -5  123.84    7.19
   2   1  -5  150.07   15.13
   2   1  -5    1.34    1.62
  -2  -1  -4  129.58   13.69
   2   1  -4  119.32    9.84
   2   1  -4  132.82   12.14
  -2  -1  -4  123.32    5.41
  -2  -1  -4  143.45   11.56
  -1   2  -4  114.57   11.48
  -1   2  -4  126.27    6.25
  -1   2  -4  137.16   11.94
  -1   2  -4  127.90    9.73
   1  -2  -4  124.79    7.00
  -2  -1  -4  129.72    9.46
  -2  -1  -4  113.20   11.14
   1  -2  -4  122.24    8.11
  -2  -1  -4  107.96   11.34
   1  -2  -4  115.16   10.47
   2   1  -4  114.81    9.83
   2   1  -4  124.90   10.05
   2   1  -4  170.21   17.54
   1  -2  -4  144.82   13.54
  -1   2  -4  126.25   12.70
  -2  -1  -3  173.61   12.44
  -1   2  -3   54.35    8.40
   1  -2  -3   52.70    9.09
   2   1  -3  132.55   15.44
  -1   2  -3   48.00    7.41
  -2  -1  -3  150.69   12.00
  -2  -1  -3  217.39   15.61
  -2  -1  -3  225.15   11.77
   2   1  -3  101.99    9.35
   2   1  -3  102.09    8.93
  -2  -1  -3  192.76    7.72
   1  -2  -3  114.82    7.34
   2   1  -3  141.78   12.34
   1  -2  -3   -0.51    0.20
  -2  -1  -3  195.99   17.29
  -2  -1  -3  170.30   13.36
  -1   2  -3   52.21    7.15
   1  -2  -3  102.33   12.24
   1  -2  -3  109.37    5.92
   2   1  -3  103.55    8.74
  -1   2  -2  579.55   26.31
  -1   2  -2  601.40   23.56
  -2  -1  -2  522.43   21.47
   1  -2  -2  477.55   25.14
   2   1  -2  463.88   22.16
  -2  -1  -2  627.78   29.94
  -1   2  -2  582.63   25.00
  -2  -1  -2  656.12   26.71
   2   1  -2  810.49   35.39
   1  -2  -2  580.03   26.91
   2   1  -2  603.65   20.18
  -2  -1  -2  605.80   17.36
   2   1  -2  591.58   23.00
  -2  -1  -2  596.64   22.01
  -2  -1  -2  538.29   23.76
   2   1  -2  553.23   20.30
   1  -2  -2  612.53   11.22
   1  -2  -2  537.32   21.58
  -2  -1  -2  542.13   14.42
   1  -2  -2  613.34   15.01
   2   1  -1  151.52   11.92
   2   1  -1  151.85    9.65
   2   1  -1  157.92   13.13
  -2  -1  -1  253.91   14.96
   2   1  -1  130.60    9.93
  -2  -1  -1  239.68   13.71
   1  -2  -1  158.06   19.64
  -2  -1  -1  272.41   21.21
  -1   2  -1   76.23   11.47
   1  -2  -1  159.89   16.02
  -2  -1  -1  258.73   10.88
  -2  -1  -1  292.74   11.16
   1  -2  -1  294.00    9.33
   1  -2  -1  317.47   16.92
  -2  -1  -1  250.90   16.29
   2   1  -1  162.62   15.16
  -1   2  -1  109.24   11.40
   1  -2  -1   75.31   14.42
   1  -2   0  927.58   30.58
   1  -2   0  983.88   34.89
   2   1   0  955.12   22.51
  -1   2   0  938.78   33.38
  -2  -1   0  968.47   18.05
  -2  -1   0  943.38   26.60
   2   1   0  948.98   34.83
   2   1   0 1027.00   32.41
   1  -2   0  880.81   27.76
  -2  -1   0  971.79   31.11
   2   1   0  890.78   29.27
  -2  -1   0  896.18   21.50
  -1   2   0  913.76   28.33
  -2  -1   0  837.23   27.45
   2   1   0  903.42   25.78
   1  -2   0  916.28   27.65
   1  -2   0  894.93   33.87
   2   1   1  257.28   18.32
  -1   2   1   83.75    8.68
   2   1   1  253.58   15.88
  -1   2   1  278.00   18.48
   1  -2   1  110.24   11.90
   2   1   1  255.55   14.06
   2   1   1   79.01    8.91
   1  -2   1  151.47   13.68
  -2  -1   1  125.09   10.09
   1  -2   1   77.11   10.16
  -2  -1   1  147.03   11.72
  -2  -1   1  151.61    6.35
  -2  -1   1  141.14   11.76
   2   1   1  251.86   10.83
  -2  -1   1  144.64    9.23
   1  -2   1  139.25   14.03
  -2  -1   1  206.45   19.65
   1  -2   1   94.05    9.69
  -1   2   1  137.35    8.82
  -1   2   1  149.75   13.84
   2   1   2  550.58   20.85
  -1   2   2  599.07   15.06
  -1   2   2  572.28   26.21
   2   1   2  591.15   27.81
   2   1   2  581.50   15.13
   1  -2   2  611.29   23.98
  -2  -1   2  605.48   21.97
  -1   2   2  531.85   26.15
  -2  -1   2  556.97   22.69
  -2  -1   2  568.58   23.61
   2   1   2  547.64   23.84
   1  -2   2  562.74   24.20
  -1   2   2  582.90   23.31
   1  -2   2  561.06   26.32
  -2  -1   2  538.86   18.76
   1  -2   2  573.66   20.66
  -1   2   3   60.17   11.51
  -1   2   3   74.02    8.53
   2   1   3  190.39   15.81
  -2  -1   3  113.76    9.12
   2   1   3    0.20    0.27
  -2  -1   3  120.70   13.14
   1  -2   3   60.52    7.48
   1  -2   3   31.83    6.31
  -1   2   3  104.50    7.46
  -2  -1   3   80.15    8.97
   2   1   3  201.64   13.19
   1  -2   3   52.66    6.26
  -2  -1   3  117.27    9.90
  -2  -1   3  100.41    9.61
   1  -2   3   52.03    7.56
   2   1   3  172.84   14.62
  -1   2   3   90.71   10.92
   2   1   3  207.07    8.30
  -1   2   4  136.03    8.72
  -2  -1   4  121.76   11.49
  -2  -1   4  119.93   12.58
  -1   2   4  126.38   11.45
  -2  -1   4  136.82   10.94
   2   1   4  132.28   13.35
  -1   2   4  115.16   12.44
   1  -2   4  109.53    8.56
   2   1   4  114.70   11.40
   2   1   4  135.15    9.92
  -2  -1   4  121.93   10.17
   2   1   4  127.21    5.68
   1  -2   4  137.79   11.98
   2   1   4  125.20   10.50
   1  -2   4    0.39    0.77
   1  -2   4  126.12   11.06
   2   1   4   -0.54    1.09
  -1   2   4  113.90   11.92
  -2  -1   4  121.43    9.73
   1  -2   5  152.60   10.08
   2   1   5  143.13   13.10
   2   1   5   92.39    9.18
  -2  -1   5  144.47   10.98
  -1   2   5  129.30   13.32
   2   1   5  128.70   13.31
   1  -2   5  115.84   12.72
   2   1   5  132.04   12.69
   2   1   5  132.83   10.36
   1  -2   5  182.98   14.60
  -2  -1   5  145.62   12.67
  -2  -1   5  139.95    5.66
  -2  -1   5  119.52   12.43
   2   1   5  122.62   10.72
  -1   2   5  112.44   11.83
   1  -2   5   94.91   11.09
  -1   2   5  121.10    8.82
  -2  -1   5  127.90   10.42
   2   1   6    2.36    1.92
   1  -2   6    0.57    0.34
  -1   2   6    1.68    0.71
   1  -2   6   -0.07    0.93
   2   1   6    1.86    1.65
   2   1   6    2.05    1.67
   1  -2   6    1.11    0.53
  -2  -1   6    1.28    1.40
  -2  -1   6    2.28    1.51
  -1   2   6    0.38    0.93
  -2  -1   6    2.33    0.87
  -2  -1   6   -0.54    1.63
   2   1   6   -0.13    1.01
   1  -2   6    1.49    0.70
   2   1   6    0.28    0.81
   1  -2   6    0.42    0.61
  -1   2   6    0.28    0.10
  -2  -1   6    1.22    1.62
  -1   2   7   88.03   10.95
   2   1   7   85.03    9.85
  -2  -1   7  102.94   11.76
  -1   2   7   93.82    8.84
   1  -2   7   96.83   11.71
  -2  -1   7  128.61   12.21
   1  -2   7   86.94    7.24
  -2  -1   7  127.46   11.25
  -2  -1   7  140.74   11.36
   1  -2   7  103.84   10.67
   1  -2   7  104.67    6.28
  -1   2   7   87.02   11.61
   2   1   7   92.07    9.59
   2   1   7   80.07   10.10
   2   1   7   90.81   10.90
  -2  -1   7  143.56    7.55
  -1   2   8  140.87   13.69
  -2  -1   8  151.13   13.55
   2   1   8  125.57   13.10
   2   1   8  126.38   13.14
  -2  -1   8  143.72    8.45
   1  -2   8  145.86    8.12
   1  -2   8  154.02   13.34
   1  -2   8  142.12    8.04
  -1   2   8  140.10   11.29
   2   1   8  121.04   11.61
   1  -2   8  141.61   13.63
  -2  -1   8  138.55   12.13
   2   1   8  144.35   13.27
  -2  -1   8  193.78   13.92
  -1   2   8  128.46   14.28
  -2  -1   8  144.63   14.26
   1  -2   9  170.01   14.60
   1  -2   9  168.57    8.75
  -1   2   9  289.03   17.87
  -2  -1   9  190.16   10.65
   1  -2   9  173.77   15.81
   1  -2   9  181.68   10.03
  -2  -1   9  173.39   13.90
   2   1   9  259.98   18.56
  -1   2   9  278.17   20.12
   2   1   9  199.48   17.04
   2   1   9  213.57    7.68
  -2  -1   9  168.28   14.39
  -2  -1   9  309.17   20.61
  -1   2   9  315.76   23.00
   2   1   9  207.55   17.04
  -2  -1   9  183.94   10.40
   1  -2   9  172.92   15.73
  -2  -1   9  166.14   15.49
   2   1   9  238.92   16.75
  -2  -1  10  195.03   16.83
   1  -2  10  191.27    9.32
  -2  -1  10  183.69   11.34
  -1   2  10  194.20   16.65
   2   1  10  156.87   15.34
  -2  -1  10  192.94   15.86
  -1   2  10  191.65   14.45
  -2  -1  10  170.46   10.07
  -1   2  10  184.90   17.69
   2   1  10  224.82   17.89
  -2  -1  10  169.44   14.83
   1  -2  10  207.69   17.56
   1  -2  10  208.83   16.48
   2   1  10  218.42   17.89
  -2  -1  10  184.39   14.85
   1  -2  10  185.17   15.54
   2   1  10  188.28   15.43
   1  -2  10  201.55   11.45
   1  -2  10  190.23   16.83
  -1   2  11  104.95   13.36
   2   1  11  242.70   18.40
  -2  -1  11  134.78   10.36
   1  -2  11  103.09   13.17
   1  -2  11  113.56    9.31
  -2  -1  11  108.19   13.00
  -1   2  11   92.29   10.46
   1  -2  11   93.71   12.03
   2   1  11  243.21   19.16
  -2  -1  11  129.00   12.78
   1  -2  11  120.89   13.25
   2   1  11  249.64   20.71
  -1   2  11   94.78   11.84
   1  -2  11  113.75   12.58
   2   1  11  291.76   21.65
  -2  -1  11  116.65   12.67
  -2  -1  11  108.31    8.30
   1  -2  11   99.75    6.90
  -1   2  12  213.38    7.22
   2   1  12  189.93   16.93
   1  -2  12  209.95   16.93
   2   1  12  193.66   18.45
   1  -2  12  204.38    9.88
  -2  -1  12  203.06   16.31
  -1   2  12  224.81   17.07
   1  -2  12  201.75   18.83
   1  -2  12  200.69   12.85
  -2  -1  12  214.09   13.71
   1  -2  12  199.15   16.87
   2   1  12  254.52   20.56
  -1   2  12  192.09   17.41
   1  -2  12  177.46   16.85
  -2  -1  12  201.57   11.36
  -1   2  13  121.09   14.31
   2   1  13  159.19   16.73
   2   1  13  140.03   16.10
   1  -2  13  181.54   13.44
  -2  -1  13   82.05   10.69
  -1   2  13  112.78    6.17
  -2  -1  13  126.58   11.17
   2   1  13  134.44   14.57
   1  -2  13  156.81   16.68
   2   1  13  128.06    5.50
   1  -2  13  173.78   17.14
   1  -2  13  179.09    9.91
   1  -2  13  214.77   18.08
   1  -2  13  270.23   22.73
  -1   2  14  102.26    6.41
   1  -2  14  105.51   10.30
  -2  -1  14   82.11    9.37
   2   1  14   98.25   13.35
   1  -2  14  104.22   14.57
   1  -2  14  102.69   12.62
   2   1  14   81.24   12.55
  -1   2  14   95.85   13.17
   1  -2  14   74.35   10.74
   2   1  14   80.12   11.52
  -2  -1  14  104.58   12.41
   1  -2  14   94.30    6.96
   2   1  14   95.10    5.33
  -2  -1  15  153.63   13.42
   1  -2  15  182.63   19.50
   2   1  15  248.51   21.81
   1  -2  15  177.14   13.89
   1  -2  15  160.32   16.28
   1  -2  15  184.49   10.09
  -2  -1  15  140.58   14.59
   2   1  15  209.99    8.81
   1  -2  15  196.89   17.42
   2   1  15  229.15   20.14
  -1   2  15  166.64    9.09
   2   1  15  190.97   19.43
   1  -2  16    9.86    2.31
   1  -2  16    5.60    3.19
   2   1  16    6.25    4.06
   1  -2  16    4.97    2.63
  -2  -1  16    5.12    2.15
   2   1  16    7.69    1.79
   2   1  16    8.53    4.35
  -2  -1  16    4.45    2.66
   2   1  16    9.42    4.53
   1  -2  16    7.16    3.18
   1  -2  16    7.48    3.49
  -1   2  16    7.89    2.34
   2   1  17  115.06   15.84
   1  -2  17  101.91   11.48
   1  -2  17  123.21   14.26
   2   1  17   97.43   13.73
   2   1  17  134.03   16.66
  -2  -1  17  136.01   13.88
   1  -2  17  114.08   14.20
  -2  -1  17  123.42   14.42
   1  -2  17  123.27   16.37
   2   1  17   97.42    7.01
   1  -2  17  120.01    8.41
  -2  -1  18   13.01    4.52
  -2  -1  18   21.24    5.58
   1  -2  18   30.66    7.26
   1  -2  18   18.89    5.70
   2   1  18   25.82    7.60
   2   1  18   20.24    3.34
   1  -2  18   19.31    6.85
  -1   2  18   19.38    5.41
   2   1  18   13.60    5.95
   1  -2  18   21.06    3.58
   2   1  18   21.00    6.43
   1  -2  19   12.23    4.55
   1  -2  19    4.20    2.94
   2   1  19    0.95    1.37
  -2  -1  19    0.59    1.59
  -2  -1  19    0.80    1.38
   2   1  19    0.24    1.98
  -1   2  19    5.69    3.95
   1  -2  19   10.48    2.67
   2   1  19   -1.94    3.28
   2   1  19   -0.24    1.55
   1  -2  19    5.62    3.22
   2   1  20   21.90    7.53
  -2  -1  20   28.10    7.34
   1  -2  20   31.38    7.74
   1  -2  20   34.55    8.99
   1  -2  20   31.26    4.54
   1  -2  20   38.81    8.46
   2   1  20   34.43    4.85
  -1   2  20   35.84    7.66
  -2  -1  20   29.03    7.22
   2   1  20   40.97    9.78
   2   1  20   37.29    9.31
   2   1  21   13.94    3.28
  -1   2  21   14.55    4.84
   1  -2  21   15.67    5.04
   2   1  21   11.94    5.20
   2   1  21   12.24    5.99
   2   1  21   20.15    7.02
   1  -2  21   13.20    5.63
  -2  -1  21   34.21    8.25
  -2  -1  21   29.59    7.69
   1  -2  21   19.53    6.58
   1  -2  22   46.52   11.25
  -2  -1  22   52.76   10.37
   2   1  22   43.55    6.04
  -1   2  22   40.61    8.32
   1  -2  22   65.55   12.33
   1  -2  22   55.55   10.51
   2   1  22   48.06   11.24
   2   1  22   44.59   10.61
  -2  -1  22   55.72   10.68
   2   1  22   35.05    8.96
   1  -2  23  121.76   18.51
  -1   2  23  150.72   16.83
   1  -2  23  149.93   17.30
   2   1  23  117.18   10.14
   2   1  23  120.31   18.13
  -2  -1  23  219.60   21.73
   2   1  23  121.40   17.88
   2   1  23  118.32   17.83
  -2  -1  23  191.25   20.48
   1  -2  23  148.45   19.51
   2   1  24   23.57    4.66
  -1   2  24   32.94    7.54
   2   1  24   27.72    8.42
   1  -2  24   29.37    7.98
   2   1  24   15.18    6.44
   1  -2  24   25.39    8.08
   2   1  24   25.71    8.60
   1  -2  24   25.22    8.12
  -2  -1  24   33.08    8.53
  -2  -1  24   21.58    6.53
   2   1  25   69.05   13.85
   2   1  25   69.43    8.39
   2   1  25   84.43   15.67
  -2  -1  25   55.73   11.28
   1  -2  25   80.64   15.84
   1  -2  25   84.13   15.64
   1  -2  25   55.57   11.20
   2   1  25   57.19   12.53
  -1   2  25   45.92    9.66
  -2  -1  25   52.02   11.06
   1  -2  26   46.84   10.11
   1  -2  26   34.14   10.16
   1  -2  26   46.60   12.07
   2   1  26   50.71   12.04
  -2  -1  26   50.92   11.32
  -1   2  26   36.56    8.74
   2   1  26   49.43   12.37
   2   1  26   42.47    6.50
   2   1  26   33.96   10.39
  -2  -1  26   46.78   10.70
  -1   2  27   26.25    7.29
   2   1  27   16.43    7.64
  -2  -1  27   48.71   11.29
   1  -2  27   20.91    7.29
  -2  -1  27   35.15    9.76
   2   1  27   22.80    8.04
   1  -2  27   22.42    8.12
   2   1  27   25.03    5.64
   2   1  27   25.74   10.49
   1  -2  27   21.18    8.28
  -1   2  28    7.78    4.79
   1  -2  28    6.19    4.62
   2   1  28   -0.43    3.26
  -2  -1  28   10.44    5.32
  -2  -1  28    5.36    4.14
   1  -2  28    6.19    5.93
   2   1  28    4.82    2.88
   2   1  28    0.92    1.82
   1  -2  28    4.60    3.25
   2   1  28    3.81    1.18
   2   1  29    5.51    2.61
  -1   2  29    3.70    3.09
   1  -2  29    3.41    5.01
  -2  -1  29    2.08    1.69
   2   1  29    1.04    4.47
   1  -2  29    0.39    2.15
   2   1  29    8.75    6.37
  -2  -1  29    9.78    5.70
   2   1  29    0.86    1.66
   1  -2  29   17.83    8.56
   1  -2  30   14.02    6.22
  -2  -1  30   15.54    6.59
  -1   2  30   18.12    6.33
   1  -2  30    9.06    5.79
  -2  -1  30    5.61    4.47
   2   1  30    5.86    4.60
   2   1  30   11.55    6.00
   1  -2  30   16.24    7.66
   2   1  30   14.06    7.31
   2   1  30    8.44    3.52
   2   1  31    1.43    1.64
   1  -2  31   11.14    5.51
  -1   2  31    3.29    3.37
   2   1  31    2.83    5.18
  -2  -1  31    4.34    4.65
   2   1  31   -5.51    6.51
  -2  -1  31    1.66    2.35
   2   1  31    0.53    1.48
   1  -2  31   16.63    8.51
   1  -2  32   28.96   10.18
   1  -2  32   47.41   14.47
  -1   2  32   41.12    9.72
   2   1  32   35.98   12.17
  -2  -1  32   46.24   12.47
   1  -2  32   37.29    9.81
   2   1  32   32.30   12.02
   2   1  32   28.91    6.65
  -2  -1  32   27.26    8.60
   1  -2  33   11.71    6.76
   2   1  33   11.78    4.56
   2   1  33    7.20    3.98
  -2  -1  33    9.54    5.58
  -1   2  33    9.93    4.72
   1  -2  33    7.13    6.13
   1  -2  33   21.13    7.55
   2   1  33   13.03    7.92
  -2  -1  33   14.31    6.44
  -2  -1  34   23.96    8.58
  -2  -1  34   35.84   11.56
  -1   2  34   28.97    8.86
   2   1  34   19.10    8.63
   1  -2  34   15.54    6.34
   1  -2  34   32.48   12.43
   2   1  34   22.97   10.00
   1  -2  34   23.27    9.56
   2   1  35   21.47    9.73
  -2  -1  35   20.00    7.95
   1  -2  35   28.36    9.08
  -2  -1  35   18.50    7.96
   1  -2  35   28.33   12.05
   1  -2  35    9.48    6.20
   2   1  35   20.72    8.63
  -1   2  35   22.70    7.54
  -2  -1  36    2.00    3.17
   2   1  36    1.21    0.40
   1  -2  36    4.17    3.35
   2   1  36   14.26    6.91
   1  -2  36    2.67    4.83
   1  -2  36    3.46    4.34
  -1   2  36    2.33    1.78
  -2  -1  36   -0.03    2.35
   1  -2  37   -1.93    2.02
  -2  -1  37    5.58    5.33
   1  -2  37    1.80    2.73
  -1   2  37    1.60    3.16
   2   1  37   -4.61    3.99
  -2  -1  37    8.96    6.03
   2   1  37    8.13    7.70
   1  -2  37    4.15    3.48
   2   1  38    9.28    7.26
   1  -2  38    3.06    2.87
  -2  -1  38    2.24    1.41
   2   1  38    2.74    5.25
   1  -2  38   11.99   10.20
  -1   2  38    8.69    6.12
   1  -2  38   15.79   10.71
  -2  -1  38    4.97    4.12
  -2  -1  39    9.23    6.70
  -2  -1  39    5.05    0.39
   1  -2  39    5.93    9.29
  -1   2  39    4.38    3.03
   2   1  39   12.49    9.18
   1  -2  39    8.90    8.46
   1  -2  39   22.06    9.53
  -2  -1  40   17.37    8.72
  -2  -1  40    9.53    6.77
   2   1  40    9.53    8.04
   1  -2  40   15.02    6.51
   1  -2  40    4.60    2.75
   1  -2  40   30.57   12.39
  -2  -1  41   25.44   11.46
   1  -2  41   49.00   17.03
  -2  -1  41   26.83   11.04
   1  -2  41   35.72   11.06
   1  -2  42    8.54    5.37
   1  -2  42    9.61    6.49
  -2  -1  42   12.80    8.23
  -2  -1  42   10.49    7.33
   1  -2  43    3.95    4.14
  -2  -1  43   10.84    8.00
   1  -2  44   -0.05    3.45
  -2  -1  44    0.81    4.25
  -2  -1  45  103.46   21.65
  -1   2  46   21.40   11.53
  -2  -1  46   36.76   14.71
  -2   2 -46   -1.02    3.90
  -2   2 -45   24.15    9.95
  -2   2 -44   13.94    8.49
  -2   2 -44   27.98   11.91
  -2   2 -43   29.08   10.85
   2   2 -43   32.82   13.04
  -2  -2 -43   22.51   10.88
  -2   2 -43   15.82    8.65
   2  -2 -43   24.85   12.85
   2  -2 -43   30.44   13.61
  -2  -2 -43   32.33   13.99
   2  -2 -42    9.53    7.44
  -2   2 -42    4.71    4.27
  -2  -2 -42    4.41    4.58
  -2  -2 -42   -3.29    6.54
   2  -2 -42   10.11    5.78
   2   2 -42   14.54   12.95
  -2   2 -42    0.25    1.84
  -2   2 -41    4.54    6.68
   2  -2 -41    8.26    7.26
  -2  -2 -41   16.97   10.25
   2  -2 -41   -5.83    6.13
  -2  -2 -41   11.53    7.91
  -2   2 -41    1.57    2.62
   2   2 -41    8.85    9.52
  -2   2 -40    7.55    5.55
  -2  -2 -40   23.97   12.65
   2   2 -40    9.55    8.17
  -2  -2 -40    0.08    3.58
  -2   2 -40   15.45    8.72
   2  -2 -40   25.33    9.99
   2  -2 -40   15.61    8.32
  -2  -2 -39   11.45    6.16
   2  -2 -39    5.08    5.34
  -2   2 -39   10.02    4.65
   2  -2 -39   17.15    8.55
  -2  -2 -39    8.90    7.08
   2   2 -39   22.27   10.10
   2   2 -38    9.22    8.35
  -2  -2 -38   18.18    8.73
  -2   2 -38   12.51    6.49
  -2  -2 -38   -3.05    5.85
  -2   2 -38   11.83    7.81
   2  -2 -38    1.25    1.13
   2  -2 -38    9.26    7.85
  -2  -2 -37   85.69   19.37
   2  -2 -37  102.01   17.43
   2   2 -37  103.02   22.13
  -2  -2 -37  111.47   22.76
   2  -2 -37   90.38   19.92
   2  -2 -37   85.83   19.38
  -2   2 -37   98.39   18.57
  -2   2 -37   88.42   19.43
   2  -2 -36   26.45   10.22
   2   2 -36   37.78   12.33
   2  -2 -36   21.16    7.90
  -2   2 -36   24.97   11.05
  -2  -2 -36   33.99   12.41
   2  -2 -36   34.27   12.11
  -2  -2 -36   28.83   11.05
  -2   2 -36   16.13    7.50
   2   2 -35   18.16    9.14
   2  -2 -35   10.16    6.03
  -2  -2 -35   14.58    8.70
  -2   2 -35   10.08    6.54
  -2  -2 -35    8.57    6.18
  -2   2 -35    5.05    2.59
   2  -2 -35    8.51    5.32
   2  -2 -35   16.32    7.96
  -2   2 -34   13.52    6.60
  -2  -2 -34   25.11   12.06
  -2   2 -34   19.86    8.52
   2   2 -34   27.43   11.26
  -2  -2 -34   16.91    9.20
   2  -2 -34   17.34    8.43
   2  -2 -34   18.26    7.19
   2  -2 -34   18.18    7.18
  -2  -2 -33   -4.46    5.43
  -2   2 -33    7.76    7.37
   2   2 -33    5.22    6.32
   2  -2 -33    5.29    3.90
   2  -2 -33    4.63    4.51
   2  -2 -33    3.29    5.17
  -2  -2 -33   15.75    9.96
  -2   2 -33   16.37    6.84
  -2   2 -32    5.94    4.85
   2  -2 -32    4.38    4.20
   2   2 -32   -0.63    2.28
   2  -2 -32    1.90    2.09
  -2  -2 -32   -1.80    2.58
   2  -2 -32    3.24    3.32
  -2  -2 -32    2.90    2.37
  -2   2 -31   27.39   10.39
  -2  -2 -31    5.29    4.59
   2   2 -31   20.42    8.81
  -2  -2 -31   12.93    7.08
   2  -2 -31    0.91    2.41
  -2   2 -31    5.75    4.29
   2  -2 -31    8.42    4.96
   2  -2 -31   12.37    5.76
  -2   2 -30    3.68    2.82
   2  -2 -30    9.89    4.82
  -2   2 -30    8.44    4.57
  -2  -2 -30   12.65    5.80
   2  -2 -30    2.92    2.93
   2   2 -30    6.46    4.54
  -2  -2 -30   11.51    7.68
   2  -2 -30    4.07    4.03
  -2   2 -29   20.55    7.45
   2  -2 -29    6.28    5.48
   2   2 -29    5.86    4.01
   2  -2 -29    5.98    4.85
   2   2 -29   16.39    3.80
  -2  -2 -29    0.31    5.56
  -2   2 -29   19.89    7.68
  -2  -2 -29    5.42    5.10
   2  -2 -28   56.99   13.17
   2   2 -28   77.89    8.31
   2   2 -28   86.59   16.84
  -2  -2 -28   81.53   16.41
  -2   2 -28   73.75   14.43
  -2   2 -28   79.51   13.55
   2  -2 -28   68.96   14.47
   2  -2 -27  108.52   17.72
   2   2 -27  220.08   26.74
   2  -2 -27  121.59   18.92
  -2   2 -27  150.09   18.51
   2   2 -27  198.04   13.13
  -2  -2 -27  177.61   24.45
  -2   2 -27  141.82   19.39
   2   2 -26   77.01   15.59
  -2  -2 -26   75.74   14.97
  -2   2 -26   88.60   13.46
   2  -2 -26   83.87   15.28
   2  -2 -26   95.66   16.65
   2   2 -26   76.90    8.13
  -2   2 -26   95.30   15.74
   2  -2 -25  250.74   25.86
  -2  -2 -25  227.43   25.98
  -2   2 -25  250.47   25.11
   2  -2 -25  188.35   22.58
  -2   2 -25  229.06   15.68
   2   2 -25  251.05   26.96
   2   2 -25  232.12   16.51
   2   2 -25  272.05   15.05
  -2  -2 -25  194.75   13.71
  -2   2 -25  265.77   23.51
   2   2 -24   26.61    4.71
   2   2 -24   16.62    4.18
  -2   2 -24   28.31    7.45
  -2   2 -24   22.15    4.80
  -2  -2 -24   34.49    9.89
   2   2 -24   34.00   10.42
  -2  -2 -24   23.34    4.58
   2  -2 -24   24.04    8.21
  -2   2 -24   22.38    7.27
   2  -2 -24   41.23   10.11
  -2  -2 -23  225.02   13.95
   2  -2 -23  265.84   25.49
  -2  -2 -23  265.89   27.09
   2   2 -23  263.00   14.65
   2   2 -23  290.94   28.25
  -2   2 -23  266.32   16.49
   2  -2 -23  220.03   23.21
  -2   2 -23  305.93   26.35
  -2   2 -23  300.88   23.70
  -2   2 -22   15.35    4.10
   2   2 -22   13.90    3.31
   2  -2 -22    4.05    3.70
  -2  -2 -22   13.79    3.09
   2   2 -22    9.15    4.85
   2  -2 -22   24.22    7.71
  -2  -2 -22   27.92    8.43
  -2   2 -22   15.23    5.39
  -2   2 -22   20.56    6.15
  -2   2 -21    3.39    2.31
   2  -2 -21   10.95    5.52
   2   2 -21    4.42    2.04
  -2   2 -21    2.47    1.61
  -2  -2 -21    6.47    3.84
  -2   2 -21    7.61    4.11
   2   2 -21    7.19    3.78
   2  -2 -21    9.39    4.05
  -2  -2 -21    9.38    2.82
  -2  -2 -20    1.69    1.42
  -2   2 -20    0.81    1.41
   2  -2 -20    0.27    0.55
  -2  -2 -20    2.92    3.68
  -2   2 -20    3.55    2.27
   2   2 -20    1.97    2.32
   2  -2 -20   -0.20    1.35
  -2   2 -20    1.63    1.51
   2   2 -20    0.58    1.23
  -2   2 -19    9.83    3.15
  -2   2 -19    7.00    3.79
  -2  -2 -19   14.62    5.99
  -2   2 -19    7.52    3.88
   2   2 -19   14.79    5.79
   2   2 -19   13.30    3.14
  -2  -2 -19    9.28    2.32
   2  -2 -19   12.33    5.14
   2  -2 -19    9.25    4.21
  -2   2 -18   23.69    4.45
   2  -2 -18   27.00    7.12
  -2   2 -18   25.54    5.78
  -2  -2 -18   19.59    3.10
   2   2 -18   18.42    6.30
  -2   2 -18   21.51    5.88
   2   2 -18   15.12    3.23
  -2  -2 -18   19.53    6.39
   2  -2 -18   19.31    6.30
  -2   2 -17  114.51   13.35
  -2   2 -17  131.30   12.98
  -2   2 -17  109.26   10.03
  -2  -2 -17  162.78   18.17
   2   2 -17  105.77   15.21
   2  -2 -17  121.48   14.92
   2   2 -17  124.97    9.71
   2  -2 -17  124.15   14.79
  -2  -2 -17  140.42    8.16
   2  -2 -16    5.69    3.57
   2   2 -16    4.86    2.86
   2  -2 -16    8.02    5.32
   2   2 -16    5.58    2.72
  -2   2 -16    8.51    2.95
  -2   2 -16    5.13    3.12
  -2  -2 -16    7.79    1.72
  -2   2 -16    7.97    2.67
  -2  -2 -16    7.29    4.02
   2  -2 -16    7.02    2.89
   2   2 -16    6.34    2.30
   2   2 -15   82.62   12.89
  -2   2 -15   77.97    8.39
   2  -2 -15   88.49   13.85
   2  -2 -15   70.23   10.46
  -2   2 -15   88.68    9.82
  -2   2 -15   72.87   10.07
  -2  -2 -15   70.24    4.91
   2   2 -15   80.03    7.78
   2  -2 -15   81.87   11.34
  -2  -2 -15   74.45   11.75
   2  -2 -15   69.81   11.00
   2   2 -15   87.54   10.27
   2   2 -14   16.11    5.61
   2   2 -14   13.29    4.41
   2  -2 -14    8.73    3.99
   2  -2 -14    9.69    4.73
  -2   2 -14   12.48    3.56
  -2   2 -14   13.48    4.12
   2  -2 -14   15.88    5.52
  -2  -2 -14   13.38    1.91
   2  -2 -14   14.76    4.62
   2   2 -14   11.53    3.20
   2   2 -14    9.97    3.23
  -2  -2 -14   10.27    3.68
  -2   2 -14   10.68    3.36
   2   2 -13   -0.03    1.77
  -2  -2 -13    0.41    0.40
   2  -2 -13    1.30    1.95
   2  -2 -13   -0.48    1.08
  -2  -2 -13    4.83    3.02
   2  -2 -13   -2.25    2.34
  -2   2 -13    2.40    2.25
  -2   2 -13    2.99    1.79
  -2  -2 -13    1.12    1.73
   2   2 -13    0.43    1.18
   2   2 -13    0.15    0.78
   2   2 -13    0.91    1.80
  -2   2 -13    1.93    2.06
   2  -2 -13   -0.22    1.24
  -2   2 -12   12.83    3.43
  -2   2 -12    8.21    2.35
   2  -2 -12   16.68    4.68
   2  -2 -12   13.37    4.71
   2  -2 -12    9.65    3.65
   2   2 -12    9.84    3.01
   2   2 -12    6.31    2.22
   2   2 -12    7.75    4.89
  -2  -2 -12   15.90    5.78
  -2   2 -12    7.76    2.48
  -2  -2 -12    7.27    3.40
   2   2 -12    7.53    3.17
   2  -2 -12    8.49    4.60
   2  -2 -11    3.98    2.70
   2   2 -11   10.46    3.15
  -2  -2 -11    5.83    3.75
   2   2 -11   21.87    5.13
  -2   2 -11    5.17    2.90
   2  -2 -11    4.30    2.30
   2   2 -11    5.53    3.28
   2  -2 -11    2.21    1.78
  -2   2 -11    6.82    3.62
  -2  -2 -11    8.83    4.33
   2   2 -11   15.90    5.34
   2  -2 -11    3.03    2.15
  -2   2 -11    4.77    2.45
   2   2 -10   28.06    4.90
   2  -2 -10   25.52    4.03
   2   2 -10   30.52    7.49
  -2   2 -10   23.17    4.66
  -2  -2 -10   32.53    7.24
   2  -2 -10   21.15    5.92
   2   2 -10   22.41    4.31
  -2  -2 -10   24.36    5.75
  -2  -2 -10   20.66    5.91
   2   2 -10   20.92    4.87
   2  -2 -10   19.32    5.13
  -2   2 -10   31.77    5.94
   2  -2 -10   24.73    5.19
  -2   2 -10   26.98    4.19
  -2   2 -10   25.16    5.92
   2  -2 -10   17.48    4.25
  -2   2  -9    0.36    0.96
   2  -2  -9   32.00    5.52
   2  -2  -9   24.55    6.23
  -2   2  -9   45.12    7.41
   2   2  -9   24.02    4.98
  -2  -2  -9   52.39    8.49
   2  -2  -9   30.06    4.29
   2   2  -9   38.55    7.96
  -2   2  -9   28.44    4.05
  -2  -2  -9   42.38    3.21
  -2  -2  -9   51.99    9.35
  -2   2  -9   25.19    6.10
   2   2  -9   24.02    4.61
  -2   2  -9   25.24    5.01
   2   2  -9   26.32    4.81
   2  -2  -9   33.82    6.25
  -2  -2  -9   22.58    6.81
   2  -2  -9   19.48    4.48
   2  -2  -8  209.87   11.67
  -2   2  -8  218.66   10.40
   2   2  -8  191.25   12.94
   2  -2  -8  202.71   16.36
  -2  -2  -8  223.51    7.74
  -2   2  -8  225.48   18.12
  -2  -2  -8  213.98   15.20
   2  -2  -8  192.90   17.26
  -2  -2  -8  221.02   20.21
  -2   2  -8  185.63   13.53
  -2  -2  -8  201.27   16.93
   2  -2  -8  206.66   14.02
  -2  -2  -8  229.98   18.45
  -2  -2  -8  189.12   18.34
   2   2  -8  234.66   20.10
   2   2  -8   -0.59    1.22
   2   2  -8  210.14   12.95
   2  -2  -8  222.09   13.92
  -2   2  -8   38.87    8.50
  -2   2  -8  378.69   23.07
   2  -2  -8  203.29   17.14
  -2   2  -8  201.32   16.89
  -2  -2  -7 1436.02   50.66
   2  -2  -7 1269.87   43.44
   2   2  -7 1389.97   35.26
   2  -2  -7 1376.39   35.71
  -2   2  -7 2666.59   69.83
   2   2  -7 1446.73   36.85
  -2   2  -7  294.02   22.85
  -2  -2  -7 1419.72   38.00
  -2  -2  -7 1546.28   22.24
  -2   2  -7 1219.16   34.62
  -2  -2  -7 1447.31   45.35
  -2  -2  -7 1511.48   52.57
   2  -2  -7 1345.87   29.45
  -2   2  -7 1245.39   42.66
   2   2  -7 1779.18   58.91
   2   2  -7 1289.30   32.06
  -2  -2  -7 1520.53   45.42
   2   2  -7  562.96   27.34
  -2  -2  -7 1289.91   27.47
   2  -2  -7 1401.25   45.16
  -2   2  -7 1233.63   41.71
   2  -2  -7 1254.02   31.65
  -2   2  -7 1378.63   23.90
   2  -2  -7 1437.95   44.05
   2  -2  -7 1315.75   46.98
   2   2  -6   47.58    7.65
  -2   2  -6   44.53    7.84
  -2  -2  -6   46.62    4.16
   2   2  -6   48.37    6.38
  -2  -2  -6   46.75    5.18
   2   2  -6   41.88    6.14
   2  -2  -6   37.40    6.52
  -2   2  -6   39.23    6.29
  -2  -2  -6   44.75    6.29
   2  -2  -6   60.61    9.18
   2   2  -6   48.78    5.77
   2  -2  -6   40.06    5.56
  -2  -2  -6   41.14    7.56
   2  -2  -6   43.45    8.39
   2  -2  -6   40.20    7.54
  -2   2  -6   48.24    4.07
   2  -2  -6   43.00    5.28
  -2   2  -6   10.99    4.24
  -2  -2  -6   35.17    8.10
  -2  -2  -6   49.14    8.56
   2   2  -6   64.33   11.74
  -2   2  -6   47.61    8.29
  -2  -2  -6   54.26    7.89
   2  -2  -6   42.67    5.45
   2  -2  -5  107.13   13.24
  -2  -2  -5  127.41   13.10
  -2   2  -5  137.44   14.00
  -2   2  -5  133.93   13.42
  -2  -2  -5  109.51   10.33
  -2  -2  -5  231.76   16.62
  -2  -2  -5  243.82   21.57
   2  -2  -5  122.51   12.90
   2  -2  -5  147.27   13.61
   2  -2  -5  107.14    8.78
  -2   2  -5  134.12    9.20
  -2  -2  -5  200.74   13.87
  -2  -2  -5  120.95    8.53
   2  -2  -5  122.83    9.01
   2   2  -5  178.67   19.72
  -2  -2  -5  213.65    9.80
  -2   2  -5   32.19    7.01
   2   2  -5  123.65   10.86
   2  -2  -5  130.73    9.04
   2  -2  -5  150.93   16.37
  -2   2  -5  114.81   10.75
   2   2  -5  117.83    9.36
  -2   2  -5  130.40    6.35
  -2  -2  -5  165.55   18.10
   2   2  -5  127.78   11.92
   2  -2  -4   82.68   10.48
  -2  -2  -4   93.89    8.40
  -2  -2  -4   98.39   13.31
   2   2  -4   78.63    8.83
  -2   2  -4   87.61    9.44
  -2  -2  -4   84.78    7.37
   2  -2  -4   51.64    7.41
  -2  -2  -4   80.26   10.22
   2  -2  -4   89.33    7.00
  -2   2  -4   93.52    7.14
  -2   2  -4   88.05    4.95
  -2   2  -4   94.48   11.15
   2   2  -4   90.21    8.22
  -2   2  -4   89.91   11.09
  -2  -2  -4   85.45    9.19
   2   2  -4   74.14    6.94
  -2  -2  -4   90.24    6.60
   2   2  -4   83.51    9.45
   2   2  -4  121.65   15.80
   2  -2  -4   76.00   11.17
  -2   2  -4   22.23    5.93
  -2  -2  -4   91.27   11.43
   2  -2  -4   28.36    6.61
   2  -2  -3   33.65    6.61
  -2  -2  -3   39.38    4.61
  -2   2  -3   45.52    3.65
   2  -2  -3   30.66    7.06
  -2   2  -3   43.03    6.73
   2   2  -3   57.98    7.97
  -2   2  -3   33.12    6.70
  -2   2  -3   41.84    4.49
   2   2  -3   41.00    8.47
  -2  -2  -3   33.61    5.74
   2   2  -3   40.26    4.94
   2  -2  -3   45.46    7.05
  -2  -2  -3   37.48    5.08
  -2  -2  -3   42.18    5.30
   2   2  -3   72.74    9.10
  -2  -2  -3   38.85    8.75
  -2   2  -3   42.79    7.47
   2  -2  -3    0.72    1.45
   2  -2  -3   38.40    4.37
   2   2  -3   49.06    6.80
  -2   2  -3   10.59    4.18
  -2  -2  -3   42.74    7.89
  -2  -2  -3   36.90    6.67
  -2   2  -2   23.24    5.77
  -2   2  -2  126.88    7.82
   2  -2  -2  107.82   11.04
  -2  -2  -2   92.84    8.07
  -2  -2  -2   96.58    7.62
   2   2  -2   89.35    9.05
   2   2  -2   86.95    6.73
  -2  -2  -2  103.96   10.49
   2  -2  -2   79.91   10.19
  -2  -2  -2   97.44   11.74
  -2  -2  -2  101.10   13.84
  -2   2  -2   -0.23    0.94
   2  -2  -2    0.11    0.17
  -2   2  -2  101.07   11.35
   2  -2  -2   85.18    9.47
   2   2  -2  109.87   13.69
   2  -2  -2  146.85    9.77
   2   2  -2   98.39    9.25
   2   2  -2   86.09    9.76
   2  -2  -2   95.87   11.79
  -2   2  -2   94.56   11.29
  -2  -2  -2   93.60   10.74
  -2  -2  -2   98.72    7.73
  -2   2  -1   -0.07    0.38
  -2  -2  -1    3.63    2.03
  -2  -2  -1    1.69    0.77
  -2  -2  -1    2.54    2.70
  -2   2  -1   -0.13    0.29
   2   2  -1    0.56    1.45
   2   2  -1    1.30    1.66
   2   2  -1    0.57    0.77
   2   2  -1    2.29    1.72
  -2  -2  -1    2.32    2.26
   2  -2  -1    1.05    0.37
  -2   2  -1    0.18    1.27
   2  -2  -1    2.51    1.40
   2   2  -1    0.10    2.34
   2   2  -1   -0.84    1.36
   2  -2  -1    0.14    1.10
   2  -2  -1    0.52    1.38
  -2  -2  -1   -0.26    0.42
   2  -2  -1    0.25    0.50
   2  -2  -1    0.85    0.85
  -2   2  -1    1.26    2.15
  -2  -2  -1    0.81    1.58
  -2  -2  -1    4.38    4.08
  -2   2  -1    0.20    0.62
   2  -2  -1    1.26    1.75
  -2   2  -1    1.13    0.76
  -2   2   0    0.11    0.27
  -2   2   0    3.69    1.04
  -2  -2   0    3.75    2.42
   2   2   0    2.90    1.19
  -2   2   0   -0.66    0.77
   2  -2   0    1.70    1.11
   2   2   0    2.03    1.32
   2  -2   0    2.61    2.09
   2   2   0    1.70    2.26
   2   2   0    3.21    1.66
   2  -2   0    0.75    1.70
  -2  -2   0    3.81    1.96
   2   2   0    2.06    1.63
  -2   2   0    4.99    1.13
  -2  -2   0    1.03    0.25
   2  -2   0    2.87    2.22
   2   2   0    5.20    2.67
   2  -2   0    5.49    1.46
  -2  -2   0    3.15    0.17
  -2   2   0    3.59    1.90
  -2  -2   0    5.69    2.72
   2  -2   0   -0.10    1.22
   2  -2   0    3.27    2.24
  -2  -2   0    4.13    1.42
  -2   2   1    0.40    1.26
  -2  -2   1   -0.13    0.45
   2   2   1    1.77    1.86
   2  -2   1    1.04    2.03
   2   2   1    2.06    3.25
   2  -2   1    0.53    0.30
  -2   2   1    0.37    1.29
  -2   2   1   -0.93    1.17
   2   2   1   -0.04    0.89
  -2  -2   1    0.83    1.10
  -2   2   1    2.59    1.85
  -2  -2   1    1.87    1.21
  -2   2   1    1.12    0.57
  -2  -2   1    0.35    1.03
  -2  -2   1    2.07    2.50
   2   2   1    0.58    2.29
   2  -2   1    1.06    1.82
  -2  -2   1   -2.63    3.43
   2   2   1    2.15    1.47
   2  -2   1    2.96    3.28
   2  -2   1    0.68    0.74
  -2   2   2   91.46   10.52
  -2  -2   2   85.29   10.19
  -2   2   2   91.75   11.38
   2   2   2  100.52   12.80
  -2  -2   2   90.36   10.19
  -2   2   2   94.47    6.89
   2   2   2   85.79    6.89
   2  -2   2  102.42   11.99
  -2  -2   2   98.56    8.16
   2  -2   2  111.32   11.30
   2  -2   2   94.23   11.40
   2  -2   2   94.83    9.63
   2   2   2   98.91   10.74
   2   2   2   83.17   10.79
   2  -2   2  125.31   12.68
  -2  -2   2   99.09    9.24
  -2   2   2   96.09    5.86
  -2  -2   2  102.93    7.56
  -2  -2   3   81.48   12.16
   2  -2   3   51.54    7.81
  -2   2   3   38.82    4.12
  -2  -2   3   49.72    8.64
  -2   2   3    0.85    1.34
   2   2   3   41.75    7.09
   2  -2   3   31.49    6.75
   2   2   3   39.85    7.46
   2  -2   3   32.90    6.87
   2   2   3   30.34    7.21
  -2   2   3   38.31    4.86
  -2  -2   3   65.99    8.89
  -2   2   3   40.88    7.67
   2  -2   3   38.27    7.36
  -2  -2   3   73.67    8.40
   2   2   3   33.12    4.60
  -2  -2   3   44.13    5.53
  -2  -2   4   98.26   10.05
   2   2   4   84.02    9.87
  -2  -2   4   97.02    9.92
   2  -2   4   78.47    9.78
  -2   2   4   92.30   11.48
  -2  -2   4   85.38    7.42
  -2   2   4   82.57    7.32
   2  -2   4   95.53   11.72
   2   2   4   93.32   12.44
   2  -2   4   86.63   11.10
  -2  -2   4   91.69   10.73
   2   2   4   86.52    8.08
  -2  -2   4  114.49   13.91
  -2   2   4   85.53    6.37
  -2   2   4   80.99   10.78
   2   2   4   97.04   11.71
   2  -2   4  106.24   10.31
  -2   2   5  134.99    9.01
   2   2   5  182.96   14.39
  -2   2   5  122.38   13.40
  -2  -2   5  145.45   12.00
  -2   2   5  122.01   13.70
   2   2   5  220.33   14.34
  -2  -2   5  128.44    9.51
   2  -2   5  129.58   13.78
  -2  -2   5  133.05   13.40
   2   2   5  236.81   20.39
  -2  -2   5  134.00   14.77
   2  -2   5  124.85   10.80
  -2   2   5    0.58    1.26
   2   2   5  197.98   18.58
  -2   2   5  127.26    9.84
   2   2   5  173.86   10.27
   2  -2   5  112.22   11.68
  -2  -2   5  127.28   11.70
  -2  -2   5  121.48    8.80
   2   2   5  137.20   17.56
   2  -2   5  120.26   13.13
  -2  -2   6   56.05    7.97
  -2   2   6   37.29    7.44
  -2  -2   6   46.67    5.61
   2   2   6   42.79    8.05
  -2  -2   6   57.51    9.68
   2   2   6   40.94    8.34
  -2   2   6   36.88    7.26
  -2  -2   6   45.91    6.53
   2   2   6   41.45    6.87
  -2   2   6   42.75    5.25
  -2  -2   6   40.72    7.28
   2   2   6   46.52    4.91
   2  -2   6   45.63    8.02
  -2  -2   6   43.82    5.55
  -2   2   6   43.00    5.93
   2  -2   6   37.21    5.72
   2  -2   6   48.88    8.51
   2   2   6   32.03    5.43
   2  -2   6   39.25    7.00
   2   2   7 1453.60   50.16
  -2   2   7 1165.88   42.13
   2  -2   7 1239.78   24.60
   2   2   7 1401.85   28.03
   2   2   7 1703.99   41.81
   2   2   7 1532.37   39.84
   2  -2   7 1251.71   43.38
  -2  -2   7 1443.76   42.43
  -2  -2   7 1511.89   46.03
   2  -2   7 1229.92   32.82
   2  -2   7 1208.93   44.23
  -2  -2   7 1378.33   34.78
  -2   2   7 1235.30   44.37
   2   2   7 1592.26   50.47
  -2  -2   7 1429.65   31.41
  -2  -2   7 1529.22   50.60
  -2  -2   7 1168.88   30.02
   2  -2   7 1307.90   40.62
  -2   2   7 1406.10   37.80
  -2   2   7 1366.27   32.06
   2   2   8  186.19   18.04
  -2  -2   8  212.70   12.43
   2   2   8  240.45   20.03
  -2   2   8  225.38   15.10
   2  -2   8  215.32   16.92
  -2  -2   8  221.27   19.32
  -2  -2   8  165.94   15.28
   2   2   8  198.90   14.47
   2  -2   8  199.36   17.19
   2  -2   8  190.10   12.91
  -2  -2   8  194.70   11.58
   2  -2   8  213.02   10.92
   2  -2   8  195.35   17.97
  -2   2   8  195.92   17.61
   2   2   8  194.85   10.57
  -2   2   8  204.64   17.99
  -2  -2   8  223.24   16.96
  -2   2   8  237.12   13.83
   2   2   8  222.98   16.00
  -2  -2   8  206.21   13.26
  -2   2   9   22.29    4.27
   2   2   9   31.68    4.47
  -2  -2   9   30.89    5.14
  -2   2   9   32.45    6.19
   2   2   9   28.16    6.05
   2  -2   9   28.61    6.53
   2  -2   9   31.12    5.34
   2  -2   9   28.88    7.19
   2  -2   9   21.09    5.90
  -2  -2   9   26.57    4.61
   2   2   9   49.56   10.09
   2  -2   9   24.62    3.97
   2   2   9   42.56    7.58
  -2   2   9   30.58    7.30
  -2  -2   9   23.20    5.92
  -2  -2   9   41.29    6.06
  -2   2   9   28.39    6.90
  -2   2  10   26.88    5.58
   2  -2  10   19.01    5.30
  -2  -2  10   28.59    4.96
   2   2  10   23.10    6.67
  -2  -2  10   21.09    4.31
   2  -2  10   22.84    4.69
   2   2  10   24.35    5.48
  -2   2  10   26.74    4.96
   2  -2  10   17.57    3.65
   2  -2  10   32.24    7.04
  -2   2  10   19.10    5.72
   2  -2  10   32.81    7.83
  -2  -2  10   16.99    5.06
   2   2  10   23.64    3.87
   2   2  10   22.79    4.85
  -2   2  10   27.82    6.88
  -2   2  11   12.97    4.86
  -2   2  11    1.61    0.86
   2   2  11    4.81    3.03
  -2   2  11    7.87    3.21
  -2  -2  11   17.11    4.01
   2  -2  11    3.63    2.49
   2   2  11    5.41    4.41
  -2  -2  11   15.80    4.98
   2   2  11    4.62    2.12
   2  -2  11    2.14    2.60
   2  -2  11    5.01    1.87
  -2  -2  11    8.78    3.37
   2  -2  11    3.68    1.74
  -2   2  11    8.93    4.51
   2  -2  11    2.15    2.76
   2   2  11    4.79    2.83
  -2   2  12    5.65    2.63
   2  -2  12   12.27    5.17
  -2  -2  12    7.81    1.80
  -2  -2  12   15.18    4.43
  -2   2  12    6.87    1.88
   2   2  12   11.60    4.29
   2   2  12    5.03    4.54
   2  -2  12    7.86    2.62
   2   2  12    6.91    2.26
   2  -2  12   14.34    5.23
   2  -2  12   10.35    3.04
  -2  -2  12    9.21    3.81
  -2   2  12    7.62    2.95
   2  -2  12    5.44    3.51
  -2   2  12    8.56    3.57
  -2  -2  12   10.15    3.10
   2   2  12    7.09    2.61
  -2   2  13    0.40    1.12
  -2  -2  13    0.30    0.36
  -2   2  13   -1.44    2.23
   2  -2  13    0.71    1.35
  -2   2  13    0.57    2.12
   2   2  13    0.89    1.82
  -2  -2  13    1.78    1.73
   2  -2  13    0.35    0.46
   2  -2  13    0.89    2.15
   2  -2  13    0.50    0.58
   2  -2  13    1.91    2.87
  -2   2  13   -0.06    0.22
   2   2  13    0.60    0.96
   2   2  13    1.31    2.29
   2  -2  13    4.61    3.40
   2   2  13   -0.90    1.62
  -2  -2  13    0.83    0.73
   2  -2  14    6.46    3.86
   2   2  14   11.18    3.13
  -2  -2  14   10.68    3.64
  -2   2  14   10.73    5.04
   2   2  14   13.77    4.48
  -2   2  14   -0.31    1.90
  -2  -2  14   12.19    5.20
   2  -2  14   10.26    3.94
  -2   2  14   11.16    2.72
   2  -2  14    8.42    3.03
   2  -2  14   15.99    5.31
   2   2  14   14.53    6.69
   2  -2  14    9.50    3.22
   2   2  15   78.39   14.09
   2  -2  15   56.58    8.02
  -2   2  15   75.45   13.12
  -2  -2  15   96.08   11.29
   2   2  15   72.50    8.17
  -2   2  15   58.40    6.37
   2  -2  15   67.49    8.71
   2  -2  15   77.13   11.86
   2   2  15   73.25   11.27
   2  -2  15   63.68   10.01
  -2   2  15   54.69   11.26
  -2  -2  15   87.25   12.73
   2  -2  15   79.22   13.74
  -2  -2  16    6.50    3.71
   2  -2  16    3.00    3.46
   2  -2  16    9.40    3.55
   2   2  16   13.52    4.71
  -2  -2  16    4.73    2.66
   2  -2  16   10.87    4.71
  -2   2  16    7.00    2.48
  -2   2  16    6.60    4.63
   2   2  16    0.29    1.76
   2  -2  16    8.35    2.74
   2  -2  16    9.31    4.17
   2   2  16   10.21    3.06
   2  -2  17  108.68   11.18
  -2   2  17  119.49    9.95
   2  -2  17  114.18   13.88
  -2  -2  17  133.41   16.39
  -2   2  17  110.28   16.81
   2   2  17  136.43   12.06
  -2  -2  17  145.29   14.51
   2  -2  17  157.99   21.01
   2  -2  17  149.04   17.13
   2  -2  17  115.84   12.55
   2   2  17  143.70   17.02
   2   2  17  158.45   20.56
   2  -2  18   21.27    6.18
  -2   2  18   11.46    4.56
   2   2  18   22.45    4.85
  -2  -2  18   19.22    5.34
   2  -2  18   18.84    7.74
  -2   2  18   21.02    4.19
  -2   2  18   10.79    4.67
   2   2  18   37.02    8.68
   2  -2  18   22.68    6.87
   2   2  18   28.64    9.16
   2  -2  18   16.59    4.54
  -2  -2  18   19.96    6.36
   2  -2  19   15.89    4.81
   2   2  19   11.46    5.19
   2   2  19    8.58    3.46
   2   2  19    7.47    3.00
   2  -2  19   18.18    5.63
   2  -2  19    6.38    4.36
  -2  -2  19    7.09    3.75
  -2   2  19   13.77    5.27
  -2   2  19    8.70    2.94
   2  -2  19   19.66    7.43
  -2  -2  19   11.76    5.07
   2  -2  20   -1.07    2.40
  -2   2  20    0.24    1.09
   2  -2  20    3.17    2.89
  -2  -2  20    7.74    3.96
   2   2  20    3.03    3.40
   2   2  20    1.84    2.98
  -2   2  20    4.63    3.49
   2   2  20    0.95    1.26
  -2  -2  20    0.37    1.97
   2  -2  20    3.41    2.40
   2  -2  20    0.06    1.21
  -2   2  21    6.23    2.97
   2  -2  21    4.08    2.46
  -2  -2  21    5.89    3.46
   2   2  21    6.11    3.21
  -2   2  21    6.57    5.26
   2  -2  21    4.53    2.46
   2   2  21    1.81    2.12
   2   2  21    4.54    3.62
  -2  -2  21    7.49    4.68
   2  -2  21    5.07    3.67
   2  -2  21    2.62    3.19
  -2  -2  22   10.15    4.56
   2   2  22   10.81    4.94
  -2   2  22   14.43    3.79
  -2   2  22   22.55    7.15
   2  -2  22   25.73    8.73
   2  -2  22   14.50    4.43
   2  -2  22   17.72    6.07
   2   2  22   16.14    4.38
   2   2  22   12.10    6.27
  -2  -2  22   10.75    4.28
   2  -2  22   14.19    7.90
   2   2  23  285.96   30.20
   2  -2  23  263.10   19.21
   2   2  23  245.79   25.69
  -2   2  23  279.16   18.22
  -2   2  23  228.90   22.67
  -2  -2  23  298.28   25.51
   2  -2  23  301.93   28.44
   2  -2  23  318.08   32.17
  -2  -2  23  302.33   27.10
   2  -2  23  290.57   24.11
  -2   2  24   19.65    6.83
   2   2  24   16.50    8.38
  -2   2  24   32.74    6.33
   2  -2  24   43.88    9.88
   2   2  24   30.19    9.53
  -2  -2  24   21.19    6.63
   2  -2  24   42.31   11.87
  -2  -2  24   30.97    9.14
   2  -2  24   28.51    9.28
   2  -2  24   18.83    6.05
   2  -2  25  256.40   19.50
   2  -2  25  261.56   23.55
   2  -2  25  277.09   31.14
   2  -2  25  249.35   27.35
  -2  -2  25  301.57   26.93
  -2   2  25  210.04   22.14
  -2  -2  25  269.09   26.68
   2   2  25  205.64   26.24
  -2   2  25  238.14   17.60
   2   2  25  183.44   23.33
  -2  -2  26   78.53   14.47
   2  -2  26  105.81   15.33
  -2   2  26   61.56   12.02
  -2   2  26  100.47   11.70
   2   2  26   59.56   13.79
   2   2  26   73.92   16.07
   2  -2  26   89.12   16.52
   2  -2  26   80.24   17.17
   2  -2  26   67.96   10.15
  -2  -2  26   82.03   14.58
  -2   2  27  106.37   16.25
   2  -2  27  191.24   24.92
   2  -2  27  156.59   15.40
   2   2  27  129.81   21.64
   2  -2  27  189.20   26.41
  -2  -2  27  194.52   23.73
   2  -2  27  144.74   18.54
  -2  -2  27  249.16   26.14
  -2   2  27  150.87   14.65
   2   2  27  131.19   20.73
   2  -2  28   65.40   12.09
   2   2  28   51.70   13.58
  -2  -2  28   72.07   13.96
   2   2  28   66.02   15.54
   2  -2  28   63.33    9.65
   2  -2  28   68.26   15.44
  -2  -2  28   72.38   14.68
  -2   2  28   63.85   12.72
  -2   2  28   73.68   10.60
   2  -2  28   68.09   15.88
   2  -2  29   14.09    7.99
  -2   2  29    7.23    3.75
  -2  -2  29   10.72    6.49
   2  -2  29    9.26    6.17
   2   2  29    3.11    3.49
  -2  -2  29    7.50    5.43
  -2   2  29    9.15    5.14
   2   2  29    5.75    6.00
   2  -2  29   15.22    7.17
   2   2  30    9.45    6.40
  -2   2  30    8.84    5.26
  -2   2  30    6.50    3.33
   2  -2  30   11.28    6.72
  -2  -2  30    8.26    5.31
   2  -2  30   12.87    5.30
   2  -2  30   19.12    8.47
  -2  -2  30    6.25    5.23
   2   2  30   15.29    7.79
  -2   2  31    8.78    5.06
   2   2  31    9.18    6.16
   2   2  31    7.80    5.22
   2  -2  31   10.23    5.46
  -2  -2  31    5.75    3.81
  -2   2  31   10.52    4.22
   2  -2  31    4.05    3.44
   2  -2  31   23.50   10.29
  -2  -2  31   10.36    5.68
   2  -2  32   11.36    6.47
  -2   2  32   11.90    5.80
   2   2  32    4.45    5.43
  -2  -2  32    4.17    4.39
  -2   2  32    5.97    2.67
  -2  -2  32    3.90    4.12
   2  -2  32    3.50    0.48
   2  -2  32    6.81    6.68
   2  -2  33   12.37    7.57
  -2  -2  33    7.21    5.90
  -2   2  33    5.38    4.38
   2  -2  33   11.03    5.17
   2  -2  33   17.73    8.87
   2   2  33    9.53    6.14
  -2  -2  33    5.16    5.02
  -2  -2  34   25.82    9.98
  -2  -2  34   12.59    5.62
   2  -2  34   25.80   11.22
  -2   2  34   25.40    9.58
   2  -2  34   26.02   10.43
   2  -2  34   13.93    6.18
  -2   2  35   11.59    6.28
  -2  -2  35   14.80    8.62
   2  -2  35   18.48    7.07
   2  -2  35   12.63    6.75
  -2  -2  35   36.43   10.96
   2  -2  35    9.48    5.92
   2  -2  36   17.12    8.65
   2  -2  36   47.28   15.90
  -2   2  36   24.87    8.83
  -2  -2  36   26.83    9.89
   2  -2  36   15.00    6.31
  -2  -2  36   21.04    8.25
  -2  -2  37  116.99   21.55
   2  -2  37  155.07   28.40
   2  -2  37  119.23   18.75
  -2   2  37   75.59   16.22
  -2  -2  37  117.87   22.37
   2  -2  37   89.03   21.45
   2  -2  38    5.47    3.80
  -2  -2  38    2.84    4.07
  -2   2  38    6.27    5.14
   2  -2  38   10.17    8.20
   2  -2  38    3.02    3.22
  -2  -2  38    8.48    5.05
  -2  -2  39   33.36   12.16
  -2  -2  39   18.27    9.82
   2  -2  39   19.66    9.72
   2  -2  39   19.12    7.59
   2  -2  39   20.04   11.88
   2  -2  40   13.17   11.00
   2  -2  40   10.81    8.58
  -2  -2  40    5.67    7.00
  -2  -2  40    9.39    7.96
   2  -2  41    4.60    7.12
  -2  -2  41    9.81    7.42
   2  -2  41    4.18    8.02
  -2  -2  41    4.36    4.65
  -2  -2  42    5.00    5.63
  -2  -2  42   19.71    8.99
   2  -2  42   -6.13    8.67
   2  -2  42   10.10    8.33
   2  -2  43   38.09   15.16
   2  -2  43   13.86    9.86
  -2  -2  43   31.69   12.61
  -2  -2  43   33.47   13.68
  -2  -2  44   18.20    8.80
  -2  -2  44    1.13    4.32
  -2  -2  45   34.04   15.35
  -2  -2  45   33.62   11.98
  -2   2  45    7.09    6.29
  -2  -2  46   -1.22    5.90
  -3   2 -44   39.97   12.88
  -3   2 -43   37.64   13.85
  -3   2 -43   30.25   10.94
   3  -2 -43   21.16   11.98
   3  -2 -42    8.60    5.97
  -2  -3 -42   15.60    9.35
   3  -2 -42    3.38    5.44
  -3   2 -42   10.21    6.13
   2   3 -42    0.60    0.98
  -2  -3 -42    3.29    3.64
  -3   2 -42    9.24    8.56
  -2  -3 -41    3.11    5.24
  -3   2 -41    3.40    3.45
  -2  -3 -41   -6.82    3.71
   3  -2 -41   -2.04    6.79
  -3   2 -41    4.04    5.31
   3  -2 -41    2.07    5.75
   2   3 -41   -3.36    5.30
  -2  -3 -40   12.36    8.15
   3  -2 -40    4.98    3.61
  -2  -3 -40   16.36   10.45
   3  -2 -40    8.65    5.48
  -3   2 -40   -0.43    3.41
   3  -2 -40    9.03    6.73
   2   3 -40    8.08    7.69
  -3   2 -40    4.72    4.63
  -3   2 -39    4.06    5.46
   3  -2 -39   -1.85    4.16
   3  -2 -39   -2.06    5.84
  -3   2 -39   11.68    7.74
  -2  -3 -39    5.50    4.41
   2   3 -39   -2.08    3.99
  -2  -3 -39    7.72    7.47
   3  -2 -39    0.95    4.76
   3  -2 -38   62.57   17.42
   2   3 -38   28.29   10.19
  -3   2 -38   50.60   15.13
  -2  -3 -38   52.16   16.74
   3  -2 -38   52.33   15.69
  -2  -3 -38   85.09   23.05
  -3   2 -38   47.72   13.57
   3  -2 -38   37.02   13.51
   3  -2 -37   12.76    8.41
   2   3 -37   38.16   14.28
  -3   2 -37   49.07   14.16
   3  -2 -37   32.40   13.45
  -2  -3 -37   55.73   16.61
  -2  -3 -37   36.83   13.89
  -3   2 -37   40.99   11.80
   3  -2 -37   19.01    9.50
   3  -2 -36   53.10   15.42
  -2  -3 -36   36.17   13.45
   3  -2 -36   41.20   11.25
  -2  -3 -36   36.66   13.29
  -3   2 -36   36.25   10.73
   2   3 -36   21.42   10.08
  -3   2 -36   31.44   11.44
   3  -2 -36   53.75   15.78
   3  -2 -36   49.12   15.66
  -3   2 -35   12.10    5.80
   3  -2 -35   16.93    7.90
  -2  -3 -35   23.62   10.63
   3  -2 -35   24.87   10.45
  -3   2 -35   21.73    9.54
   3  -2 -35   22.05   10.72
   2   3 -35   21.38   10.86
  -2  -3 -35   15.05    8.72
   3  -2 -35   19.76    8.15
   3  -2 -34    2.32    1.33
  -2  -3 -34   10.46    7.73
  -3   2 -34    3.07    3.23
  -3   2 -34    6.85    5.13
   3  -2 -34    8.21    6.60
   2   3 -34    6.88    7.04
   3  -2 -34    4.92    5.28
  -2  -3 -34    0.95    2.44
   3  -2 -34    0.11    1.24
  -2  -3 -33    9.18    7.28
  -3   2 -33    6.99    6.33
   3  -2 -33   12.79    7.29
  -3   2 -33    5.78    4.75
   2   3 -33   17.09    8.81
  -2  -3 -33    9.51    7.12
   3  -2 -33   10.16    4.51
   3  -2 -33    5.36    4.46
   3  -2 -33   18.86    9.82
   3  -2 -32   41.53   12.12
  -3   2 -32   45.81   13.06
  -3   2 -32   67.66   13.60
  -2  -3 -32   38.78   13.60
   3  -2 -32   36.73   13.53
   3  -2 -32   42.57   10.62
  -2  -3 -32   43.45   13.52
   3  -2 -32   38.70   12.22
   2   3 -32   37.14   10.97
   3  -2 -31   10.37    6.35
  -3   2 -31   16.59    6.08
   2   3 -31   10.76    7.24
   3  -2 -31   16.83    6.63
   3  -2 -31    8.84    6.59
  -2  -3 -31   10.97    8.03
   3  -2 -31   10.06    7.03
  -3   2 -31    1.69    0.62
  -2  -3 -31    8.37    6.02
  -3   2 -30   73.19   13.68
   3  -2 -30  103.73   20.69
  -2  -3 -30  109.13   20.71
   3  -2 -30   76.51   13.80
  -3   2 -30   66.26   14.97
   2   3 -30   73.66   16.50
  -2  -3 -30   98.87   19.14
   3  -2 -30   84.44   16.85
   3  -2 -30   64.99   14.87
   3  -2 -29   42.88   10.29
   3  -2 -29   31.09   11.85
   3  -2 -29   32.10   10.56
  -3   2 -29   47.27   10.73
   3  -2 -29   42.31   12.04
  -3   2 -29   74.51   14.93
  -2  -3 -29   57.64   14.77
   2   3 -29   68.49   15.79
  -3   2 -28   50.25   12.04
   3  -2 -28   29.94    9.46
  -3   2 -28   70.04   13.12
   3  -2 -28   20.94    8.62
   3  -2 -28   31.89    9.27
   2   3 -28   31.48   10.16
  -2  -3 -28   43.00   12.52
   3  -2 -28   37.42   11.00
   3  -2 -27   10.55    5.64
   3  -2 -27    9.74    6.25
  -3   2 -27   11.21    5.05
  -2  -3 -27    9.09    5.14
   3  -2 -27   10.43    6.11
   3  -2 -27    6.67    3.84
   2   3 -27   18.32    7.91
  -3   2 -27    9.48    3.37
   3  -2 -26   50.34   10.82
   3  -2 -26   44.57   11.55
  -3   2 -26   85.08   15.05
   3  -2 -26   69.86   14.59
   3  -2 -26   46.29   13.22
  -2  -3 -26   69.14   15.45
  -3   2 -26  110.14   15.93
   2   3 -26   69.79   15.09
   2   3 -25   51.00   13.32
  -3   2 -25   37.16    8.75
   3  -2 -25   46.07   11.35
   3  -2 -25   35.21    8.93
  -2  -3 -25   59.47   15.56
   3  -2 -25   44.51   12.88
  -3   2 -25   41.23   10.46
   3  -2 -25   63.82   13.64
   3  -2 -24  223.30   22.46
   3  -2 -24  185.29   25.28
  -2  -3 -24  182.05   23.55
  -3   2 -24  201.34   20.18
  -3   2 -24  241.38   24.37
   3  -2 -24  207.59   23.80
   3  -2 -24  180.67   21.79
   2   3 -24  152.93   22.11
   3  -2 -23   40.79   11.88
   3  -2 -23   58.18   10.87
  -2  -3 -23   71.92   16.10
   2   3 -23   42.87    4.41
   3  -2 -23   48.86   11.31
  -3   2 -23   50.25   10.46
  -3   2 -23   49.78    9.74
   2   3 -23   58.90    4.74
  -2  -3 -23   75.44    8.28
   3  -2 -23   50.94   11.55
   2   3 -23   58.18   13.60
  -2  -3 -22  266.53   27.53
   3  -2 -22  311.02   27.45
   2   3 -22  231.92    9.72
  -3   2 -22  260.75   23.61
   3  -2 -22  350.17   27.48
  -3   2 -22  293.84   23.34
   3  -2 -22  304.61   27.44
  -2  -3 -22  237.84   13.78
   2   3 -22  235.44   10.51
   2   3 -22  274.60   27.83
   3  -2 -22  308.64   31.56
   2   3 -21   41.05   10.76
   3  -2 -21   47.31    9.98
   3  -2 -21   59.09   11.80
  -2  -3 -21   56.60   14.51
   3  -2 -21   48.25   10.56
  -3   2 -21   37.80    8.12
   2   3 -21   43.26    4.45
  -2  -3 -21   59.68    7.31
   3  -2 -21   39.09   10.91
  -3   2 -21   51.07   10.15
   2   3 -20   15.36    6.16
   3  -2 -20   33.73   10.30
  -2  -3 -20   24.62    4.14
   3  -2 -20   27.91    7.82
   3  -2 -20   26.34    7.03
  -3   2 -20   13.00    4.03
  -3   2 -20   26.96    6.96
   2   3 -20   14.60    2.69
  -2  -3 -20   25.59    8.34
  -3   2 -20   24.08    6.12
   3  -2 -20   30.77    8.15
  -3   2 -19   13.54    4.23
  -3   2 -19   13.98    5.04
   3  -2 -19   18.26    5.88
   3  -2 -19   13.90    4.97
   3  -2 -19   18.32    6.84
  -2  -3 -19   10.18    5.44
  -2  -3 -19   16.33    3.24
   2   3 -19   21.77    7.82
   2   3 -19   15.96    3.02
  -3   2 -19   14.60    4.64
   3  -2 -19   15.93    5.80
  -2  -3 -18   34.87    4.69
   3  -2 -18   40.97   10.55
   3  -2 -18   52.69   10.36
   3  -2 -18   42.68    9.32
   3  -2 -18   45.36    9.86
   2   3 -18   36.76    4.81
  -3   2 -18   62.96    9.85
  -3   2 -18   50.12    8.24
  -2  -3 -18   30.29    8.29
   2   3 -18   35.15    9.53
  -3   2 -18   60.35   10.13
   3  -2 -17  100.90   16.38
  -3   2 -17  103.62   12.00
   3  -2 -17  115.26   15.10
  -2  -3 -17  102.26   15.70
   2   3 -17  152.79   10.08
   3  -2 -17   87.12   13.11
   3  -2 -17  110.43   14.21
  -3   2 -17  137.34   13.83
  -2  -3 -17  135.32    9.08
   2   3 -17  164.11   20.37
  -2  -3 -16  181.66   10.37
   2   3 -16  166.28   10.81
  -3   2 -16  219.64   17.01
   2   3 -16  152.57   18.82
  -2  -3 -16  216.73   22.21
   3  -2 -16  317.40   28.57
  -3   2 -16  166.61   15.03
   3  -2 -16  253.73   21.64
   3  -2 -16  296.42   23.43
   3  -2 -16  283.82   22.98
  -2  -3 -15  266.88   12.42
   2   3 -15  391.88   17.17
   3  -2 -15  260.25   21.34
  -3   2 -15  287.05   20.11
   3  -2 -15  271.51   21.83
   2   3 -15  354.37   28.64
  -2  -3 -15  293.96   25.61
   3  -2 -15  258.48   25.25
  -3   2 -15  306.00   19.31
   3  -2 -15  275.10   21.70
  -2  -3 -14  177.13   10.10
   3  -2 -14  207.38   18.58
  -3   2 -14  216.12   17.79
   2   3 -14  162.43   18.84
  -3   2 -14  259.20   17.16
   3  -2 -14  218.94   19.66
   2   3 -14  172.03   16.26
   2   3 -14  177.06   11.95
  -2  -3 -14  187.10   19.96
   3  -2 -14  224.09   23.08
   2   3 -14  150.40   15.02
   2   3 -13   51.78    8.87
   2   3 -13   57.51   12.58
  -2  -3 -13   34.61    7.48
   2   3 -13   59.58    7.58
  -3   2 -13   45.31    6.86
   3  -2 -13   36.98    7.84
  -3   2 -13   39.47    7.37
   3  -2 -13   35.48    7.29
   2   3 -13   54.19    9.04
  -2  -3 -13   46.09    9.99
   3  -2 -13   34.32    8.65
  -2  -3 -13   35.47    4.52
   3  -2 -12  127.27   13.81
  -2  -3 -12  103.67    7.98
  -3   2 -12  119.46   13.20
  -2  -3 -12  105.64   12.67
  -3   2 -12  123.35   13.88
   2   3 -12   94.42   11.54
  -2  -3 -12  112.18   14.70
   3  -2 -12  167.99   13.66
   3  -2 -12  134.65   17.19
   2   3 -12  111.24   15.45
  -3   2 -12  102.98    9.97
   2   3 -12  101.97   11.50
   3  -2 -12  142.38   15.46
   2   3 -12   89.56    8.91
  -3   2 -11    2.40    3.14
   3  -2 -11    1.07    1.27
  -3   2 -11    1.57    0.96
   3  -2 -11    2.61    3.10
   3  -2 -11    0.21    0.61
  -2  -3 -11    2.90    1.93
   2   3 -11    8.55    3.74
   2   3 -11   15.50    7.83
  -2  -3 -11   -0.17    1.78
  -3   2 -11    2.74    1.99
   2   3 -11    7.77    3.01
   3  -2 -11    1.55    1.17
   2   3 -11   11.46    4.34
  -3   2 -10  289.35   16.07
   3  -2 -10  228.15   17.36
   3  -2 -10  212.96   20.66
  -2  -3 -10  226.89   20.21
  -3   2 -10  288.37   20.29
  -2  -3 -10  241.89   16.26
  -2  -3 -10  216.74   16.63
  -3   2 -10  295.27   21.87
   2   3 -10  202.82   16.12
   2   3 -10  195.72   13.85
   3  -2 -10  257.88   17.10
  -3   2 -10  349.31   24.03
   2   3 -10  267.08   25.45
   3  -2 -10  238.90   19.23
   2   3 -10  213.70   14.83
   2   3  -9  122.32   10.84
   2   3  -9   90.37   10.00
   3  -2  -9   91.07   10.70
  -3   2  -9   79.23   11.15
   2   3  -9   72.27    9.32
  -2  -3  -9   99.35   10.08
  -3   2  -9   67.72   13.09
  -3   2  -9   88.85   10.95
  -2  -3  -9   98.70   11.13
   3  -2  -9   82.92    9.83
   2   3  -9  135.24   19.50
   3  -2  -9   99.21   12.19
  -2  -3  -9  138.08   15.87
  -3   2  -9   85.34    8.42
   3  -2  -9   83.91   13.02
   3  -2  -9   86.44   12.75
   3  -2  -8  143.59   12.61
  -2  -3  -8  114.51   10.66
   3  -2  -8  172.10   18.21
   3  -2  -8  138.29   14.19
   3  -2  -8  166.84   17.58
  -3   2  -8  141.51   10.53
  -2  -3  -8  116.58   14.00
  -3   2  -8  143.88   13.65
   2   3  -8  115.45   11.12
   3  -2  -8  158.33   13.69
  -3   2  -8  165.33   16.73
   2   3  -8  174.72   21.88
  -2  -3  -8  125.31   11.44
  -3   2  -8  135.76   14.80
   2   3  -8  112.95    9.70
   2   3  -8  110.90   11.56
   2   3  -7   52.17    6.52
   3  -2  -7   50.50    8.53
   3  -2  -7   43.72    6.86
   3  -2  -7   36.49    8.19
   2   3  -7  101.25    8.96
  -2  -3  -7   40.52    6.11
   3  -2  -7   47.20    9.28
  -2  -3  -7   42.55    6.89
  -3   2  -7   52.51    9.01
  -2  -3  -7   56.65    9.37
  -3   2  -7   46.82    9.49
  -3   2  -7   44.34    5.69
   2   3  -7   61.37    9.09
  -2  -3  -7   51.34    6.27
  -2  -3  -7   50.88    7.39
   2   3  -7   53.47   16.01
   3  -2  -7  109.72   20.19
   3  -2  -7   39.58    6.58
  -3   2  -7   34.76    6.50
   2   3  -6  704.35   42.72
   3  -2  -6  669.58   27.32
  -3   2  -6  616.62   21.15
  -2  -3  -6  479.41   22.97
   3  -2  -6  649.79   35.04
  -3   2  -6  541.12   29.27
  -2  -3  -6  500.13   23.38
  -3   2  -6  558.62   29.95
   3  -2  -6  600.84   29.14
  -2  -3  -6  499.74   28.55
   2   3  -6  498.61   24.82
  -2  -3  -6  481.26   19.22
   3  -2  -6  666.13   27.04
   2   3  -6  506.86   18.20
   2   3  -6  480.59   17.08
  -2  -3  -6  477.56   19.38
  -3   2  -6  638.15   27.48
   3  -2  -6  517.73   32.04
  -3   2  -5  242.35   13.21
   3  -2  -5  274.97   18.66
   3  -2  -5  206.22   19.20
  -3   2  -5  256.59   17.04
   2   3  -5  317.18   27.13
   2   3  -5  227.62   18.41
  -2  -3  -5  311.61   23.56
  -2  -3  -5  234.30   16.27
   3  -2  -5  210.63   17.12
  -2  -3  -5  212.96   15.27
   2   3  -5  208.65   10.21
  -2  -3  -5  241.24   12.68
  -3   2  -5  243.57   19.67
   2   3  -5  231.69   11.15
   3  -2  -5  189.54   18.45
   3  -2  -5  198.49   16.19
  -3   2  -5  219.73   18.75
   3  -2  -5  253.61   16.64
   2   3  -5  216.61   16.80
   3  -2  -5  349.95   29.27
  -2  -3  -5  300.52   15.95
   3  -2  -4  385.95   21.97
  -3   2  -4  278.25   17.57
   3  -2  -4  596.77   35.89
  -3   2  -4  557.85   42.60
   3  -2  -4  350.53   21.76
  -2  -3  -4  242.95   19.41
  -2  -3  -4  237.27   16.86
   2   3  -4  230.16    9.48
   3  -2  -4  593.49   29.34
  -2  -3  -4  225.76   13.97
   3  -2  -4  406.20   27.26
   3  -2  -4  351.87   25.29
   2   3  -4  217.10    9.63
   2   3  -4  267.68   24.08
  -3   2  -4  216.99   18.36
  -2  -3  -4  225.54   15.77
   2   3  -4  212.81   16.92
   2   3  -4  234.50   18.21
   2   3  -4  265.56   19.03
   3  -2  -4  382.98   20.59
  -3   2  -4  244.17   13.18
  -3   2  -4  231.91   18.92
  -2  -3  -4  245.83   11.84
   2   3  -3  361.30   10.75
  -3   2  -3  406.69   21.22
   3  -2  -3  380.49   21.80
  -2  -3  -3  362.28   28.41
   2   3  -3  305.75   20.91
   3  -2  -3  298.57   18.56
   3  -2  -3  322.34   20.18
   3  -2  -3  277.83   22.28
   3  -2  -3  246.02   17.96
  -2  -3  -3  374.07   18.34
  -2  -3  -3  320.04   11.74
   2   3  -3  353.76   26.18
  -2  -3  -3  333.76   20.27
   3  -2  -3  289.83   22.58
   3  -2  -3  367.75   26.10
  -3   2  -3  285.52   21.17
  -2  -3  -3  294.58   18.60
   2   3  -3  342.79   22.51
  -3   2  -3  333.61   15.46
  -2  -3  -3  386.40   24.06
   2   3  -3  289.61    9.63
  -3   2  -3  315.39   21.43
  -2  -3  -2  223.48   16.92
  -2  -3  -2  206.28   17.27
   3  -2  -2  207.34   16.11
  -3   2  -2  346.92   22.46
   2   3  -2  220.53   17.95
  -2  -3  -2  247.78   24.06
  -2  -3  -2  222.11    8.24
   3  -2  -2  269.47   22.30
   3  -2  -2  178.93   17.73
   2   3  -2  229.17   18.35
   2   3  -2  257.68   22.28
  -2  -3  -2  195.87   15.36
  -2  -3  -2  211.39   19.52
   3  -2  -2  260.99   21.08
  -2  -3  -2  235.32   14.99
   3  -2  -2  255.22   15.83
  -3   2  -2  331.11   23.33
   3  -2  -2  197.86   18.58
   3  -2  -1  121.64   10.34
   2   3  -1  127.65   14.56
   3  -2  -1   86.62   10.48
  -2  -3  -1  149.00   19.08
  -2  -3  -1  118.43   13.48
   3  -2  -1  112.93   14.02
  -3   2  -1  117.64   10.50
  -3   2  -1   94.64   11.79
   2   3  -1  100.10   12.44
  -3   2  -1   91.13   12.03
  -2  -3  -1   93.32   11.40
   2   3  -1  134.15   16.37
   3  -2  -1   95.55   12.92
   3  -2  -1  124.10   14.06
   3  -2  -1  107.07   13.61
  -2  -3  -1  126.78   11.34
  -2  -3  -1  102.01   13.61
  -2  -3  -1   90.35   10.53
  -2  -3   0  362.94   21.54
  -2  -3   0  646.19   42.08
  -2  -3   0  411.81   21.03
  -2  -3   0  359.72   24.19
   3  -2   0  470.90   28.99
  -3   2   0  494.41   19.83
   2   3   0  415.84   28.26
   3  -2   0  537.25   28.37
   3  -2   0  474.69   23.99
   3  -2   0  462.52   19.96
   2   3   0  379.28   24.56
   3  -2   0  517.05   29.77
   2   3   0  403.88   25.50
  -2  -3   0  384.64   23.13
  -2  -3   0  424.08   24.21
  -3   2   0  479.22   28.03
   3  -2   1   87.57   12.58
  -2  -3   1  126.88   14.72
   3  -2   1   99.78    8.85
  -3   2   1  103.93    8.89
   2   3   1  110.12   13.68
   3  -2   1  104.23   13.22
   3  -2   1   99.13   10.96
  -2  -3   1  129.25   14.90
  -2  -3   1  127.40   12.71
   3  -2   1   98.14   11.85
  -3   2   1   80.60   11.57
   2   3   1  114.79   15.00
   2   3   1   94.60   13.09
  -2  -3   1   82.17   11.52
  -2  -3   2  255.45   18.96
  -3   2   2  242.44   20.19
  -2  -3   2  245.03   17.13
  -2  -3   2  210.33   16.87
   3  -2   2  364.01   21.30
  -3   2   2  216.32   13.15
  -2  -3   2  218.51   17.97
   2   3   2  207.29   19.16
   2   3   2  214.60   19.18
  -2  -3   2  342.44   29.85
   3  -2   2  334.49   23.86
   2   3   2  239.76   21.33
  -3   2   2  240.62   13.54
   3  -2   2  308.76   24.09
   3  -2   2  372.95   22.61
   2   3   2  223.51    7.95
  -2  -3   2  257.24   17.25
   2   3   3  378.61   12.22
  -2  -3   3  320.10   19.29
   3  -2   3  259.36   22.38
   2   3   3  319.87   23.92
   2   3   3  289.89   27.24
   2   3   3  348.34   25.19
   3  -2   3  318.77   20.05
  -2  -3   3  320.59   21.44
   2   3   3  328.17   21.03
   3  -2   3  328.39   20.90
  -2  -3   3  291.21   20.64
  -2  -3   3  388.57   29.40
  -3   2   3  300.82   22.50
   3  -2   3  317.06   22.89
   2   3   3  361.87   20.27
  -2  -3   3  289.39   21.03
  -2  -3   3  326.72   21.56
  -3   2   3  306.60   15.49
  -2  -3   3  332.84   20.80
  -3   2   3  306.17   16.15
   3  -2   4  233.19   17.33
  -2  -3   4  293.47   24.10
  -3   2   4  383.40   26.09
  -2  -3   4  207.24   17.37
   2   3   4  236.58   21.28
   2   3   4  230.37   20.69
   3  -2   4  265.22   20.90
   2   3   4  243.69   17.91
   2   3   4  249.39   16.70
   3  -2   4  236.92   17.41
  -2  -3   4  239.48   17.67
  -2  -3   4  243.31   18.88
  -3   2   4  389.37   19.03
   3  -2   4  238.51   21.47
  -3   2   4  373.52   17.68
  -2  -3   4  257.32   18.49
  -2  -3   4  271.55   17.62
   2   3   4  230.65   20.60
  -2  -3   4  249.56   18.70
   2   3   4  244.20   10.84
   2   3   5  341.64   14.16
  -2  -3   5  225.17   18.46
  -3   2   5  242.71   15.41
  -2  -3   5  196.36   17.31
  -3   2   5  182.12   17.91
   2   3   5  257.21   22.38
   3  -2   5  224.47   16.98
  -2  -3   5  243.88   17.80
   2   3   5  333.42   22.27
   2   3   5  322.42   25.92
   3  -2   5  230.33   19.60
   3  -2   5  216.93   16.92
  -2  -3   5  189.47   15.62
   3  -2   5  246.51   21.98
  -2  -3   5  242.42   18.46
  -3   2   5  241.25   14.62
   2   3   5  290.24   18.07
   2   3   5  227.95   20.97
  -2  -3   5  230.52   16.04
  -2  -3   6  518.11   23.96
  -2  -3   6  516.50   27.39
  -3   2   6  596.51   23.82
  -2  -3   6  528.12   25.45
   2   3   6  521.41   25.92
   2   3   6  479.82   31.32
  -2  -3   6  448.93   23.87
  -3   2   6  588.32   32.77
  -2  -3   6  514.33   28.61
   3  -2   6  545.15   26.60
   3  -2   6  567.49   34.11
   3  -2   6  533.41   26.81
   2   3   6  506.24   18.65
  -3   2   6  630.42   26.00
   3  -2   6  564.12   30.73
   2   3   6  513.37   23.62
  -3   2   7   50.47    7.11
  -2  -3   7   73.41   10.12
   2   3   7   46.59    7.13
   3  -2   7   57.58    8.78
   2   3   7   58.16    6.78
   2   3   7   48.29    7.64
  -2  -3   7   50.57    8.37
  -3   2   7   45.42    7.20
  -3   2   7   35.50    7.94
  -2  -3   7   67.67   10.96
   3  -2   7   41.74    8.31
   2   3   7   45.88   10.57
   3  -2   7   44.37    7.55
   3  -2   7   48.55    9.94
  -3   2   7   43.63    8.45
  -2  -3   7   57.27    8.75
  -3   2   8  144.87   12.40
   3  -2   8  117.70   12.37
   3  -2   8  118.59   14.08
  -2  -3   8  110.72   10.86
   2   3   8  129.53   12.76
   3  -2   8  134.60   14.00
  -2  -3   8  111.22   13.34
  -3   2   8  151.72   15.96
   3  -2   8  126.37   16.27
  -3   2   8  131.57   15.97
   2   3   8  112.18   15.47
  -2  -3   8  102.79   11.32
  -3   2   8  126.58   12.30
   2   3   8  116.53   11.24
   2   3   8  120.31   10.42
  -2  -3   8  127.92   11.98
  -3   2   9   74.02   11.86
   2   3   9  127.85   11.40
  -3   2   9   86.42   12.43
   3  -2   9   89.47   11.68
  -2  -3   9  107.54   14.08
   3  -2   9   69.85   10.88
  -3   2   9   75.97    9.86
  -2  -3   9  104.13   11.12
  -2  -3   9   92.43   10.84
   2   3   9  116.65   17.06
   2   3   9  128.15   13.04
   3  -2   9   75.84   10.02
  -3   2   9   79.08    9.46
   3  -2   9   83.18   13.70
  -2  -3   9   87.94    9.40
   2   3   9  120.97   11.85
   3  -2  10  267.33   16.17
   3  -2  10  301.55   20.26
   3  -2  10  285.48   25.27
  -2  -3  10  242.23   16.97
  -2  -3  10  198.87   15.63
   2   3  10  210.86   15.33
  -2  -3  10  261.53   21.03
   3  -2  10  282.17   21.25
  -3   2  10  223.74   21.08
  -2  -3  10  221.44   14.66
  -3   2  10  229.67   16.68
   2   3  10  222.07   15.46
   3  -2  10  259.40   21.08
  -3   2  10  204.68   18.71
   2   3  10  240.22   17.12
   2   3  10  198.13   21.55
  -3   2  11    1.84    0.70
   3  -2  11    0.79    1.07
   2   3  11    1.86    1.54
  -2  -3  11    2.55    2.28
   3  -2  11    1.16    2.49
   2   3  11    1.78    1.77
   2   3  11    2.38    2.58
  -3   2  11    0.66    1.38
   3  -2  11    0.78    0.70
   3  -2  11   -0.05    1.66
  -3   2  11    1.87    1.61
   2   3  11    5.04    3.13
  -2  -3  11    2.14    2.46
  -2  -3  11    5.62    3.81
  -2  -3  11    7.14    5.58
   3  -2  11    1.62    1.78
  -2  -3  12   85.05   10.56
  -2  -3  12  108.33    9.39
  -3   2  12  165.66   19.20
  -3   2  12  141.03   14.04
  -3   2  12  148.20   16.53
   2   3  12   84.53   10.10
  -2  -3  12  126.23   15.11
   3  -2  12  104.00   10.57
   3  -2  12  107.37   12.13
  -2  -3  12  112.02   12.16
   3  -2  12  124.45   14.71
   2   3  12  105.46   10.93
   2   3  12  111.94   16.80
   2   3  12  102.55   11.45
   3  -2  12  101.11   13.75
   3  -2  12  111.52   16.30
  -2  -3  13   57.35   10.88
   3  -2  13   38.90    9.82
  -2  -3  13   54.62    6.94
  -3   2  13   32.32    8.36
   2   3  13   33.73    7.00
   2   3  13   34.51    6.07
   2   3  13   39.35    6.87
  -2  -3  13   55.76    8.56
   2   3  13   44.67   11.18
   3  -2  13   40.71    6.81
   3  -2  13   46.70    8.95
   3  -2  13   33.09    7.01
  -3   2  13   34.41    8.07
   3  -2  14  230.36   18.56
   2   3  14  162.97   13.85
  -3   2  14  226.06   14.44
   3  -2  14  270.30   26.67
  -2  -3  14  256.56   15.86
   2   3  14  175.31   14.38
   2   3  14  180.78   16.76
   3  -2  14  267.49   22.27
  -3   2  14  239.65   24.08
  -2  -3  14  184.75   16.14
  -2  -3  14  183.28   19.24
   2   3  14  150.64   20.56
  -3   2  14  214.30   20.86
   3  -2  14  186.54   15.36
  -3   2  15  295.67   27.37
   3  -2  15  272.69   20.51
   2   3  15  248.91   26.89
  -3   2  15  271.84   16.20
   2   3  15  214.67   19.05
   3  -2  15  246.88   21.87
   3  -2  15  247.98   18.16
  -2  -3  15  445.78   25.82
   3  -2  15  276.07   27.60
  -2  -3  15  391.24   29.18
   2   3  15  261.41   17.94
   2   3  15  263.60   17.87
  -3   2  15  225.42   21.56
  -3   2  16  305.45   25.67
  -2  -3  16  168.22   16.06
   3  -2  16  176.85   17.47
   2   3  16  158.78   13.92
  -3   2  16  304.40   17.29
   2   3  16  145.22   20.26
   2   3  16  158.63   16.69
  -2  -3  16  217.39   21.63
   2   3  16  180.28   15.21
  -3   2  16  313.80   28.91
   3  -2  16  173.43   16.64
   3  -2  16  145.39   14.27
   3  -2  16  174.49   18.73
   3  -2  16  204.45   24.19
   2   3  17   97.23   11.44
   3  -2  17   93.61   12.48
   3  -2  17  126.84   19.14
  -3   2  17  104.75   10.41
  -3   2  17  105.78   15.58
   2   3  17  100.98   10.97
  -2  -3  17  170.26   19.48
   3  -2  17  126.47   14.44
  -2  -3  17  146.33   16.14
  -3   2  17   81.69   14.29
   2   3  17  115.79   14.83
   3  -2  17  112.19   15.03
   2   3  17  122.71   19.69
   3  -2  18   75.65   15.29
  -3   2  18   47.05    7.09
   2   3  18   37.26    6.77
   2   3  18   32.95    6.62
  -3   2  18   55.46   11.55
   2   3  18   36.47    8.77
   3  -2  18   79.16   13.36
   3  -2  18   77.91   11.37
  -2  -3  18   37.42    7.84
   3  -2  18   62.38   10.60
  -2  -3  18   32.82    8.74
   2   3  18   30.56    9.63
  -3   2  19   20.20    4.65
   2   3  19   15.35    4.34
   2   3  19   17.23    5.90
   3  -2  19   25.17    6.87
   3  -2  19   20.66    5.79
  -2  -3  19   22.76    6.68
   3  -2  19   15.48    6.00
  -3   2  19   27.40    7.81
  -2  -3  19   16.51    6.16
   2   3  19   18.75    5.36
   2   3  19    9.81    5.66
   3  -2  19   17.67    6.79
  -2  -3  20   11.36    4.80
  -3   2  20   23.21    7.31
   3  -2  20   20.52    7.15
   3  -2  20   23.10    8.95
   2   3  20   10.11    3.53
  -2  -3  20   15.20    5.76
  -3   2  20   27.53    5.65
   3  -2  20   31.38    7.32
   2   3  20   14.91    5.83
   3  -2  20   31.16    7.50
  -3   2  20   28.23    8.85
   2   3  20   15.33    5.05
   2   3  20   19.60    7.89
   3  -2  21   47.52   12.85
   2   3  21   57.88    9.42
   3  -2  21   52.87   11.71
   2   3  21   77.65   11.93
  -2  -3  21   53.26   10.42
  -3   2  21   43.50   10.66
   2   3  21   73.28   14.39
  -3   2  21   47.85    7.71
   3  -2  21   46.73    9.36
  -3   2  21   40.79    9.83
  -2  -3  21   45.89   11.26
   2   3  21   71.17   17.48
   3  -2  21   33.66    7.53
   3  -2  22  302.56   28.51
   3  -2  22  292.14   23.50
  -2  -3  22  261.44   26.42
   3  -2  22  385.16   37.46
  -3   2  22  259.34   25.43
  -3   2  22  353.02   21.29
  -3   2  22  294.27   28.78
  -2  -3  22  275.67   24.25
   2   3  22  239.42   19.59
   3  -2  22  291.82   23.27
   2   3  22  265.82   25.55
   2   3  22  216.31   27.61
  -2  -3  23   65.25   14.13
  -2  -3  23   57.69   11.74
   2   3  23   56.06   16.28
  -3   2  23   38.42    7.29
   2   3  23   75.02   11.70
   3  -2  23   48.68   11.66
  -3   2  23   56.45   12.76
   3  -2  23   61.62   11.03
  -3   2  23   60.98   12.59
   3  -2  23   41.75    8.91
   2   3  23   95.72   17.05
   3  -2  23   59.73   14.99
   2   3  24  149.34   16.16
   2   3  24  182.02   22.69
   3  -2  24  179.37   22.84
  -3   2  24  229.77   17.89
   2   3  24  154.68   23.94
   3  -2  24  176.06   18.76
  -3   2  24  203.92   24.70
  -3   2  24  219.64   23.82
   3  -2  24  185.69   26.82
  -2  -3  24  179.30   23.02
   3  -2  24  188.24   19.30
  -2  -3  24  211.80   22.44
   2   3  25   62.66   13.77
   3  -2  25   46.26   13.38
  -3   2  25   30.90    9.11
   3  -2  25   44.36   11.66
   3  -2  25   38.73    9.18
  -3   2  25   47.95    8.14
  -3   2  25   62.33   14.37
  -2  -3  25   92.68   17.51
   2   3  25   65.98   15.89
   3  -2  25   58.41   10.95
   2   3  25   62.58   10.77
  -2  -3  25   67.32   13.11
  -2  -3  26   68.38   13.65
  -2  -3  26   66.46   14.41
   3  -2  26  106.11   15.03
   2   3  26   39.52   10.46
   3  -2  26  132.04   23.07
  -3   2  26   66.98   10.17
   2   3  26   69.22   17.07
   3  -2  26  121.73   19.84
  -3   2  26   39.71   11.74
   3  -2  26  114.88   15.49
   2   3  26   72.81   11.60
  -3   2  26   61.37   13.08
   2   3  27   14.65    7.18
   2   3  27   11.36    5.37
  -3   2  27    8.55    3.55
  -3   2  27   23.56    8.98
   3  -2  27   13.17    5.56
  -3   2  27   13.80    7.80
   3  -2  27   16.32    7.34
  -2  -3  27   17.80    7.62
   3  -2  27    9.04    5.11
   3  -2  27   14.58    7.95
  -2  -3  27   13.11    6.81
   2   3  28   25.51    7.84
  -3   2  28   19.79    8.08
  -3   2  28   25.25   10.06
  -3   2  28   32.01    7.37
   3  -2  28   37.76    9.46
  -2  -3  28   37.29   11.09
  -2  -3  28   27.02    8.68
   3  -2  28   40.18    9.32
   2   3  28   22.67   10.29
   3  -2  28   57.93   14.70
   3  -2  28   52.67   14.63
   3  -2  29   24.71    8.82
   2   3  29   84.74   19.84
   3  -2  29   41.20   12.53
  -2  -3  29   72.25   15.60
  -3   2  29   52.48   13.38
  -2  -3  29   81.96   16.03
  -3   2  29   56.55    9.86
  -3   2  29   53.80   13.08
   3  -2  29   49.61   10.72
   2   3  29   67.14   12.10
   3  -2  29   56.33   15.40
  -3   2  30   76.58   15.27
  -2  -3  30   83.33   16.50
  -2  -3  30   78.54   15.83
  -3   2  30   89.24   12.81
   3  -2  30   85.06   19.64
   3  -2  30   79.09   17.63
   3  -2  30   75.10   13.16
   2   3  30   51.42   10.75
  -3   2  30  110.14   19.99
  -2  -3  31   20.12    8.32
   2   3  31   10.59    5.15
   3  -2  31    6.93    7.20
  -3   2  31   21.42    8.93
   3  -2  31   14.69    5.57
  -3   2  31    5.14    4.42
  -2  -3  31    0.95    1.26
   3  -2  31   13.63    7.88
  -3   2  32   16.35    7.14
   2   3  32   23.88    7.44
  -2  -3  32   33.67   10.68
   3  -2  32   51.23   15.56
   3  -2  32   71.81   17.31
  -2  -3  32   50.69   13.40
   3  -2  32   45.60   10.78
  -3   2  32   33.03   10.10
   2   3  33    8.65    4.63
  -2  -3  33   21.50    8.76
  -3   2  33    3.83    4.57
   3  -2  33   12.92    6.78
  -2  -3  33   19.19    9.45
   3  -2  33    4.40    4.08
   3  -2  33    2.39    2.08
  -3   2  33    6.04    2.15
  -3   2  34   -0.66    1.81
   3  -2  34    3.19    5.42
  -2  -3  34   10.79    7.02
   3  -2  34    3.36    6.19
   2   3  34   -1.32    1.82
   3  -2  34    0.61    2.35
  -3   2  34    1.34    0.89
  -2  -3  34    4.23    4.69
   3  -2  35   25.87    8.29
  -2  -3  35   13.75    7.35
  -3   2  35    9.67    5.08
  -2  -3  35   28.06    9.94
   3  -2  35   24.85   10.72
  -3   2  35    7.16    3.60
  -2  -3  36   24.97    9.63
  -3   2  36   39.24   12.48
   3  -2  36   11.58    6.44
  -2  -3  36   36.17   12.25
   3  -2  36   27.21   11.65
  -3   2  36   49.89   14.63
  -2  -3  37   26.94   11.28
   3  -2  37   36.86   12.43
  -2  -3  37   39.51   12.89
   3  -2  37   28.27   12.26
  -3   2  37   24.93   10.98
  -2  -3  38   38.13   12.75
   3  -2  38   39.31   14.66
  -2  -3  38   71.31   17.84
   3  -2  38   79.50   20.12
  -3   2  38   71.03   18.85
  -2  -3  39    2.79    7.29
   3  -2  39    1.30    1.49
  -2  -3  39    9.50    8.31
   3  -2  39   -2.30    3.12
  -3   2  39   -3.16    2.83
  -2  -3  40   -2.32    2.86
  -2  -3  40    3.62    4.03
   3  -2  40    6.90    7.78
   3  -2  41    1.59    0.70
   3  -2  41   -0.84    1.07
  -2  -3  41    4.35    5.28
  -2  -3  42    6.26    6.46
  -2  -3  42   10.45    7.63
   3  -2  42   13.91   12.01
   3  -2  42    0.67    6.61
  -3   2  43    4.57    2.85
  -2  -3  43   11.51    9.42
  -2  -3  43   14.88    9.43
  -2  -3  44   27.08   12.91
  -3   1 -45   -0.26    4.63
  -3   1 -44   89.80   21.23
  -1  -3 -43    8.49    7.68
  -3   1 -43   19.92    9.81
  -3   1 -43    7.18    5.08
   3  -1 -43   16.49   10.57
   1   3 -43   26.75   13.07
  -1  -3 -42   46.34   15.17
  -3   1 -42   58.33   16.11
  -3   1 -42   29.20   11.88
   1   3 -42   27.56   11.32
   3  -1 -42   40.62   15.75
  -1  -3 -42   30.22   14.01
  -3   1 -41   -2.31    2.46
   3  -1 -41    0.33    3.09
   1   3 -41   -3.03    5.89
  -1  -3 -41    0.46    3.79
  -1  -3 -41   -3.31    5.98
  -3   1 -41    0.96    4.42
  -1  -3 -40    4.57    7.82
   1   3 -40    4.33    6.52
   3  -1 -40    4.48    6.06
  -1  -3 -40    5.24    6.70
  -3   1 -40   -0.56    0.87
  -3   1 -40    2.99    5.00
  -1  -3 -39   -1.50    3.84
  -1  -3 -39    9.90    8.84
  -3   1 -39    2.86    4.02
  -3   1 -39    0.54    2.52
   3  -1 -39   -0.30    1.89
   1   3 -39   -0.55    4.30
  -3   1 -38   13.85    6.74
  -3   1 -38   24.96    9.67
   1   3 -38    9.75    6.22
   3  -1 -38   17.16    9.31
  -1  -3 -38   19.09   10.88
  -1  -3 -38    9.17    4.11
   3  -1 -38   16.70    9.45
  -3   1 -37   20.30    9.08
   1   3 -37    9.21    4.65
  -1  -3 -37   10.34    8.89
  -1  -3 -37    4.78    7.73
   3  -1 -37   12.91    8.91
  -3   1 -37    3.59    2.92
  -1  -3 -36   48.98   14.88
   1   3 -36   24.06   11.34
   3  -1 -36   29.15   11.24
  -3   1 -36   34.44   12.58
  -1  -3 -36   24.45    9.25
   3  -1 -36   67.41   21.52
  -3   1 -36   33.10   11.09
  -1  -3 -35    6.20    3.54
  -3   1 -35   10.10    5.96
   1   3 -35    3.90    5.52
   3  -1 -35   15.25   12.93
  -1  -3 -35   -1.22    4.21
  -3   1 -35    0.86    2.25
   3  -1 -35   11.61    7.30
   3  -1 -34    9.90    8.22
   3  -1 -34   -5.02    5.15
  -1  -3 -34    8.10    4.71
   3  -1 -34    2.10    3.49
  -1  -3 -34    4.39    4.42
  -3   1 -34   -2.43    3.32
  -3   1 -34   -2.65    4.81
   1   3 -34    1.44    2.84
   1   3 -33   10.84    6.91
  -1  -3 -33   13.18    7.53
  -3   1 -33   21.74    9.91
  -3   1 -33    5.20    4.67
   3  -1 -33   10.80    4.87
   3  -1 -33    8.69    6.47
   3  -1 -33   25.29   12.78
  -1  -3 -33    6.94    4.19
  -3   1 -32    3.50    4.94
   3  -1 -32    4.00    3.59
   1   3 -32    0.22    2.75
  -1  -3 -32    3.27    2.21
   3  -1 -32   -0.57    1.82
  -3   1 -32    1.09    0.65
  -3   1 -31   13.83    7.10
  -1  -3 -31    7.15    5.40
   3  -1 -31    5.20    3.42
   3  -1 -31   11.09    6.05
  -3   1 -31    2.82    1.06
  -1  -3 -31    8.63    4.74
   3  -1 -31    5.14    3.94
   1   3 -31    8.33    5.89
  -3   1 -30   26.23    8.93
   3  -1 -30   31.93   10.53
   3  -1 -30   22.57    8.60
   1   3 -30   26.36    9.63
   3  -1 -30   23.89    7.85
  -3   1 -30   20.21    8.55
  -1  -3 -30   12.72    6.70
  -1  -3 -30   19.89    8.30
   3  -1 -29    1.73    0.55
  -1  -3 -29   16.40    7.29
   3  -1 -29    5.33    2.42
   1   3 -29    0.29    2.59
   3  -1 -29    2.87    1.58
  -3   1 -29   11.54    6.31
  -1  -3 -29    7.24    5.58
  -3   1 -29   -0.65    1.54
  -1  -3 -28   12.19    5.98
  -1  -3 -28   15.31    6.79
   3  -1 -28   11.06    5.45
   3  -1 -28    5.75    3.55
  -3   1 -28    7.35    4.38
   3  -1 -28   22.78    6.64
  -3   1 -28   17.11    6.32
   1   3 -28   10.65    7.56
   3  -1 -27   19.34    6.25
   3  -1 -27    7.44    5.42
   1   3 -27    9.11    6.05
  -1  -3 -27   22.21    8.08
  -3   1 -27   20.99    7.36
   3  -1 -27   10.99    5.48
  -1  -3 -27   24.49    9.07
  -3   1 -27    7.89    4.32
   3  -1 -26   14.52    6.50
   3  -1 -26    2.44    1.91
  -3   1 -26   12.77    6.06
   3  -1 -26    6.12    3.77
  -3   1 -26    9.30    4.67
  -1  -3 -26   10.04    6.30
   1   3 -26   18.15    7.41
  -1  -3 -26   14.32    6.87
  -3   1 -25   57.98   12.39
   3  -1 -25   62.05   12.47
  -1  -3 -25   78.58   15.83
   3  -1 -25   65.18   11.18
   1   3 -25   36.61   10.69
  -3   1 -25   47.40   11.13
   3  -1 -25   63.57   13.57
   3  -1 -24 1177.25   55.24
   3  -1 -24 1233.73   58.61
  -1  -3 -24 1391.53   64.40
   1   3 -24 1231.40   58.11
  -3   1 -24 1381.35   57.58
   3  -1 -24 1277.82   47.86
  -3   1 -24 1258.62   56.56
  -1  -3 -23   62.52   13.54
   1   3 -23   51.04   11.74
  -3   1 -23   75.55   13.43
   3  -1 -23   62.11   10.65
  -3   1 -23   74.61   13.01
   3  -1 -23   46.23   11.37
  -1  -3 -23   57.25    8.84
   3  -1 -22  408.46   35.62
   1   3 -22  339.30   28.84
  -3   1 -22  388.12   28.74
  -1  -3 -22  463.91   24.11
  -1  -3 -22  492.98   37.06
   3  -1 -22  450.48   33.99
   3  -1 -22  420.10   26.49
  -1  -3 -21   76.15    9.40
   3  -1 -21   83.58   11.83
  -3   1 -21   92.27   13.62
  -1  -3 -21  105.37   16.27
   3  -1 -21   63.01   12.35
   1   3 -21   81.18   13.99
   3  -1 -21   81.86   15.59
   3  -1 -20  618.21   41.90
   1   3 -20  477.05   33.15
   3  -1 -20  656.69   32.65
  -3   1 -20  514.97   31.57
  -1  -3 -20  731.13   42.28
  -1  -3 -20  619.84   26.82
   3  -1 -20  608.49   38.34
  -1  -3 -19  112.62   11.10
  -1  -3 -19  142.21   18.13
   3  -1 -19  107.22   15.75
  -3   1 -19  109.26   14.19
   1   3 -19  106.93   15.23
   3  -1 -19  110.29   12.96
   3  -1 -19   98.63   16.31
  -1  -3 -18  756.60   28.55
   3  -1 -18  698.14   42.17
   3  -1 -18  675.67   32.14
  -1  -3 -18  833.03   43.20
  -3   1 -18  604.19   32.26
   3  -1 -18  653.61   37.64
   1   3 -18  545.78   33.81
   1   3 -17  214.62   20.60
  -1  -3 -17  252.20   23.08
  -1  -3 -17  242.81   15.61
   3  -1 -17  194.70   16.89
   3  -1 -17  216.44   20.79
   3  -1 -17  222.71   23.47
  -3   1 -17  231.42   19.52
   3  -1 -16  933.68   42.51
  -1  -3 -16 1057.44   46.09
  -1  -3 -16 1000.48   31.75
   1   3 -16  987.17   43.50
  -3   1 -16 1041.09   40.43
   3  -1 -16  951.96   39.26
   3  -1 -16  881.82   35.25
   3  -1 -16  941.15   47.96
   3  -1 -15   14.04    4.81
   3  -1 -15   13.00    5.13
   3  -1 -15   16.59    5.30
   3  -1 -15   29.75   10.84
   1   3 -15   15.71    5.59
  -1  -3 -15   10.09    4.54
   3  -1 -15   10.22    4.72
  -1  -3 -15   15.48    3.71
   1   3 -15   14.51    5.13
  -3   1 -15   13.44    4.32
  -3   1 -14  214.51   18.23
   1   3 -14  197.11   18.56
  -1  -3 -14  287.50   16.72
  -1  -3 -14  303.75   23.76
   3  -1 -14  189.49   16.16
  -3   1 -14  238.57   18.56
   1   3 -14  203.02   18.25
   3  -1 -14  232.86   19.12
   3  -1 -14  244.27   21.01
  -1  -3 -14  274.95   21.29
   3  -1 -14  220.47   22.10
   3  -1 -13  229.79   17.88
  -1  -3 -13  239.10   20.47
   3  -1 -13  244.61   20.26
   3  -1 -13  189.65   15.82
  -1  -3 -13  207.39   17.62
  -1  -3 -13  222.08   14.56
   3  -1 -13  218.06   21.27
   1   3 -13  210.65   18.98
  -3   1 -13  209.07   17.97
  -3   1 -13  259.41   18.48
   1   3 -13  260.28   19.81
  -3   1 -12  960.75   37.03
   3  -1 -12  711.36   34.11
   1   3 -12  978.26   36.97
   1   3 -12  792.51   36.40
   3  -1 -12  670.67   29.33
  -1  -3 -12  741.44   35.28
   1   3 -12  936.23   19.63
  -1  -3 -12  694.04   30.93
   3  -1 -12  792.53   32.38
  -3   1 -12  815.39   33.60
   3  -1 -12 1193.95   55.49
   3  -1 -12  748.21   39.64
  -1  -3 -12  737.71   26.69
   3  -1 -11   56.84   11.84
  -1  -3 -11   32.36    6.22
   3  -1 -11   45.41    7.56
   3  -1 -11   40.22    7.87
   1   3 -11   31.45    6.72
   3  -1 -11   29.71    7.64
   1   3 -11   36.51    4.24
  -3   1 -11   33.25    6.22
   3  -1 -11   33.03    6.75
   1   3 -11   30.53    6.12
  -1  -3 -11   48.36    8.79
   1   3 -11   24.85    6.11
   3  -1 -11   39.19    6.95
  -3   1 -11   37.38    7.05
   1   3 -10  334.65   14.28
   3  -1 -10  290.49   21.11
  -1  -3 -10  311.29   21.06
   1   3 -10  375.44   20.64
   3  -1 -10  271.55   18.45
   3  -1 -10  309.80   19.98
  -1  -3 -10  282.94   18.11
  -1  -3 -10  280.33   20.79
   3  -1 -10  299.94   23.85
   1   3 -10  317.06   21.59
  -3   1 -10  322.38   23.55
   3  -1 -10  410.71   29.83
   1   3 -10  335.84   23.29
  -3   1 -10  298.20   17.42
  -3   1 -10  348.50   20.19
  -3   1 -10  362.80   22.35
   1   3  -9   16.80    3.58
   3  -1  -9    9.63    4.27
   1   3  -9   21.90    4.45
   3  -1  -9   25.71    5.76
   3  -1  -9   15.51    4.64
  -1  -3  -9   17.03    5.24
  -3   1  -9   21.50    5.89
   3  -1  -9   11.12    3.35
  -1  -3  -9   21.22    4.82
  -3   1  -9   11.55    3.96
   1   3  -9    8.53    3.37
   1   3  -9   19.17    5.17
   3  -1  -9   12.84    4.46
  -3   1  -9    9.78    3.56
  -3   1  -9   15.18    3.89
  -1  -3  -9   17.38    4.72
  -1  -3  -9   14.86    5.34
  -3   1  -9   17.40    4.49
   1   3  -8 1490.83   36.38
   3  -1  -8 1226.51   46.52
  -1  -3  -8 1500.68   45.88
   3  -1  -8 1697.44   47.95
  -1  -3  -8 1414.96   49.25
  -1  -3  -8 1398.11   31.91
   3  -1  -8 1462.45   44.91
   3  -1  -8 1462.45   44.03
  -3   1  -8 1467.80   48.28
  -3   1  -8 1298.83   37.08
  -3   1  -8 1448.51   44.39
  -1  -3  -8 1652.12   38.83
   3  -1  -8 2060.64   61.47
  -1  -3  -8 1680.99   48.92
  -3   1  -8 1251.49   41.07
   1   3  -8 1417.04   44.16
   1   3  -8 1475.60   50.09
   1   3  -8 1296.85   32.03
  -3   1  -8 1241.58   36.28
  -1  -3  -7  260.06   18.37
  -1  -3  -7  259.60   13.49
   3  -1  -7  274.36   19.32
  -3   1  -7  274.56   16.92
  -1  -3  -7  260.42   20.39
   1   3  -7  265.87   18.79
  -3   1  -7  282.67   20.58
  -1  -3  -7  250.46   18.34
   1   3  -7  246.77   13.79
   1   3  -7  323.77   23.75
   3  -1  -7  291.42   19.31
  -1  -3  -7  250.04   14.44
   3  -1  -7  300.90   22.46
   3  -1  -7  255.81   20.57
  -3   1  -7  256.42   18.27
  -3   1  -7  244.75   15.95
  -3   1  -7  256.50   17.94
   1   3  -7  226.71   13.85
   3  -1  -7  279.17   18.35
  -1  -3  -6   71.25    7.66
   1   3  -6   48.97    6.93
   3  -1  -6    0.52    1.37
   3  -1  -6   30.57    7.12
   1   3  -6   75.14   12.39
  -1  -3  -6  107.27    8.67
   3  -1  -6   24.34    6.84
  -1  -3  -6   69.31   12.08
  -3   1  -6   16.53    4.76
  -1  -3  -6  106.03   14.04
  -3   1  -6   17.98    4.66
  -1  -3  -6   88.86   10.78
   3  -1  -6   26.15    6.19
   1   3  -6   56.95    8.52
  -1  -3  -6   80.02   11.72
  -3   1  -6   16.61    4.72
  -3   1  -6   17.99    4.83
   3  -1  -6   21.55    6.85
   1   3  -6   36.65    5.67
  -3   1  -6   16.07    5.19
   3  -1  -6   16.07    4.64
   3  -1  -5  145.81   13.13
   3  -1  -5  138.08   10.57
   1   3  -5  187.92   18.76
  -1  -3  -5  140.98   14.75
  -1  -3  -5  150.11    9.37
  -3   1  -5  139.59   12.61
   3  -1  -5  143.30   15.15
  -3   1  -5  136.71   16.03
  -1  -3  -5  136.30   10.50
   3  -1  -5  161.86   13.96
  -3   1  -5  143.44   11.97
  -3   1  -5  148.90   12.56
  -3   1  -5  163.39   14.99
   3  -1  -5  198.62   18.19
  -3   1  -5  176.71   15.99
  -1  -3  -5  155.29   14.43
  -1  -3  -5  144.50   15.96
   1   3  -5  141.14   11.79
  -1  -3  -5  160.30   13.91
   3  -1  -5  155.59   14.77
   1   3  -5  161.13    8.72
  -1  -3  -4  141.55   14.74
   1   3  -4  109.53    6.24
   3  -1  -4  156.49   16.69
   1   3  -4  108.82   10.70
   3  -1  -4  108.19   11.20
  -3   1  -4  123.40   15.07
  -1  -3  -4  144.18   11.46
  -3   1  -4  102.92   14.97
  -3   1  -4  184.80   16.85
   3  -1  -4   10.46    3.63
   3  -1  -4  106.65   11.10
  -1  -3  -4  168.86    8.92
   3  -1  -4  106.92   12.16
   1   3  -4  134.29   15.09
  -3   1  -4  146.33   13.58
  -1  -3  -4  143.75   13.69
  -3   1  -4  103.56   10.02
   3  -1  -4  105.68    9.14
  -1  -3  -4  127.62   14.63
   3  -1  -4   86.23   11.93
  -1  -3  -4  112.71   12.34
  -3   1  -4  119.86   13.15
  -3   1  -3   96.01   13.10
   3  -1  -3  100.63   11.19
  -1  -3  -3  112.31   10.06
   3  -1  -3  108.16   11.25
  -3   1  -3  142.93   14.09
   1   3  -3  118.83   13.84
   1   3  -3  113.40   13.00
  -3   1  -3  103.47   10.68
  -3   1  -3  114.04   10.82
   3  -1  -3  143.88   15.28
  -1  -3  -3  109.12    5.85
   3  -1  -3  111.86   11.48
  -1  -3  -3  115.28   13.09
  -1  -3  -3  108.84   13.13
   1   3  -3  101.25   10.77
  -1  -3  -3  119.92    6.27
  -1  -3  -3  109.51   11.92
  -1  -3  -3   89.42   10.16
   3  -1  -3  108.51   11.77
   3  -1  -3  110.44    9.32
   3  -1  -3   94.23   12.31
   3  -1  -2  670.13   28.09
  -1  -3  -2  885.53   37.03
   1   3  -2  708.83   32.95
   3  -1  -2  699.79   29.35
  -1  -3  -2  908.70   32.06
  -3   1  -2  774.81   29.92
  -3   1  -2  790.64   28.30
  -1  -3  -2 1064.25   41.28
   3  -1  -2  684.90   33.10
   1   3  -2  689.64   31.17
   3  -1  -2  849.02   34.02
  -1  -3  -2  821.80   33.05
   3  -1  -2  694.66   30.02
   1   3  -2  761.23   32.75
  -3   1  -2  747.12   38.00
  -3   1  -2  929.58   37.77
   3  -1  -2  695.09   23.75
   1   3  -2  661.90   28.28
  -1  -3  -2  863.50   29.81
   1   3  -1  168.22   15.38
  -1  -3  -1  179.27   13.16
  -3   1  -1  170.56   13.95
   3  -1  -1  163.36   14.00
   3  -1  -1  159.87   15.81
   3  -1  -1  155.95   13.81
   3  -1  -1  155.65   10.81
   1   3  -1  183.08   16.78
  -1  -3  -1  165.81   15.44
   1   3  -1  187.99   16.21
  -3   1  -1  183.90   13.28
  -1  -3  -1  168.50   15.00
  -1  -3  -1  166.32   16.42
  -1  -3  -1  218.50   19.24
   3  -1  -1  182.43   14.81
   3  -1  -1  170.72   14.36
  -3   1  -1  186.60   18.13
   1   3  -1  160.78   14.54
  -1  -3  -1  169.46   13.72
  -3   1   0   16.15    5.63
   3  -1   0    8.51    3.40
   1   3   0    4.70    1.50
  -3   1   0   13.50   10.11
   3  -1   0    9.16    2.80
   1   3   0    6.08    2.67
  -3   1   0    9.99    5.50
  -1  -3   0    5.45    2.73
  -3   1   0    9.92    7.36
   1   3   0    9.86    4.19
  -1  -3   0    9.03    3.82
   3  -1   0   38.46    8.12
   3  -1   0   17.46    4.79
  -1  -3   0    6.71    2.70
  -1  -3   0    8.85    3.58
   1   3   0    0.14    0.38
   3  -1   0    7.96    3.40
  -1  -3   0   10.41    5.26
  -3   1   0    5.30    2.33
  -3   1   0   25.44    9.77
   3  -1   0   15.29    8.43
  -1  -3   0    8.10    2.97
   1   3   1  159.96   16.29
   1   3   1  163.24   14.99
   1   3   1  157.33   15.04
   3  -1   1  197.34   15.54
  -1  -3   1  181.36   15.21
   3  -1   1  173.89   14.26
   3  -1   1  175.00   11.78
  -3   1   1  155.28   13.77
  -1  -3   1  159.20   12.84
  -1  -3   1  163.85   15.95
  -1  -3   1  152.56   14.71
   3  -1   1  168.64   14.31
   3  -1   1  167.71   16.38
  -3   1   1  180.95   14.81
  -1  -3   1  184.75   14.77
  -3   1   1  208.00   16.87
  -3   1   1  172.66   17.31
   1   3   1  157.56   14.97
  -3   1   1  288.29   25.57
  -1  -3   1  277.02   23.59
  -3   1   2  771.05   30.32
   1   3   2  991.68   37.24
   3  -1   2  847.61   26.47
  -3   1   2  686.22   29.41
   3  -1   2  807.04   31.41
  -3   1   2  709.72   29.74
  -3   1   2  673.42   34.28
   3  -1   2  884.75   32.26
  -1  -3   2  675.29   31.28
  -1  -3   2  707.95   33.19
   1   3   2  786.78   34.53
  -1  -3   2  775.11   30.89
   1   3   2  941.72   41.10
  -1  -3   2  931.45   40.12
  -1  -3   2  718.72   29.57
   3  -1   2  758.74   29.97
  -1  -3   2  698.62   29.62
   1   3   2  928.85   37.67
   3  -1   2  689.18   33.98
  -1  -3   3  109.78   11.85
  -1  -3   3  113.34   11.17
  -3   1   3  118.07   14.57
   3  -1   3   95.35   10.53
  -1  -3   3  107.20   12.65
  -3   1   3   92.46   11.06
   1   3   3  113.77   12.19
  -3   1   3  100.78   11.15
  -3   1   3  116.96   11.66
   3  -1   3  103.90    9.62
   1   3   3  112.98   12.80
   1   3   3  116.95   14.58
   1   3   3  107.66   11.99
  -1  -3   3  128.44   13.67
   3  -1   3   99.91   11.03
   3  -1   3  112.64   13.96
   1   3   3  115.99   13.43
  -1  -3   3  101.56   12.28
   3  -1   3  100.56   10.32
  -1  -3   3  105.12   11.45
  -3   1   4   99.38   10.81
  -3   1   4  103.28   11.76
   3  -1   4  173.39   14.30
  -1  -3   4  108.53   12.12
  -1  -3   4  100.80   12.31
  -3   1   4  111.49   14.26
   1   3   4  139.22   15.01
  -1  -3   4  110.85   12.74
   1   3   4  124.91   13.22
   1   3   4  146.08   13.99
  -1  -3   4  104.48   11.52
   1   3   4  147.32   16.83
   3  -1   4  112.72   13.93
  -1  -3   4   94.52   11.10
   3  -1   4  172.42   12.92
  -3   1   4  100.07   11.34
  -1  -3   4  107.08   10.77
   3  -1   4  161.32   15.15
  -3   1   5  148.54   13.17
  -3   1   5  133.26   13.19
   1   3   5  180.87   15.87
  -1  -3   5  142.63   13.46
  -1  -3   5  145.23   13.88
  -1  -3   5  170.11   12.92
  -1  -3   5  145.08   14.34
   3  -1   5  137.63   15.44
  -1  -3   5  137.05   14.79
  -3   1   5  145.04   14.58
   3  -1   5  137.24   11.60
   1   3   5  142.73   15.82
  -1  -3   5  154.37   14.50
   3  -1   5  146.35   13.60
  -3   1   5  149.27   16.81
   3  -1   5  156.24   12.92
   1   3   5  176.09   18.24
   1   3   5  138.03   13.38
  -1  -3   6   53.01    8.92
   3  -1   6   18.69    5.31
  -1  -3   6   52.84    8.48
  -1  -3   6   40.11    8.39
  -1  -3   6   24.17    7.03
  -1  -3   6   49.96    8.49
  -3   1   6   24.51    6.33
   1   3   6   92.39   13.55
  -3   1   6   13.64    4.49
  -1  -3   6   42.96    4.99
   1   3   6   87.29   11.76
   1   3   6   92.96   13.62
   3  -1   6   24.73    5.19
   3  -1   6   30.19    7.46
   3  -1   6   22.21    4.96
  -3   1   6   27.10    5.98
  -3   1   6   26.44    6.49
  -1  -3   6   44.45    8.96
   1   3   6   62.23    9.36
  -1  -3   7  213.02   17.48
  -1  -3   7  240.57   18.38
  -3   1   7  289.10   19.13
   3  -1   7  255.64   21.49
  -3   1   7  263.81   16.56
  -1  -3   7  274.25   15.00
  -3   1   7  259.41   18.94
  -1  -3   7  257.89   19.50
   1   3   7  267.23   20.16
  -1  -3   7  243.97   12.53
  -3   1   7  239.53   17.10
  -1  -3   7  249.37   17.83
   1   3   7  257.20   22.16
   3  -1   7  275.35   17.28
   3  -1   7  237.04   16.20
   1   3   7  248.73   17.84
   3  -1   7  258.78   18.54
   1   3   7  262.44   22.97
  -3   1   7  258.69   20.77
   3  -1   8 1431.04   51.52
   1   3   8 1460.25   54.64
  -1  -3   8 1466.87   43.84
  -3   1   8 1376.17   42.26
   1   3   8 1447.28   43.51
  -1  -3   8 1357.54   44.67
  -3   1   8 1236.11   38.16
  -3   1   8 1504.12   47.09
  -3   1   8 1510.58   39.63
   3  -1   8 1346.39   42.97
  -1  -3   8 1424.33   32.82
   3  -1   8 1306.61   40.30
  -3   1   8 1332.62   41.71
   1   3   8 1647.98   51.52
  -1  -3   8 1173.48   41.37
   3  -1   8 1311.26   39.39
  -1  -3   8 1291.98   44.53
  -3   1   8 1343.90   44.38
   1   3   8 1674.94   36.15
  -1  -3   8 1359.44   31.80
   3  -1   9   19.57    6.29
  -1  -3   9   16.74    4.70
  -1  -3   9   15.65    3.09
  -3   1   9   16.38    4.81
  -3   1   9    7.95    3.37
   3  -1   9   13.86    3.98
  -3   1   9   17.22    4.14
   1   3   9    7.97    3.23
  -1  -3   9   16.52    4.84
  -1  -3   9   30.37    7.00
   3  -1   9   14.08    4.17
   3  -1   9   14.01    3.64
  -1  -3   9   21.55    5.26
   3  -1   9   11.98    3.57
  -3   1   9   15.41    3.88
  -3   1   9   22.93    5.69
  -1  -3   9   18.00    3.89
  -3   1   9   18.86    5.18
   1   3   9   11.87    4.87
   1   3   9   16.49    3.49
  -3   1  10  288.59   21.04
  -3   1  10  315.11   21.34
   3  -1  10  334.18   26.44
  -3   1  10  266.67   17.51
   1   3  10  297.96   20.00
   3  -1  10  308.29   20.06
  -3   1  10  262.91   17.41
  -1  -3  10  329.50   22.58
  -1  -3  10  340.30   14.22
   1   3  10  302.93   14.83
  -1  -3  10  335.10   18.08
   1   3  10  201.91   20.52
   3  -1  10  307.26   20.06
  -1  -3  10  350.85   22.43
   3  -1  10  309.23   19.12
   3  -1  10  308.38   21.19
  -1  -3  10  348.94   24.57
  -3   1  11   34.29    6.40
   1   3  11   36.93    5.18
  -3   1  11   31.10    6.90
   3  -1  11   33.31    6.38
  -1  -3  11   43.16    8.54
  -1  -3  11   33.22    5.99
   3  -1  11   39.24    7.02
  -1  -3  11   40.30    7.48
  -1  -3  11   39.52    4.09
   1   3  11   34.43    6.68
   1   3  11   36.65    8.88
   3  -1  11   26.54    6.00
  -1  -3  11   34.31    6.49
   3  -1  11   32.59    6.99
  -3   1  11   41.17    7.97
  -3   1  11   34.72    6.21
   3  -1  11   50.60   10.26
   3  -1  12  915.37   36.86
   3  -1  12  821.23   45.44
   1   3  12  750.61   32.20
  -1  -3  12  899.91   32.87
  -3   1  12  690.23   29.64
  -1  -3  12  859.65   17.31
  -1  -3  12  807.41   15.25
   1   3  12  746.64   41.68
  -3   1  12  699.25   33.80
  -1  -3  12  879.80   34.14
  -1  -3  12  948.54   37.74
   3  -1  12  869.44   33.15
   1   3  12  840.28   24.93
   3  -1  12  858.90   36.96
  -3   1  12  683.49   28.35
   3  -1  12  847.00   35.25
  -1  -3  12 1018.98   42.47
   1   3  13  231.75   13.07
   3  -1  13  238.41   18.62
   1   3  13  222.50   17.76
  -3   1  13  216.24   17.17
  -1  -3  13  217.39   18.07
   3  -1  13  231.40   19.10
   1   3  13  211.66   22.55
   3  -1  13  238.05   19.37
  -1  -3  13  240.27   21.00
  -1  -3  13  213.19   17.22
   3  -1  13  234.39   17.43
  -1  -3  13  249.42   17.91
  -3   1  13  205.17   18.60
  -3   1  13  229.20   16.62
   3  -1  13  254.06   24.87
  -3   1  14  216.14   17.91
  -3   1  14  244.78   17.75
   3  -1  14  244.28   25.08
   1   3  14  249.06   25.57
   3  -1  14  207.78   18.19
  -1  -3  14  185.72   17.12
  -1  -3  14  208.11   19.91
  -1  -3  14  200.70   16.94
   3  -1  14  214.63   19.07
   3  -1  14  212.23   16.93
   1   3  14  290.51   20.87
   3  -1  14  223.36   16.52
   3  -1  14  232.20   20.02
   1   3  14  310.05   15.11
  -3   1  14  217.07   19.72
   1   3  15   17.96    3.46
   1   3  15   13.98    6.56
  -3   1  15   17.62    6.01
  -3   1  15   13.37    4.38
  -1  -3  15   17.48    5.15
   3  -1  15   23.09    7.45
   3  -1  15   10.85    4.00
  -1  -3  15    6.75    3.30
  -3   1  15   18.12    4.53
   1   3  15    8.55    2.96
   3  -1  15   22.64    5.10
   3  -1  15    6.98    3.71
  -1  -3  15   14.39    4.85
   3  -1  15   10.14    4.22
   1   3  16 1003.47   27.22
   3  -1  16 1204.91   57.08
  -1  -3  16 1027.53   41.44
   1   3  16  968.33   38.75
   3  -1  16 1201.67   47.53
  -3   1  16 1015.19   37.77
   3  -1  16 1133.06   44.60
  -3   1  16  858.28   40.16
   3  -1  16  985.20   39.02
  -3   1  16  920.56   39.38
   1   3  16  956.05   51.08
  -1  -3  16 1099.41   43.51
   3  -1  16 1187.17   37.68
  -1  -3  16 1086.38   47.63
  -3   1  17  226.59   21.00
   1   3  17  205.87   18.06
   1   3  17  172.16   21.88
  -3   1  17  225.93   18.11
  -1  -3  17  217.68   19.49
   3  -1  17  216.33   20.87
   3  -1  17  238.17   25.82
   3  -1  17  192.04   18.60
  -1  -3  17  220.74   21.42
  -1  -3  17  247.06   20.90
   1   3  17  222.82   13.00
   3  -1  17  218.12   18.34
  -3   1  17  196.97   18.31
   3  -1  17  240.01   16.95
  -3   1  18  715.39   33.38
   3  -1  18  614.17   42.69
  -3   1  18  688.40   35.35
   1   3  18  705.89   34.53
   3  -1  18  617.49   27.87
  -1  -3  18  567.65   35.41
   3  -1  18  575.80   34.88
   3  -1  18  589.51   33.27
   3  -1  18  521.62   29.36
  -3   1  18  599.12   34.67
   1   3  18  680.03   23.06
  -1  -3  18  557.66   32.18
  -1  -3  18  537.41   31.72
   1   3  18  837.88   49.68
   3  -1  19   93.08   12.57
  -1  -3  19  112.32   15.03
   3  -1  19  114.56   15.87
   1   3  19  102.07   13.25
   3  -1  19  129.86   12.84
  -3   1  19  115.70   13.81
   1   3  19  113.90    9.61
   3  -1  19  123.34   19.57
  -1  -3  19  121.19   15.53
  -3   1  19  136.91   16.28
  -3   1  19   99.55   14.43
   3  -1  19  128.31   15.89
  -1  -3  19  106.25   15.30
   1   3  19  117.29   18.57
  -3   1  20  596.95   35.92
   3  -1  20  502.71   32.10
   1   3  20  579.32   42.43
   3  -1  20  541.80   26.72
  -3   1  20  657.26   32.85
   1   3  20  559.68   21.79
   1   3  20  593.12   32.63
  -1  -3  20  494.83   32.81
  -1  -3  20  557.38   33.82
  -1  -3  20  559.06   36.32
   3  -1  20  496.32   34.08
  -3   1  20  696.01   37.49
   3  -1  20  541.61   42.21
   1   3  21   63.78   10.83
   3  -1  21   73.41   13.86
  -3   1  21   69.37   12.58
   3  -1  21   78.29   10.13
  -1  -3  21   76.33   13.26
  -3   1  21   66.09   10.80
   3  -1  21   67.40   14.77
   1   3  21   72.83    8.05
   1   3  21   77.96   15.74
  -3   1  21   73.05   12.69
   3  -1  21   93.50   14.14
  -1  -3  21   86.03   14.50
   3  -1  22  441.43   38.55
  -1  -3  22  380.35   31.03
  -3   1  22  409.54   30.94
  -1  -3  22  358.38   28.41
   1   3  22  408.91   28.27
   3  -1  22  414.42   24.17
  -3   1  22  507.67   30.26
   3  -1  22  439.34   30.93
   3  -1  22  364.40   30.60
  -1  -3  23   61.74   12.59
  -1  -3  23   47.50   10.46
   3  -1  23   39.40    9.15
  -3   1  23   62.75   10.83
   3  -1  23   76.76   16.40
   3  -1  23   52.53   11.65
   1   3  23   51.01   10.04
  -3   1  23   53.26   11.55
   3  -1  23   54.98    8.84
  -3   1  24 1359.46   50.09
   3  -1  24 1357.60   45.07
  -1  -3  24 1387.94   59.16
   3  -1  24 1269.25   60.10
  -1  -3  24 1372.97   61.13
   3  -1  24 1438.94   72.04
   1   3  24 1149.68   48.79
   3  -1  24 1284.21   55.32
  -3   1  24 1185.09   54.65
   3  -1  25   54.95    9.16
   3  -1  25   91.49   16.85
  -3   1  25   68.08   11.61
   1   3  25   59.90   11.61
  -3   1  25   72.26   13.70
  -1  -3  25   62.12   13.64
   3  -1  25   65.10   12.89
   3  -1  25   97.63   19.21
  -1  -3  25   76.98   14.52
   3  -1  26    7.91    6.92
   3  -1  26    9.95    4.06
   3  -1  26   11.93    5.52
   1   3  26    7.74    4.41
   3  -1  26    4.64    3.67
  -3   1  26    6.20    4.76
  -3   1  26    6.62    4.01
   3  -1  27   11.29    6.19
   3  -1  27   10.52    4.32
  -1  -3  27   12.44    6.30
  -3   1  27   16.02    7.00
   3  -1  27   23.89    7.73
   3  -1  27   17.54    8.16
  -3   1  27   17.82    6.22
  -1  -3  27   31.01    9.59
   1   3  27    9.67    4.90
  -3   1  28   21.27    6.28
   3  -1  28   15.32    4.91
  -1  -3  28    8.79    5.95
   3  -1  28    5.17    5.06
  -3   1  28   12.46    6.36
  -1  -3  28   23.63    8.24
   1   3  28    8.44    5.46
   3  -1  28   12.97    5.39
   3  -1  28    7.38    4.19
   3  -1  29    8.77    4.78
  -1  -3  29    2.43    3.58
   3  -1  29    2.71    4.29
  -3   1  29    7.99    4.83
  -3   1  29    5.51    6.37
   3  -1  29    4.42    2.49
  -1  -3  29   13.39    5.45
   3  -1  29    5.60    4.66
   1   3  29    8.18    5.03
   3  -1  30   23.84    6.72
  -1  -3  30   14.89    5.99
  -3   1  30   23.14    9.17
  -3   1  30   29.62    7.97
   1   3  30   25.13    8.43
  -1  -3  30   15.01    7.00
   3  -1  30   18.56    7.56
   3  -1  30   16.65    7.22
   3  -1  30   10.77    6.75
   1   3  31    8.33    5.75
  -3   1  31    3.19    3.46
   3  -1  31   -0.64    3.68
  -3   1  31    5.00    5.24
  -1  -3  31    0.91    2.49
   3  -1  31    6.99    7.56
   3  -1  31    9.34    4.53
  -1  -3  31    2.75    3.93
   3  -1  31    9.41    5.58
  -1  -3  32    8.18    5.00
   3  -1  32    2.06    2.50
  -3   1  32   16.32    7.28
   3  -1  32    3.79    4.24
   3  -1  32    0.84    0.98
  -1  -3  32    5.49    3.60
  -3   1  32   12.49    6.49
   1   3  32    4.23    2.60
   3  -1  32    5.23    3.59
   3  -1  33   11.11    5.02
   1   3  33   11.27    6.21
  -3   1  33    7.44    6.46
  -1  -3  33   19.43    9.01
  -1  -3  33    5.70    5.24
   3  -1  33   14.52    8.14
  -3   1  33   13.17    5.97
   3  -1  33    4.92    4.91
   3  -1  33   12.57    6.33
  -1  -3  34   -0.50    1.93
  -1  -3  34   -0.61    2.35
  -3   1  34   -1.64    3.95
   3  -1  34   -4.22    5.61
  -3   1  34    2.15    3.33
   1   3  34    3.86    3.84
   3  -1  34    6.38    5.87
   3  -1  35    1.25    2.73
  -1  -3  35    5.47    6.08
  -1  -3  35    9.85    7.14
  -3   1  35    5.41    3.65
  -3   1  35    3.10    3.81
   3  -1  35    4.41    4.39
   1   3  35    2.10    5.04
   3  -1  36   27.61   12.91
   3  -1  36   46.20   14.04
  -3   1  36   10.32    5.44
   1   3  36   24.28    8.28
  -1  -3  36   25.27   10.79
  -1  -3  36   30.06   10.69
  -3   1  37    2.77    2.36
   3  -1  37    9.13    5.53
   1   3  37    5.28    3.86
  -1  -3  37    4.84    2.90
   3  -1  37    3.94    6.09
  -1  -3  37    0.59    2.03
   3  -1  38   11.90    7.40
   3  -1  38   15.24    7.90
   1   3  38    9.42    6.14
  -3   1  38   11.56    6.82
  -1  -3  38   14.41    8.15
  -1  -3  38   12.04    7.64
   3  -1  39   -1.30    4.46
  -1  -3  39    0.15    1.11
   3  -1  39    6.15    4.99
  -3   1  39    0.68    2.85
   1   3  39   -2.06    4.69
  -1  -3  39    7.27    6.31
   3  -1  40    0.66    1.67
   3  -1  40    9.68    8.30
  -1  -3  40    0.94    3.00
  -3   1  40   -0.79    3.42
  -1  -3  40    6.64    6.76
  -1  -3  41   10.41    8.60
  -3   1  41    5.33    5.60
  -1  -3  41   -0.39    3.36
   3  -1  41    0.89    5.44
   3  -1  41    0.36    3.34
  -1  -3  42   46.98   14.54
  -3   1  42    8.96    6.59
   3  -1  42   40.60   16.85
  -1  -3  42   44.77   15.92
   3  -1  42   42.11   17.39
  -3   1  43   18.71   10.38
  -1  -3  43   22.52    9.57
  -1  -3  43   10.39    7.18
  -1  -3  44  116.18   25.94
  -3   1  44   55.89   16.45
  -1  -3  44  101.48   22.34
  -1  -3  45   10.00    6.20
  -1  -3  45   25.87   12.08
  -3   1  45   12.18    7.78
   0   3 -44   39.88   14.38
  -3   0 -44   42.58   15.38
   0  -3 -43    6.12    6.80
  -3   0 -43   20.16   10.50
  -3   0 -43   10.21    7.85
   0   3 -43   10.42    7.62
   3   0 -43    6.40    5.86
   0  -3 -43    9.00    8.51
   0  -3 -42   26.36   12.32
   0   3 -42   24.44   11.90
   0  -3 -42   10.18    6.13
  -3   0 -42   27.47   11.43
  -3   0 -42   18.04    9.17
   3   0 -42   22.72   12.11
   0  -3 -41    7.25    6.36
   0  -3 -41    1.21    3.59
   3   0 -41    9.06    7.26
   0   3 -41   10.17    8.45
  -3   0 -41    9.41    6.64
  -3   0 -41    9.66    7.39
  -3   0 -40   -3.65    5.43
   0  -3 -40   16.07    9.16
   0   3 -40   21.39    9.43
  -3   0 -40   21.32   10.01
   3   0 -40    9.73    9.16
   0  -3 -40    8.74    6.76
   0  -3 -39    4.55    3.29
   0   3 -39   13.43    8.09
   0  -3 -39   28.64   12.46
  -3   0 -39   24.17   10.71
   3   0 -39    3.90    5.74
  -3   0 -39   18.77    9.35
  -3   0 -38  102.59   21.05
   0   3 -38   93.59   20.35
   0  -3 -38   93.15   20.53
  -3   0 -38   79.66   19.73
   3   0 -38   98.28   22.28
   0  -3 -38   83.02   19.87
  -3   0 -37   44.02   13.25
   0  -3 -37   50.57   15.16
   0  -3 -37   36.30   12.93
   3   0 -37   56.07   17.09
  -3   0 -37   42.52   13.63
   0   3 -37   30.38   11.16
   0  -3 -36   45.57   14.15
   3   0 -36   29.94   11.98
   0  -3 -36   27.28   10.88
  -3   0 -36   24.48   10.32
  -3   0 -36   25.76   11.71
   0   3 -36   16.34    9.50
   0  -3 -35    0.92    2.13
   3   0 -35   10.30    7.12
   3   0 -35   11.08    6.54
   0   3 -35   -0.93    0.95
  -3   0 -35    6.98    6.70
  -3   0 -35    7.56    6.41
   0  -3 -35   -1.96    2.77
   0   3 -34    2.69    2.85
  -3   0 -34    0.82    3.68
  -3   0 -34    6.48    6.13
   3   0 -34    1.92    4.73
   0  -3 -34    5.12    4.63
   3   0 -34   -0.16    1.58
   0  -3 -34    1.83    3.11
   0  -3 -33   13.72    6.92
   0   3 -33   17.47    8.05
   3   0 -33   21.29    8.83
  -3   0 -33   24.34    9.69
   3   0 -33   19.77    9.04
  -3   0 -33   22.54   10.02
   0  -3 -33   20.49    8.63
   0   3 -32   55.08   14.36
   0  -3 -32   22.19    9.61
  -3   0 -32   45.19   13.33
  -3   0 -32   40.43   12.25
   3   0 -32   43.25   12.24
   3   0 -32   25.73   10.66
   0  -3 -32   43.77   13.03
  -3   0 -31   16.08    7.69
   3   0 -31    8.60    3.43
   3   0 -31   12.01    6.14
   0   3 -31    4.98    4.32
   0  -3 -31   -1.56    3.56
  -3   0 -31   13.41    7.75
   3   0 -31    7.95    5.49
   0  -3 -31    8.33    5.32
  -3   0 -30   55.55   14.17
   0   3 -30   42.76   11.58
   0  -3 -30   53.00   13.82
  -3   0 -30   65.89   15.23
   0  -3 -30   49.68   13.14
   3   0 -30   52.98    9.27
   3   0 -30   72.54   16.26
   3   0 -30  101.52   18.12
  -3   0 -29   47.41   12.59
  -3   0 -29   56.47   14.05
   3   0 -29   40.42    7.83
   3   0 -29   41.01   11.74
   3   0 -29   77.80   15.21
   0  -3 -29   46.23   12.40
   0  -3 -29   37.02   11.02
   0   3 -29   29.94    9.97
  -3   0 -28  190.81   24.74
   0   3 -28  166.75   22.48
  -3   0 -28  184.96   24.51
   3   0 -28  196.58   24.11
   0  -3 -28  151.71   21.79
   3   0 -28  135.21   13.90
   0  -3 -28  165.93   22.91
   3   0 -28  144.47   22.19
   3   0 -27  119.80   19.58
   3   0 -27  105.10   12.16
   0   3 -27  105.37   17.55
  -3   0 -27  130.82   19.80
   3   0 -27  173.03   22.22
   0  -3 -27   81.59   15.41
   0  -3 -27  124.50   19.61
  -3   0 -27  146.17   21.02
   0   3 -26  210.81   24.16
   3   0 -26  170.36   15.22
   0  -3 -26  205.88   24.71
  -3   0 -26  237.48   26.10
   3   0 -26  196.45   24.89
   0  -3 -26  177.89   22.48
   0   3 -25  220.52   23.93
   3   0 -25  222.13   25.80
   0  -3 -25  239.42   26.57
   3   0 -25  187.29   15.77
  -3   0 -25  246.36   25.87
   0  -3 -25  203.63   23.81
   0   3 -24  180.14   21.20
   3   0 -24  181.20   22.95
   3   0 -24  168.08   14.84
   0  -3 -24  204.55   24.22
   0  -3 -24  200.41   23.03
   0   3 -23   34.05    8.72
   0  -3 -23   53.64   12.19
   3   0 -23   39.30   10.47
  -3   0 -23   51.72   11.54
   3   0 -23   47.22   10.95
   0  -3 -23   43.93   10.22
   3   0 -23   32.10    6.28
   0  -3 -22  188.54   20.89
  -3   0 -22  194.16   21.98
   3   0 -22  176.88   21.95
   3   0 -22  196.78   15.76
   0  -3 -22  201.26   22.59
   0   3 -22  162.46   19.37
   3   0 -21   41.94   10.72
   0   3 -21   43.92    9.43
   0  -3 -21   27.53    7.73
   0  -3 -21   45.97   10.48
   3   0 -21   57.15   11.89
   3   0 -21   28.93    6.17
  -3   0 -21   42.04    9.51
   0  -3 -20    4.32    2.39
   0  -3 -20    4.34    2.95
   3   0 -20   12.04    5.95
   3   0 -20   16.59    7.17
  -3   0 -20    3.68    3.12
   3   0 -20   10.22    4.06
   0   3 -20    3.36    2.81
   3   0 -19   29.02    7.98
  -3   0 -19   35.48    8.08
   3   0 -19   25.30    7.63
   0  -3 -19   37.73    9.07
   0  -3 -19   36.33    8.45
   0   3 -19   29.66    7.76
   3   0 -18    5.39    5.38
  -3   0 -18    8.58    4.05
   3   0 -18   10.34    3.81
   0   3 -18   12.59    6.49
   0  -3 -18   -0.22    2.95
   3   0 -18   19.60    6.80
   3   0 -18    9.88    5.74
   0   3 -17  188.94   18.10
   3   0 -17  187.76   20.21
  -3   0 -17  193.73   19.17
   3   0 -17  207.11   22.36
   3   0 -17  191.22   15.72
   0  -3 -17  219.98   21.42
   3   0 -17  272.29   23.31
   0  -3 -16  262.48   18.98
   3   0 -16  312.54   19.13
  -3   0 -16  362.79   25.43
   0  -3 -16  361.07   27.09
   3   0 -16  278.37   23.93
   3   0 -16  337.75   24.48
   3   0 -16  292.38   25.76
   0   3 -16  270.96   21.14
  -3   0 -15   43.52    8.95
   0   3 -15   35.15    7.24
   3   0 -15   46.49    9.79
   0  -3 -15   41.49    8.61
   3   0 -15   44.81    9.34
   3   0 -15   49.02   10.31
   0  -3 -15   45.08    7.92
   3   0 -15   35.39    6.07
   3   0 -14  227.12   20.88
   3   0 -14  228.60   21.83
  -3   0 -14  276.95   21.61
   0  -3 -14  239.78   17.72
   3   0 -14  242.83   20.01
   3   0 -14  241.57   15.40
   0   3 -14  236.14   20.73
   0  -3 -14  284.39   22.05
   0   3 -14  193.22   17.37
   0   3 -13    4.09    2.75
   3   0 -13    3.57    1.63
   3   0 -13    8.92    4.26
   3   0 -13    6.38    3.55
   3   0 -13    5.21    3.05
   0  -3 -13    1.93    1.06
  -3   0 -13    8.17    3.90
   0   3 -13    3.07    1.74
   0  -3 -13    4.11    2.74
   0  -3 -13    6.61    2.88
   0   3 -12   75.02   10.08
   3   0 -12   93.65   14.59
   0  -3 -12   81.33   10.26
   3   0 -12   84.90    8.49
  -3   0 -12   78.83   10.76
   3   0 -12  106.94   13.03
   0  -3 -12   79.86   10.55
   0  -3 -12   57.41    9.49
   0   3 -12   80.75   11.02
   3   0 -12   93.90   13.51
  -3   0 -11   78.05   10.32
   0   3 -11   82.18   10.58
   3   0 -11   84.13   11.98
  -3   0 -11   90.66   11.58
   3   0 -11   76.67   11.95
   0  -3 -11   94.64   11.81
   0  -3 -11   73.92    9.57
   3   0 -11   78.12   10.44
   0   3 -11   76.47    9.68
   3   0 -11   72.06    7.34
   3   0 -10  208.37   11.84
   3   0 -10  214.01   17.34
  -3   0 -10  196.98   16.64
   0  -3 -10  208.22   16.59
   3   0 -10  208.39   18.72
   0  -3 -10  187.53   15.10
   3   0 -10  197.38   18.27
   0  -3 -10  209.76   19.39
  -3   0 -10  231.14   17.66
  -3   0 -10  196.90   18.11
   0   3 -10  176.98   14.52
   0   3 -10  187.31   15.32
   3   0  -9   23.84    6.20
  -3   0  -9   34.76    6.76
   3   0  -9   30.68    4.21
  -3   0  -9   32.01    8.05
   3   0  -9   24.07    6.28
   3   0  -9   32.37    6.79
   0   3  -9   37.84    6.40
   0  -3  -9   27.70    5.40
  -3   0  -9   32.45    6.17
   0   3  -9   28.88    5.64
   3   0  -9   39.69    6.99
  -3   0  -9   34.92    7.19
   0  -3  -9   29.78    6.08
   0  -3  -9   38.78    7.86
   0  -3  -8   53.12    9.21
   0  -3  -8   66.18    4.26
   0   3  -8   64.54    8.18
  -3   0  -8   66.19    8.64
   3   0  -8   66.17    6.38
  -3   0  -8   59.49   10.37
   3   0  -8   65.97    9.40
   0   3  -8   65.26    8.16
  -3   0  -8   61.11    9.44
   0  -3  -8   52.55    7.91
   3   0  -8   62.49    9.36
  -3   0  -8   56.10    8.63
   0   3  -8   58.68    9.46
   3   0  -8   60.65   13.89
  -3   0  -8   57.32   10.37
   3   0  -8   68.65   14.23
  -3   0  -7  376.96   22.36
   0  -3  -7  340.25   18.37
  -3   0  -7  396.96   27.21
   0   3  -7  360.69   19.19
  -3   0  -7  364.89   19.18
   0  -3  -7  370.07   11.65
  -3   0  -7  344.89   12.80
   0   3  -7  305.79   21.78
   3   0  -7  414.37   26.89
   0  -3  -7  309.76   23.40
   3   0  -7  370.91   22.97
   3   0  -7  330.49   20.24
   0  -3  -7  327.99   18.98
   3   0  -7  310.35   21.85
   3   0  -7  363.74   12.67
  -3   0  -7  362.05   25.80
   0   3  -7  360.44   18.61
   0  -3  -7  352.88   23.48
   3   0  -6 1007.93   35.69
   0   3  -6  919.33   39.24
   0  -3  -6  829.59   38.78
  -3   0  -6  954.63   41.07
  -3   0  -6  921.08   34.62
   0  -3  -6  905.10   28.63
   0  -3  -6  948.49   20.54
   0  -3  -6  962.65   32.16
  -3   0  -6  902.01   29.20
   3   0  -6  978.97   22.19
   0  -3  -6  810.81   29.87
   3   0  -6  942.50   19.08
   3   0  -6  944.04   39.47
   0   3  -6  903.63   28.34
  -3   0  -6 1038.95   43.09
  -3   0  -6    2.65    2.48
   3   0  -6  873.32   33.24
   3   0  -6 1273.52   50.79
   0   3  -6 1001.77   33.29
   0   3  -6  209.78   17.88
   0  -3  -6  947.74   38.60
   3   0  -6  881.69   35.86
  -3   0  -6  900.21   21.72
   3   0  -5  428.08   24.99
   0  -3  -5  452.64   14.93
   3   0  -5  487.84   23.56
   0   3  -5  476.99   19.88
  -3   0  -5  472.23   28.26
   3   0  -5  442.86   23.08
   3   0  -5  670.08   38.17
  -3   0  -5  515.58   30.21
   0  -3  -5  460.43   19.32
   0   3  -5  664.32   29.07
  -3   0  -5  443.21   15.68
  -3   0  -5  485.62   24.54
   0  -3  -5  476.31   21.15
   3   0  -5  472.85   15.98
  -3   0  -5  472.13   19.93
   0  -3  -5  460.48   21.95
   0  -3  -5  500.71   28.02
   0   3  -5   -0.52    0.57
   3   0  -5  474.17   12.05
   0   3  -5  450.16   26.91
  -3   0  -5   -0.39    0.52
   3   0  -5  500.12   26.85
   0  -3  -5  352.32   23.91
   0   3  -4  453.22   23.80
   0  -3  -4  290.23   14.51
   0  -3  -4  315.30   18.17
   3   0  -4  287.79   20.21
   3   0  -4  416.78   28.93
  -3   0  -4  311.30   15.51
   0   3  -4  317.48   15.44
   3   0  -4  307.44    8.97
   3   0  -4  328.00   13.84
  -3   0  -4  339.53   24.23
   3   0  -4  333.51   22.08
  -3   0  -4  309.63   22.35
   0  -3  -4  341.32   25.61
   3   0  -4  287.58   17.73
   0   3  -4  336.75   23.42
  -3   0  -4  308.43   19.24
   3   0  -4  355.91   22.36
   0  -3  -4  303.84   16.59
   0  -3  -4  329.56   23.15
   0  -3  -4  331.23   22.69
  -3   0  -4  303.13   13.65
   0  -3  -3  188.29   13.70
   0  -3  -3  149.53   14.87
  -3   0  -3  219.42   19.49
   3   0  -3  186.64   15.92
   0  -3  -3  161.83   10.22
  -3   0  -3  200.26   16.28
  -3   0  -3  180.85   14.51
   0   3  -3  179.73   10.83
   0  -3  -3  167.68   17.34
  -3   0  -3  174.57   10.88
   3   0  -3  182.41   14.84
  -3   0  -3  175.78   16.73
   3   0  -3  167.59    6.58
   0   3  -3  210.99   15.07
   3   0  -3  179.10   13.41
   0  -3  -3  183.38   12.28
   0   3  -3  212.27   18.58
  -3   0  -3  178.74   10.85
   0  -3  -3  167.27   16.07
   3   0  -3  163.73   15.05
   3   0  -3  224.23   20.08
   0  -3  -2  119.66   13.71
   0   3  -2  128.49    8.79
   0  -3  -2  131.92   11.39
   3   0  -2  122.79   12.73
   0  -3  -2  119.06    8.50
   0   3  -2  131.54   11.06
   0  -3  -2  127.75   15.22
  -3   0  -2  121.80   12.76
   0   3  -2  100.42   13.82
  -3   0  -2  114.16    8.91
  -3   0  -2  124.49    8.83
  -3   0  -2  154.12   16.93
   3   0  -2  114.67   10.43
   3   0  -2  132.40   14.84
   0  -3  -2  128.36    9.88
   3   0  -2  118.73   12.23
   3   0  -2   96.02   11.78
   0  -3  -2  102.52   11.99
   3   0  -2  120.38    5.88
  -3   0  -2  137.62   14.42
   0   3  -1  228.30   11.29
   0  -3  -1  232.14   20.52
   3   0  -1  242.48   17.81
   3   0  -1  258.96   19.91
   0   3  -1  251.39   14.79
  -3   0  -1  231.13   18.78
   0  -3  -1  276.20   17.13
   0  -3  -1  238.49   13.11
  -3   0  -1  223.20   12.97
  -3   0  -1  229.13   11.34
   0  -3  -1  238.63   19.25
  -3   0  -1  173.43   15.00
   0   3  -1  208.46   17.97
   3   0  -1  233.12    8.89
   3   0  -1  217.07   13.87
   0  -3  -1  212.08   16.58
   3   0  -1  228.02   17.75
   3   0  -1  191.03   15.24
   0  -3  -1  228.26   11.58
   0   3  -1  239.72   20.35
   3   0   0  440.20   24.60
  -3   0   0  971.95   47.03
   0   3   0  594.54   18.39
   0  -3   0  586.86   20.04
   0   3   0  612.48   32.28
   0  -3   0  562.64   31.28
   0  -3   0  857.36   31.98
   3   0   0  587.02   22.50
   3   0   0  542.87   26.61
  -3   0   0  597.79   28.16
   3   0   0  573.35   15.40
  -3   0   0  600.58   22.91
   0  -3   0  556.65   26.26
  -3   0   0  592.09   29.89
   0   3   0  629.62   23.11
   3   0   0  600.27   30.07
   0  -3   0  543.14   28.99
   0  -3   0  590.25   18.62
   0   3   0  538.37   28.94
   3   0   0  552.15   27.65
  -3   0   0  590.80   17.36
   0  -3   1  274.33   17.00
   3   0   1  232.84   18.49
   0  -3   1  230.27   19.63
   0  -3   1  218.38   18.64
   0   3   1  226.66   18.37
   0   3   1  241.92   14.43
  -3   0   1  256.51   18.39
   3   0   1  199.22   15.80
   0  -3   1  232.64   11.59
   0   3   1  236.82   11.98
   3   0   1  224.70   13.34
   0   3   1  224.97   19.57
  -3   0   1  230.10   10.13
   0  -3   1  231.18   12.44
   3   0   1  221.68   10.18
   3   0   1  246.30   17.61
  -3   0   1  233.53   18.58
   0  -3   1  207.19   15.41
   0  -3   1  241.41   18.33
  -3   0   1  223.40   14.38
   3   0   1  208.25   17.23
   3   0   2  119.75   12.58
  -3   0   2  150.66   16.64
  -3   0   2  104.39   11.13
   3   0   2  108.81   12.55
   0  -3   2  121.12    8.68
   3   0   2  127.94   13.53
   0  -3   2  136.87   12.17
   0  -3   2  133.18   13.77
  -3   0   2  112.50   10.54
   0  -3   2  127.86   14.54
   3   0   2  124.57    8.26
  -3   0   2  128.80   14.13
   0   3   2  133.27   10.87
   0  -3   2  108.50   13.30
   0   3   2  119.66   13.66
   0   3   2  135.11   15.44
   3   0   2  139.84   13.47
   3   0   2  122.18    9.71
  -3   0   2  119.59   13.15
   0  -3   2  135.52   10.55
   0  -3   2  132.76    8.85
   3   0   3  173.45   10.33
  -3   0   3  162.39   12.83
  -3   0   3  187.48   17.04
   3   0   3  169.04   15.92
   0  -3   3  184.44   10.94
   3   0   3  166.22   14.67
   0  -3   3  178.51   10.59
   0   3   3  187.69   13.40
   0  -3   3  169.02   16.72
  -3   0   3  149.85   13.16
   0   3   3  160.24   15.54
   0  -3   3  183.61   16.06
   0   3   3  160.70   17.05
   3   0   3  174.14   11.06
   0  -3   3  165.11   12.96
   0  -3   3  166.43   16.21
  -3   0   3  219.63   18.42
  -3   0   3  193.88   17.14
   0  -3   3  178.74   12.08
   3   0   3  194.70   16.70
   3   0   3  177.47   15.18
   0  -3   4  295.56   20.48
   0  -3   4  280.49   21.25
   0  -3   4  277.20   16.32
   0   3   4  335.62   24.99
   3   0   4  321.04   21.72
  -3   0   4  316.82   22.57
  -3   0   4  283.15   18.36
  -3   0   4  350.20   19.50
   3   0   4  323.65   22.10
   3   0   4  285.89   14.17
   0   3   4  330.72   18.32
  -3   0   4  441.18   28.25
   3   0   4  294.40   19.88
   3   0   4  284.38   13.93
  -3   0   4  361.33   23.44
   0  -3   4  252.90   20.19
   0  -3   4  328.60   16.45
   0   3   4  330.79   22.18
   0  -3   4  325.17   15.33
   0  -3   5  461.47   27.65
  -3   0   5  433.52   21.86
   0   3   5  462.26   22.24
   0  -3   5  477.58   20.11
   0   3   5  466.53   29.89
   3   0   5  428.67   25.54
  -3   0   5  439.40   22.84
   0  -3   5  470.47   19.40
   3   0   5  470.69   19.37
   0   3   5  440.26   25.49
   3   0   5  432.08   25.93
  -3   0   5  471.64   27.93
   0  -3   5  412.04   25.85
   3   0   5  430.34   24.54
  -3   0   5  501.04   27.52
   0  -3   5  490.65   26.22
   3   0   5  449.62   16.91
   0  -3   5  434.28   19.47
   3   0   6  868.68   28.25
  -3   0   6  844.14   32.83
   0  -3   6  845.12   25.75
   0   3   6  878.21   43.58
   0  -3   6  945.98   28.47
   0  -3   6  924.43   35.67
   0  -3   6  974.27   29.40
  -3   0   6  857.76   30.93
   0  -3   6  767.37   35.43
   3   0   6  907.68   35.76
   0   3   6  914.36   32.35
   3   0   6  982.07   22.47
  -3   0   6  855.89   31.94
  -3   0   6  940.03   37.82
   0  -3   6  843.01   38.32
   3   0   6  918.95   24.19
  -3   0   6 1001.94   41.61
   3   0   6  892.31   38.78
   0   3   6  905.69   36.70
   3   0   7  340.87   12.80
   0  -3   7  405.57   20.12
   3   0   7  353.98   18.73
  -3   0   7  402.14   26.90
   0   3   7  329.22   22.44
   0  -3   7  369.10   22.73
  -3   0   7  322.79   19.72
   0  -3   7  366.83   18.44
   0  -3   7  369.96   16.40
  -3   0   7  366.60   20.06
  -3   0   7  348.47   20.71
   0   3   7  342.56   26.25
   0   3   7  363.80   20.64
   3   0   7  367.70   22.93
   0  -3   7  365.72   23.42
   3   0   7  367.20   24.63
   0  -3   7  321.60   15.12
  -3   0   7  360.33   23.77
   0  -3   8   59.97    7.66
   0   3   8   71.05   12.53
  -3   0   8   87.06   14.19
   0  -3   8   62.55    9.93
  -3   0   8  113.96   12.79
   0  -3   8   64.82    6.66
   0  -3   8   49.15    5.97
   0  -3   8   64.23    6.23
   3   0   8   64.81    9.70
  -3   0   8   69.36    9.38
   3   0   8   69.27    8.66
   0  -3   8   64.83    8.42
   0   3   8   57.84    8.42
   3   0   8   56.79    9.28
   0  -3   8   68.09   10.08
   3   0   8   50.98    9.37
   0   3   8   84.11   11.55
  -3   0   8   88.00   10.24
   3   0   8   61.68    5.54
   3   0   9   33.93    7.10
   0  -3   9   27.58    5.32
   3   0   9   38.81    7.76
   0  -3   9   27.81    6.27
   3   0   9   31.26    4.09
  -3   0   9   37.03    7.81
  -3   0   9   23.03    5.31
   0  -3   9   25.84    3.90
  -3   0   9   34.82    6.46
   0   3   9   31.80    6.24
  -3   0   9   42.09    7.48
   3   0   9   38.27    8.25
   0  -3   9   30.41    4.89
   3   0   9   26.90    5.62
   0  -3   9   25.24    6.08
   0   3   9   20.34    5.65
   0  -3   9   35.92    6.65
   0   3   9   27.99    8.19
   0  -3   9   28.72    3.98
   0  -3  10  182.22   17.55
   3   0  10  193.18   19.30
  -3   0  10  187.54   16.23
   0  -3  10  200.91   15.04
   0   3  10  186.04   17.86
  -3   0  10  232.20   16.69
   0  -3  10  175.87    9.67
   0   3  10  199.09   16.78
   0  -3  10  212.96   17.72
   3   0  10  199.86   10.77
   3   0  10  199.15   15.88
  -3   0  10  180.30    9.99
   0  -3  10  219.83   16.90
   0   3  10  266.20   24.80
   0  -3  10  192.84   12.94
   0  -3  10  184.20    8.49
   3   0  10  220.42   18.37
   3   0  10  177.34   16.84
  -3   0  10  184.98   16.40
  -3   0  11   68.06    9.25
   0   3  11   76.66   13.22
   0  -3  11   70.28    8.01
   3   0  11   77.19   12.40
   3   0  11   66.18    9.56
   0   3  11   70.20   10.65
   0  -3  11   58.81    8.85
  -3   0  11   62.92    9.67
  -3   0  11   84.54   11.08
   0  -3  11   87.84   11.70
  -3   0  11   77.77    7.12
   3   0  11   61.08    9.73
   0  -3  11   63.00   10.54
   3   0  11   76.84   11.24
   3   0  11   75.51    6.98
   0  -3  11   80.39    9.83
   0  -3  12   78.28   10.24
  -3   0  12   98.09   12.26
  -3   0  12   91.77   11.83
   3   0  12   67.25    9.73
  -3   0  12   79.16    7.65
   0  -3  12  109.72   13.83
   3   0  12   87.32   12.30
   3   0  12   88.75    7.30
   3   0  12   84.84   13.88
  -3   0  12   91.37   10.89
   0  -3  12   88.57    9.31
   0  -3  12   63.46   10.38
   0  -3  12   83.67   11.48
   0   3  12   70.25   10.80
   3   0  12   71.03    7.07
   3   0  13    5.52    3.81
  -3   0  13    3.07    1.40
   3   0  13    4.55    1.80
  -3   0  13    7.63    3.28
   0  -3  13    7.63    2.96
  -3   0  13    2.08    3.26
   0  -3  13    2.43    1.97
   0   3  13    3.83    2.50
  -3   0  13    4.62    3.34
   3   0  13    2.79    1.50
   0  -3  13    1.84    2.55
   3   0  13    3.47    1.78
   3   0  13    4.33    2.70
   0  -3  13    4.34    3.04
   0  -3  13    3.32    2.21
   3   0  14  243.67   14.90
   0  -3  14  207.52   18.41
   0  -3  14  261.97   22.45
  -3   0  14  216.78   18.98
  -3   0  14  235.54   19.30
   3   0  14  219.39   20.38
   0   3  14  159.92   16.70
   3   0  14  233.33   12.35
   0  -3  14  238.50   20.43
   3   0  14  274.66   21.62
  -3   0  14  211.62   14.15
   0  -3  14  237.49   16.58
   0  -3  15   39.49    6.90
   3   0  15   57.97   12.02
  -3   0  15   43.81    6.89
   3   0  15   28.28    7.28
   3   0  15   38.03    5.98
   0  -3  15   40.17    8.54
   0   3  15   47.14    9.26
  -3   0  15   43.74    8.50
   3   0  15   52.31   10.17
   0  -3  15   47.58    9.47
   0  -3  15   37.78    8.43
   3   0  15   42.70    5.21
  -3   0  15   23.80    6.36
  -3   0  16  262.74   21.88
   0  -3  16  295.40   19.85
   0   3  16  307.75   23.96
   3   0  16  366.19   30.59
   0  -3  16  269.11   22.29
   3   0  16  308.89   24.84
  -3   0  16  321.49   23.38
   3   0  16  341.25   18.92
   3   0  16  347.03   26.19
   3   0  16  350.53   15.37
   0  -3  16  311.17   24.27
   0  -3  16  339.43   26.17
   0  -3  17  197.80   19.46
   3   0  17  195.56   20.00
  -3   0  17  204.94   18.90
   0   3  17  201.40    7.44
   3   0  17  240.29   25.81
   0  -3  17  198.36   19.93
   0   3  17  210.58   20.27
   3   0  17  204.48   20.60
  -3   0  17  189.50   18.93
   3   0  17  210.60   15.05
   0  -3  17  239.10   22.12
   3   0  17  220.51   12.37
   0  -3  18    2.03    3.61
   3   0  18    4.67    2.66
   3   0  18    4.85    1.74
   0   3  18    2.84    3.63
   3   0  18    5.66    4.24
   3   0  18   11.41    4.65
  -3   0  18   14.41    5.87
  -3   0  18    8.20    4.99
   0   3  18    5.38    1.31
   3   0  18    8.07    4.38
   0  -3  18    6.47    5.45
   0  -3  18    8.63    3.94
   0  -3  19   30.26    8.16
   0   3  19   24.99    3.04
   0  -3  19   37.05    9.06
   0   3  19   23.20    6.87
  -3   0  19   29.46    7.33
   3   0  19   31.79    4.77
   3   0  19   37.80   10.62
  -3   0  19   17.85    5.83
   3   0  19   33.39    8.89
   3   0  19   29.99    5.91
   0  -3  19   35.12    8.57
   3   0  19   24.37    7.29
   0  -3  20   10.48    5.32
  -3   0  20    5.22    3.32
   3   0  20    7.47    2.63
   3   0  20   14.73    7.11
  -3   0  20    7.33    3.57
   0  -3  20    9.35    3.95
   0   3  20    4.35    2.15
   0  -3  20    5.51    3.81
   3   0  20    2.58    2.13
   3   0  20    4.95    3.87
   3   0  20    8.19    4.97
  -3   0  21   31.45    8.58
   0  -3  21   43.56   10.59
   3   0  21   29.04    8.35
   0   3  21   33.31    9.12
  -3   0  21   30.14    7.58
   3   0  21   45.59   11.80
   3   0  21   34.44    8.87
   3   0  21   47.11    6.41
   0  -3  21   30.03    8.34
   3   0  21   28.28    6.15
   0  -3  21   40.82   10.65
   0  -3  22  195.05   21.46
   3   0  22  155.86   20.67
   3   0  22  179.60   17.00
   3   0  22  223.87   28.30
  -3   0  22  160.39   19.10
   0  -3  22  180.55   21.90
   0   3  22  135.98   17.36
   0  -3  22  190.85   21.80
   3   0  22  167.04   21.06
  -3   0  22  212.83   21.01
   3   0  22  194.84   13.39
  -3   0  23   34.57    9.17
   0  -3  23   44.76   10.76
   0   3  23   41.58   10.37
   0  -3  23   39.29    9.72
   3   0  23   38.58   10.10
   0  -3  23   46.66   11.40
   3   0  23   38.59    7.93
   3   0  23   40.05   11.79
   3   0  23   39.43    5.98
  -3   0  23   38.17    8.87
   3   0  23   22.62    8.22
   3   0  24  250.75   26.14
   0  -3  24  196.84   22.70
  -3   0  24  203.48   21.39
   3   0  24  292.65   29.51
   0  -3  24  196.77   22.25
  -3   0  24  194.91   21.68
   3   0  24  273.04   16.46
   3   0  24  265.88   30.19
   0   3  24  190.64   21.78
   0  -3  24  172.34   21.89
   3   0  25  254.87   16.24
   0  -3  25  223.51   25.76
   0   3  25  208.19   23.02
  -3   0  25  245.51   23.52
   0  -3  25  295.57   28.66
   0  -3  25  248.39   25.97
   3   0  25  228.71   26.46
  -3   0  25  254.36   25.38
   3   0  25  239.97   29.39
   3   0  25  222.03   25.29
   3   0  26  235.47   16.10
  -3   0  26  210.58   22.40
  -3   0  26  178.37   21.51
   0  -3  26  213.89   26.35
   0   3  26  135.32   18.98
   3   0  26  233.07   29.57
   3   0  26  250.93   28.95
   3   0  26  232.81   26.17
   0  -3  26  221.94   26.62
   0  -3  26  229.44   25.15
   0   3  27   96.43   16.14
  -3   0  27  109.72   16.29
   3   0  27  102.82   10.83
   3   0  27   94.80   17.13
   0  -3  27  110.61   19.25
   0  -3  27  106.42   17.50
   3   0  27  107.16   18.63
   3   0  27  110.33   20.60
   0  -3  27  142.43   20.76
  -3   0  27   90.67   15.43
   0  -3  28  204.42   26.70
   0   3  28  118.04   18.04
   0  -3  28  165.75   24.97
   3   0  28  146.42   22.53
   3   0  28  156.79   14.26
   3   0  28  161.20   23.63
  -3   0  28  174.38   20.86
   3   0  28  194.61   27.41
   0  -3  28  225.73   26.32
  -3   0  28  130.53   19.23
   0   3  29   38.12   11.26
   0  -3  29   29.88    9.39
  -3   0  29   40.05   10.77
   3   0  29   40.88   11.77
  -3   0  29   49.70   11.41
   0  -3  29   29.00    9.46
   3   0  29   52.10   14.06
   3   0  29   48.92    7.98
   0  -3  29   44.01   12.06
   3   0  29   39.15   11.42
   0  -3  30   34.21   10.99
   3   0  30   31.55    6.74
  -3   0  30   64.01   13.90
   3   0  30   50.77   13.84
  -3   0  30   83.64   15.27
   0   3  30   37.49   10.87
   0  -3  30   46.07   13.27
   3   0  30   40.86   11.64
   3   0  30   34.63   10.14
   0  -3  30   50.88   12.68
   0  -3  31   10.61    6.15
  -3   0  31    4.30    3.25
  -3   0  31   15.67    7.19
   3   0  31   10.62    6.42
   0   3  31    0.47    2.68
   3   0  31   10.57    3.91
   0  -3  31    3.00    3.78
   3   0  31    2.67    2.63
   0  -3  31    8.82    6.24
   3   0  31    4.21    5.11
   0  -3  32   48.90   13.60
   0  -3  32   37.20   11.21
   3   0  32   45.58   13.62
   0  -3  32   26.82    9.95
   3   0  32   45.29   13.74
   0   3  32   13.68    8.30
   3   0  32   22.76    8.61
  -3   0  32   15.60    7.86
  -3   0  32   23.03    8.46
   3   0  33   18.01    8.76
   3   0  33   12.13    8.48
   0  -3  33   17.87    7.87
  -3   0  33   23.81    8.57
  -3   0  33   21.35    7.87
   0  -3  33   23.19   10.23
   0   3  33   10.85    5.70
   0  -3  33   14.39    7.96
   3   0  33   18.43    7.44
   0  -3  34    4.26    5.62
   3   0  34    0.05    0.79
  -3   0  34   -0.03    1.47
   3   0  34    9.00    5.97
  -3   0  34    2.26    0.58
   3   0  34    3.92    5.27
   0  -3  34    6.62    3.88
   0   3  34    9.66    7.18
   0   3  35    9.19    5.56
  -3   0  35   -2.26    4.89
   3   0  35    3.22    4.92
   3   0  35   10.66    7.01
  -3   0  35    1.19    1.20
   0  -3  35    0.09    2.15
   0  -3  35   -1.54    5.30
   3   0  35    5.32    4.26
   0  -3  36   36.36   11.69
   0  -3  36   18.82    8.70
   0   3  36   25.73   10.83
  -3   0  36   33.71   10.20
   3   0  36   50.90   16.04
  -3   0  36   16.20    7.42
   3   0  36   34.81   11.01
   3   0  36   44.79   15.23
   0  -3  37   37.07   12.39
   0  -3  37   34.77   12.70
   3   0  37   34.47   12.98
   0   3  37   15.38    8.27
  -3   0  37   35.72   11.99
   3   0  37   49.21   15.41
  -3   0  37   43.55   12.39
   3   0  38  110.22   24.05
   0  -3  38   84.87   18.71
  -3   0  38   59.95   15.24
   3   0  38   93.98   22.29
   0   3  38   70.00   16.55
  -3   0  38  109.20   19.41
   0  -3  38  115.82   23.11
   3   0  39   10.72    8.14
   0  -3  39    7.20    4.09
  -3   0  39   10.14    6.55
   0  -3  39   10.71    6.64
   0   3  39   12.26    7.69
  -3   0  39   16.50    7.42
   3   0  39   22.19   11.37
  -3   0  40    5.84    5.20
   3   0  40   13.76    7.41
   0   3  40    7.24    5.27
   0  -3  40   11.91    7.27
   3   0  40   18.87   10.97
   0  -3  40    4.05    3.22
  -3   0  41   15.72    9.01
   3   0  41   10.46   10.35
   3   0  41    1.29    2.04
   0  -3  41    0.48    0.65
   0  -3  41   -0.49    2.57
   0   3  41   12.60    7.32
   0  -3  42   32.13   13.36
   0   3  42   25.05   10.28
   0  -3  42    6.96    4.29
   3   0  42    6.57    6.79
   3   0  42   23.90   13.23
  -3   0  42   15.81    8.35
  -3   0  43    0.30    4.18
   0  -3  43    0.29    2.47
   3   0  43   12.74    9.57
   0   3  43    5.09    4.56
   0  -3  43    1.59    3.28
  -3   0  44   43.94   14.20
   0  -3  44   68.50   21.24
   0   3  44   40.32   13.65
   0  -3  44   26.96   10.62
   0  -3  45   40.69   13.05
  -3   0  45   31.82   12.37
   0  -3  46   22.17   11.30
  -1   3 -44   21.01   11.11
   1  -3 -43   -1.35    4.90
  -1   3 -43   10.45    9.02
  -3  -1 -43   -2.03    3.97
  -3  -1 -43    4.68    7.01
   1  -3 -42   34.01   13.42
  -3  -1 -42    7.17    6.05
  -1   3 -42   32.50   11.42
   1  -3 -42   33.86   12.21
  -3  -1 -42   32.70   13.88
   3   1 -42   43.35   16.13
  -1   3 -41   98.34   21.88
   1  -3 -41   87.39   20.42
  -3  -1 -41   78.87   20.31
  -3  -1 -41  117.50   24.64
   1  -3 -41   76.59   20.78
   3   1 -41   72.41   20.75
  -3  -1 -40   28.13   13.39
   1  -3 -40   31.73   12.52
  -1   3 -40   23.24    9.91
  -3  -1 -40   36.96   14.10
  -1   3 -40   29.07    9.29
   3   1 -40   17.17   10.28
   1  -3 -40   42.17   15.07
  -1   3 -39    0.08    2.24
  -3  -1 -39   -1.42    4.21
   1  -3 -39   -1.97    5.46
   3   1 -39   -1.17    4.96
  -3  -1 -39    0.45    4.34
   1  -3 -39    2.30    1.57
  -1   3 -39   -2.99    5.90
   1  -3 -38    5.92    5.30
  -3  -1 -38    3.02    5.29
   1  -3 -38   -2.37    4.70
  -1   3 -38    2.75    3.47
  -1   3 -38   10.31    7.01
   3   1 -38   22.16   11.50
  -3  -1 -38    9.41    6.41
  -1   3 -37   11.58    7.78
   1  -3 -37   -3.08    4.49
   3   1 -37   12.27    9.12
  -3  -1 -37    1.36    5.59
  -3  -1 -37    4.48    4.49
   1  -3 -37    4.74    4.29
  -1   3 -37    5.73    5.52
   1  -3 -36   -1.52    2.16
  -1   3 -36   -0.21    1.98
  -3  -1 -36   13.16    9.25
  -1   3 -36    6.00    2.75
   3   1 -36    9.94    5.80
  -3  -1 -36    7.67    6.14
   1  -3 -36    9.40    7.41
   1  -3 -35    7.33    4.52
  -3  -1 -35    4.23    5.39
  -3  -1 -35    0.25    3.17
   3   1 -35   -0.60    2.38
  -1   3 -35    0.71    4.19
  -1   3 -35    5.78    4.13
   1  -3 -35   10.00    7.06
   1  -3 -34    5.11    2.76
  -1   3 -34    1.32    2.62
  -1   3 -34    2.63    2.66
   1  -3 -34    1.98    4.11
  -3  -1 -34    9.42    6.30
   3   1 -34    2.75    5.28
  -3  -1 -34    9.72    8.03
  -1   3 -33    3.47    3.34
  -1   3 -33    6.77    5.69
   1  -3 -33   -3.56    4.54
   3   1 -33   -1.06    2.65
   1  -3 -33   -0.70    1.16
  -3  -1 -33   -1.15    0.94
  -3  -1 -33    8.08    5.14
  -3  -1 -32    6.37    4.71
   1  -3 -32    3.97    2.48
  -3  -1 -32   -0.20    2.96
  -1   3 -32    4.82    4.02
  -1   3 -32   -1.70    3.96
   3   1 -32    4.71    1.46
   3   1 -32    3.91    2.91
   1  -3 -32   14.12    8.07
   1  -3 -31   15.61    7.20
  -1   3 -31    4.42    2.85
  -3  -1 -31    4.55    4.53
  -1   3 -31    2.71    1.17
   3   1 -31   11.71    7.93
  -3  -1 -31   13.93    6.29
   3   1 -31    8.03    4.07
   1  -3 -31   21.81   11.39
  -3  -1 -30   24.42    9.30
   3   1 -30   22.23    8.65
  -1   3 -30   21.95    7.01
   3   1 -30    9.92    4.34
   1  -3 -30   23.37    9.24
  -3  -1 -30   12.34    5.80
  -1   3 -30   20.20    8.08
   1  -3 -30    3.50    4.59
  -1   3 -29    4.38    3.66
   3   1 -29    4.01    4.32
   3   1 -29    7.15    3.88
   1  -3 -29    5.29    5.06
  -3  -1 -29    6.73    4.68
  -1   3 -29    1.51    1.93
   1  -3 -29   -2.00    2.94
   1  -3 -28   -2.92    3.83
  -3  -1 -28    5.42    6.36
  -1   3 -28    3.27    2.75
   3   1 -28    0.77    0.81
   1  -3 -28   -0.62    2.31
  -1   3 -28    1.15    1.44
   3   1 -28    1.77    3.38
   3   1 -27    4.79    2.55
  -1   3 -27   13.84    6.25
   3   1 -27    4.28    4.26
  -1   3 -27    7.70    3.29
   1  -3 -27   18.39    7.19
   1  -3 -27   17.54    7.59
  -3  -1 -27    8.33    4.16
   1  -3 -26    0.55    1.30
  -1   3 -26    3.67    2.37
  -1   3 -26    7.77    5.44
   3   1 -26    2.69    2.20
  -3  -1 -26   -0.72    3.84
   1  -3 -26   13.19    6.29
   3   1 -26    1.67    2.89
   1  -3 -25  140.48   19.08
  -1   3 -25  146.01   19.00
  -3  -1 -25  146.40   20.92
   1  -3 -25  122.98   17.98
   3   1 -25  117.25   18.90
   3   1 -25  123.33   13.99
  -1   3 -25  161.93   17.40
  -1   3 -24   62.92   10.60
  -1   3 -24   55.02   11.57
   3   1 -24   69.36   14.57
   1  -3 -24   64.26   12.88
  -1   3 -24   59.33    6.23
  -3  -1 -24   82.99   15.75
   1  -3 -24   73.37   14.01
   3   1 -24   60.02    9.78
  -3  -1 -23  114.53   17.73
  -1   3 -23  160.74   19.03
   3   1 -23  104.60   17.35
  -1   3 -23  141.15    9.72
   1  -3 -23  109.35   16.12
   1  -3 -23  129.27   18.44
   3   1 -23  113.08   13.08
  -1   3 -23  139.50   15.46
   3   1 -22  103.37   18.18
  -3  -1 -22   86.30   14.92
  -1   3 -22   97.35    8.03
   1  -3 -22   89.31   14.78
  -1   3 -22   96.50   14.20
   1  -3 -22   99.37   15.18
   3   1 -22  117.82   14.40
  -1   3 -22  103.53   12.52
   1  -3 -21  400.98   29.12
  -1   3 -21  469.03   30.63
   3   1 -21  375.04   32.52
  -1   3 -21  466.63   17.95
  -1   3 -21  433.74   25.27
   1  -3 -21  410.24   30.75
  -3  -1 -21  376.18   30.55
   3   1 -21  359.90   22.47
   1  -3 -20   17.39    5.76
   3   1 -20   11.07    5.69
  -1   3 -20   10.28    2.67
  -3  -1 -20   23.06    9.82
   3   1 -20   11.55    4.29
  -1   3 -20   21.94    6.53
  -1   3 -20   18.67    5.20
   1  -3 -20   18.31    6.30
  -1   3 -19    3.98    2.86
   3   1 -19    7.63    3.25
  -1   3 -19    1.53    0.83
  -3  -1 -19    2.98    3.47
  -1   3 -19    7.55    2.89
   1  -3 -19    9.37    4.07
   3   1 -19    6.40    4.19
   1  -3 -19   12.77    7.00
   3   1 -19    4.89    2.59
  -1   3 -18   25.62    6.18
  -3  -1 -18   18.17    6.46
   3   1 -18   19.78    6.81
   1  -3 -18   11.26    4.54
  -1   3 -18   21.57    3.80
   1  -3 -18   13.73    6.15
  -1   3 -18   18.93    4.63
   3   1 -18   16.13    4.26
   3   1 -18   15.97    4.47
   1  -3 -17   34.14    7.66
  -1   3 -17   33.47    7.11
  -1   3 -17   42.56    5.55
  -3  -1 -17   22.15    8.07
   3   1 -17   22.41    5.24
  -1   3 -17   39.40    6.55
   1  -3 -17   28.92    7.46
   3   1 -17   25.03    5.16
   3   1 -17   24.22    7.66
  -1   3 -16   82.01   11.03
   1  -3 -16   85.53   12.50
   3   1 -16   73.39   13.41
   3   1 -16   96.18   14.54
  -1   3 -16   82.36    7.90
   1  -3 -16   79.66   11.17
  -1   3 -16   75.80    8.79
   3   1 -16   77.61    8.80
  -3  -1 -16  100.04   14.25
   3   1 -16   88.22   10.60
   3   1 -15   61.43   11.40
  -1   3 -15   59.46    6.83
   1  -3 -15  103.77   13.36
  -3  -1 -15   47.55    9.76
   3   1 -15   53.71    7.02
  -1   3 -15   72.88    8.27
   1  -3 -15  114.75   12.98
   3   1 -15   53.69    8.19
  -1   3 -15   65.45    9.43
   3   1 -15   56.01   11.50
   1  -3 -14  120.89   12.97
   3   1 -14  125.88   16.40
   3   1 -14  117.65    9.86
   1  -3 -14  133.95   14.88
   3   1 -14  146.32   18.26
  -1   3 -14  115.16    9.50
   3   1 -14  125.58   12.51
  -3  -1 -14  135.88   16.02
  -1   3 -14  123.81   12.56
   1  -3 -13    3.66    2.07
   3   1 -13    2.88    4.20
   1  -3 -13    1.82    2.42
  -1   3 -13    5.20    2.16
  -1   3 -13    1.49    1.74
   3   1 -13    3.69    1.90
   3   1 -13    1.99    5.04
  -3  -1 -13    1.50    2.43
   1  -3 -13    2.38    2.83
   3   1 -13    6.41    3.87
   1  -3 -12  113.87   11.74
   3   1 -12   93.44   12.92
  -1   3 -12   95.59   10.15
   1  -3 -12  111.19   12.73
   3   1 -12   94.81   13.61
   3   1 -12  109.55   11.48
  -3  -1 -12  111.23   14.39
   1  -3 -12  116.12   14.08
   3   1 -12  104.79    8.27
   3   1 -11  129.47   12.38
  -1   3 -11  206.90   18.92
  -1   3 -11  205.31   14.39
   3   1 -11  139.28   15.43
  -3  -1 -11  144.96   14.37
   1  -3 -11  144.70   12.65
   1  -3 -11  127.97   14.30
   3   1 -11  119.35    8.10
   1  -3 -11  163.24   14.65
  -3  -1 -11  139.45   15.65
   3   1 -11  137.76   16.64
   3   1 -10   27.61    7.71
  -1   3 -10   26.10    6.36
   3   1 -10   17.34    5.38
  -1   3 -10   21.55    4.32
  -3  -1 -10   26.84    6.59
   1  -3 -10   26.23    5.29
  -3  -1 -10   28.63    6.21
   1  -3 -10   32.99    6.40
   3   1 -10   23.48    6.20
  -3  -1 -10   28.48    7.49
   1  -3 -10   22.57    5.78
   3   1 -10   18.99    2.93
   3   1  -9  376.04   11.67
  -1   3  -9  435.05   18.99
   3   1  -9  424.31   28.96
   1  -3  -9  444.99   25.29
  -3  -1  -9  342.48   23.40
  -1   3  -9  467.87   27.03
   3   1  -9  385.75   24.29
   1  -3  -9  486.98   20.90
   3   1  -9  383.22   21.25
  -3  -1  -9  396.71   21.76
  -1   3  -9  440.68   28.96
  -3  -1  -9  415.99   26.98
   1  -3  -9  503.05   24.34
  -1   3  -8   28.59    4.59
   1  -3  -8   26.05    6.02
   3   1  -8   22.63    5.46
  -1   3  -8   27.72    6.98
   1  -3  -8   31.63    4.88
  -3  -1  -8   32.91    6.24
  -3  -1  -8   32.48    7.58
   3   1  -8   27.11    2.71
   1  -3  -8   29.91    5.57
  -1   3  -8   31.67    7.02
   3   1  -8   35.77    9.55
   3   1  -8   24.90    5.93
  -3  -1  -8   18.14    5.28
  -1   3  -7   18.77    3.57
  -3  -1  -7   14.93    4.81
  -1   3  -7   15.90    4.47
  -1   3  -7   11.37    4.52
   1  -3  -7   42.86    6.43
   3   1  -7   22.21    7.45
   1  -3  -7   32.01    6.69
   3   1  -7   12.53    3.73
   3   1  -7   17.73    5.07
  -3  -1  -7   24.01    6.24
  -3  -1  -7   14.77    3.82
   3   1  -7   13.62    3.96
   1  -3  -7   34.82    5.00
  -3  -1  -6   42.82    7.99
   3   1  -6   33.67    6.59
   3   1  -6   31.41    6.13
  -1   3  -6   37.19    4.69
  -1   3  -6   36.21    6.79
   1  -3  -6   40.34    6.15
  -3  -1  -6   45.60    8.12
  -3  -1  -6   36.50    5.74
   3   1  -6   36.52    6.56
   3   1  -6   62.57   12.89
   1  -3  -6   40.17    7.02
  -1   3  -6   40.87    8.47
   1  -3  -6   35.09    8.07
  -1   3  -5    3.59    2.52
  -3  -1  -5    7.00    2.59
  -3  -1  -5    0.47    1.82
  -1   3  -5    6.55    1.93
   3   1  -5    9.15    4.38
   3   1  -5    4.59    2.75
   1  -3  -5    5.12    2.10
   3   1  -5    2.88    2.55
  -1   3  -5    5.46    4.14
  -3  -1  -5    4.04    3.02
   3   1  -5    4.54    2.17
  -3  -1  -5    1.72    0.60
   1  -3  -5    4.11    1.73
   3   1  -5    4.25    2.45
  -3  -1  -5    4.01    2.59
  -1   3  -5    5.20    3.17
   1  -3  -5    1.73    2.51
   1  -3  -5    5.92    3.39
  -3  -1  -4   23.60    2.65
   1  -3  -4   36.54    8.18
  -1   3  -4   37.03    4.89
  -3  -1  -4    0.54    1.59
   1  -3  -4   18.52    4.53
   3   1  -4   26.94    7.48
   3   1  -4   22.39    5.09
  -3  -1  -4   19.72    3.83
  -1   3  -4   28.67    7.16
  -1   3  -4   25.38    5.69
  -3  -1  -4   24.17    3.67
   3   1  -4   23.04    6.24
   3   1  -4   19.91    4.35
  -1   3  -4   15.74    4.80
   1  -3  -4   25.62    7.53
  -3  -1  -4   31.00    6.94
   3   1  -4   28.15    5.82
   1  -3  -4   29.05    4.59
  -3  -1  -4   23.23    5.73
  -3  -1  -4   26.78    6.29
   1  -3  -3   15.38    5.68
  -1   3  -3   11.00    4.49
   1  -3  -3   13.63    2.91
   3   1  -3   14.23    5.15
   3   1  -3    8.00    2.91
  -3  -1  -3    7.12    3.29
  -3  -1  -3   11.88    2.87
   1  -3  -3   21.49    3.60
   3   1  -3    6.09    2.72
   1  -3  -3   15.33    4.25
   3   1  -3   13.16    3.89
   1  -3  -3   17.00    6.08
  -1   3  -3   12.88    3.88
  -3  -1  -3    9.00    2.86
  -3  -1  -3   15.04    4.64
   3   1  -3    7.00    3.23
  -1   3  -3   11.52    2.17
  -3  -1  -3   -0.15    0.45
  -3  -1  -3    5.90    1.84
   1  -3  -2    9.42    4.30
  -1   3  -2    9.74    3.73
   1  -3  -2    8.50    2.11
   1  -3  -2    9.58    2.32
   1  -3  -2   13.37    4.60
  -3  -1  -2   10.23    3.55
  -3  -1  -2   11.39    3.82
   3   1  -2   12.15    3.58
   3   1  -2   11.64    3.85
  -3  -1  -2    9.92    2.32
   3   1  -2    7.36    2.68
   3   1  -2    5.20    3.17
  -1   3  -2    8.97    1.69
   3   1  -2   14.00    5.30
   1  -3  -2    8.35    3.06
  -3  -1  -2   14.09    4.57
  -1   3  -2    7.15    2.59
  -3  -1  -2   -0.87    1.99
  -3  -1  -2    7.51    2.20
  -1   3  -1   75.98    9.21
   3   1  -1   68.05    9.00
  -3  -1  -1   69.48    9.46
  -3  -1  -1   54.16    8.26
   1  -3  -1   76.36   10.85
  -3  -1  -1   61.57    6.45
   1  -3  -1   85.36    9.71
   3   1  -1   66.49    9.24
   3   1  -1   73.29   10.60
  -1   3  -1   71.41   11.13
   1  -3  -1   77.95   11.93
  -3  -1  -1   69.48    5.44
  -3  -1  -1   77.74   10.76
   1  -3  -1  115.03    7.41
   3   1  -1   75.58   11.66
   1  -3  -1   84.55   12.32
   1  -3  -1   89.14    6.28
   3   1  -1   72.79    7.83
   1  -3   0    2.05    0.89
  -3  -1   0    1.86    1.39
   1  -3   0   -0.62    1.63
   3   1   0    4.59    3.17
  -3  -1   0    1.09    1.29
  -3  -1   0   -1.23    1.98
   3   1   0    2.94    1.79
  -3  -1   0    3.53    2.35
   3   1   0    3.56    1.74
  -1   3   0    0.47    0.63
  -1   3   0    2.41    1.12
   1  -3   0    0.39    2.03
   3   1   0    0.92    1.24
   1  -3   0    1.05    0.97
   3   1   0    2.90    1.81
  -3  -1   0    3.00    1.80
  -1   3   0    3.34    1.89
  -3  -1   0    3.56    1.12
   1  -3   0    2.26    1.95
  -1   3   1   85.72    6.57
   1  -3   1   69.98   11.34
   3   1   1   56.02   10.12
   3   1   1   58.56    8.45
   1  -3   1   85.74    9.84
  -1   3   1  102.47   10.72
   1  -3   1   62.13   10.35
   1  -3   1   75.24    4.51
  -1   3   1   81.46   12.38
   3   1   1   67.56    9.68
  -3  -1   1   66.88    9.24
   3   1   1   68.22    9.70
   3   1   1   64.12    6.91
  -1   3   1   83.64   11.93
   1  -3   1   62.34    9.52
  -3  -1   1   71.10    7.54
   1  -3   1   65.07    8.79
  -3  -1   1   61.69    9.21
  -3  -1   1   66.13    9.09
   1  -3   2    7.57    1.34
   1  -3   2   12.37    3.85
   3   1   2   17.42    5.39
  -3  -1   2   -1.60    2.76
  -3  -1   2    9.61    3.84
   1  -3   2   13.99    4.18
   3   1   2   12.88    4.48
  -1   3   2   13.37    3.82
  -1   3   2   10.16    2.45
   3   1   2   12.47    3.84
   1  -3   2    4.84    1.84
  -3  -1   2   11.83    4.27
   1  -3   2    7.84    2.95
   3   1   2    7.03    2.19
  -3  -1   2    9.57    3.77
   3   1   2    8.69    3.49
   1  -3   2    6.67    3.72
  -1   3   2   14.31    4.76
  -1   3   2    7.44    3.62
  -3  -1   2    7.35    2.50
  -1   3   3   16.25    5.17
   3   1   3    8.52    2.27
  -3  -1   3    8.95    2.72
   1  -3   3   10.48    3.36
  -3  -1   3    0.67    2.23
   3   1   3    4.01    1.63
   3   1   3   14.95    5.17
  -1   3   3   11.78    3.85
  -3  -1   3    9.04    3.99
  -3  -1   3    9.95    3.63
  -1   3   3   14.80    3.02
   1  -3   3    8.19    3.48
   1  -3   3    8.33    4.03
   3   1   3   10.11    3.77
  -1   3   3    9.67    3.68
   1  -3   3   11.98    4.69
   1  -3   3    4.71    2.46
   1  -3   3    9.80    1.67
   3   1   3    0.54    1.20
  -3  -1   3   15.59    4.51
   3   1   3   11.19    2.60
   1  -3   4   25.34    2.99
  -3  -1   4   21.12    4.57
  -1   3   4   24.59    5.62
  -3  -1   4    0.44    1.13
   3   1   4   25.63    6.97
  -1   3   4   23.33    4.10
   1  -3   4   26.24    5.12
  -1   3   4   16.34    5.32
   1  -3   4   24.49    6.19
  -3  -1   4   21.03    5.37
   1  -3   4   29.41    7.15
  -3  -1   4   28.00    6.17
  -1   3   4   28.76    6.85
   3   1   4   22.64    4.22
   1  -3   4   23.16    5.23
   3   1   4   23.44    6.18
   3   1   4    0.94    1.79
   3   1   4   18.85    4.80
   1  -3   4   20.84    6.43
   3   1   4   25.75    3.55
  -3  -1   4   22.77    5.60
   1  -3   5    8.76    1.97
  -1   3   5    5.85    3.76
   3   1   5    6.09    1.68
   1  -3   5    9.18    3.31
  -3  -1   5    6.30    2.56
   3   1   5    6.75    2.41
  -3  -1   5    6.45    3.38
  -1   3   5    4.67    2.11
   1  -3   5    5.94    2.63
   1  -3   5    7.08    3.41
   3   1   5    1.57    1.82
  -1   3   5    4.43    3.11
   3   1   5    7.57    3.45
   1  -3   5    1.64    1.77
  -3  -1   5   -0.09    1.30
  -3  -1   5    2.65    1.44
   3   1   5    1.24    1.15
  -3  -1   5    4.77    2.79
   3   1   5   -0.05    0.89
   1  -3   6   39.44    5.90
   1  -3   6   39.66    3.07
  -3  -1   6   41.04    6.82
  -3  -1   6   36.04    7.36
   3   1   6   39.60    8.31
  -3  -1   6   39.28    7.79
   3   1   6   39.69    7.61
  -1   3   6   38.52    5.83
  -3  -1   6   33.73    6.64
   3   1   6   39.39    7.66
   1  -3   6   23.08    6.05
   1  -3   6   43.75    7.59
  -1   3   6   30.74    7.17
  -1   3   6   34.64    8.29
   3   1   6   43.40    3.82
   3   1   6   25.63    4.89
   1  -3   6   35.69    4.31
   1  -3   7   24.22    3.80
   1  -3   7   23.53    5.61
   3   1   7   20.41    5.42
   3   1   7   14.80    4.34
  -1   3   7   22.58    6.60
  -3  -1   7   22.35    5.92
  -1   3   7   40.44    6.32
  -1   3   7   41.70    8.78
   1  -3   7   16.82    3.77
   1  -3   7   20.36    2.62
   1  -3   7   17.74    4.78
   3   1   7   23.41    5.97
  -3  -1   7   19.04    5.32
  -3  -1   7   20.44    5.00
   3   1   7   20.09    2.31
   3   1   7   19.39    4.69
   3   1   8   42.14    8.73
   1  -3   8   34.01    7.10
  -1   3   8   18.42    5.92
   1  -3   8   26.86    4.72
  -1   3   8   25.31    7.19
  -3  -1   8   38.11    7.44
  -3  -1   8   36.49    7.68
  -1   3   8   25.87    5.21
   1  -3   8   28.18    6.98
   1  -3   8   55.13    7.72
   1  -3   8   29.66    4.52
   1  -3   8   28.43    3.55
   3   1   8   40.59    7.16
  -3  -1   8   22.44    5.34
   3   1   8   29.52    7.80
  -3  -1   9  341.69   21.52
   1  -3   9  532.79   28.80
  -3  -1   9  517.51   30.00
  -3  -1   9  360.81   24.21
  -1   3   9  443.80   22.62
   1  -3   9  586.05   21.02
   1  -3   9  470.35   27.67
  -3  -1   9  368.85   12.68
   3   1   9  378.75   21.97
  -1   3   9  477.29   32.26
   1  -3   9  482.23   15.78
  -1   3   9  338.04   24.86
   1  -3   9  460.66   18.71
   3   1   9  418.78   26.43
   3   1   9  354.95   25.28
   1  -3  10   26.37    3.99
   1  -3  10   22.56    4.45
  -3  -1  10   30.99    6.89
   3   1  10   25.94    6.93
  -1   3  10   29.10    7.46
  -1   3  10   13.49    4.19
  -3  -1  10   50.12   10.59
   1  -3  10   27.11    6.95
  -3  -1  10   19.88    3.41
   1  -3  10   24.55    6.33
   1  -3  10   24.70    3.79
   3   1  10   21.61    5.91
   3   1  10   32.31    6.70
  -1   3  10   26.02    7.70
  -3  -1  10   24.43    4.99
  -3  -1  10   29.89    8.08
  -3  -1  11  138.53   14.60
   1  -3  11  213.79   14.28
   3   1  11  144.74   16.53
   1  -3  11  257.06   21.17
  -3  -1  11  137.44   11.63
  -1   3  11  166.40   14.82
   1  -3  11  232.24   20.49
   1  -3  11  219.46   10.60
  -3  -1  11  138.96    9.63
  -1   3  11  115.66   16.41
   3   1  11  136.08   14.44
   1  -3  11  223.61   19.46
   3   1  11  115.69   14.94
  -1   3  11  118.91   14.88
  -3  -1  11  143.56   15.74
  -3  -1  11  303.49   28.61
   1  -3  11  228.63   12.63
   1  -3  12  102.14   10.24
  -3  -1  12  112.63   10.68
   1  -3  12  106.00   13.65
   1  -3  12  105.87    7.08
  -3  -1  12  117.59    9.61
  -3  -1  12   98.95   13.26
   3   1  12  118.95   14.07
   1  -3  12  114.32   14.36
   1  -3  12  111.56    9.28
  -1   3  12  117.06   14.71
   3   1  12  110.99   15.72
  -3  -1  12   94.16   12.21
   1  -3  12  121.90   14.89
  -1   3  12  107.18   16.06
   3   1  12  125.09   16.12
   1  -3  13    3.98    1.97
  -1   3  13    2.91    2.17
   3   1  13    3.62    5.22
  -3  -1  13    1.57    1.21
   3   1  13    4.90    3.33
  -3  -1  13    2.75    4.16
  -3  -1  13    9.23    5.79
   1  -3  13    5.59    1.62
   3   1  13    2.70    3.52
   1  -3  13    2.87    3.37
  -3  -1  13    6.39    2.76
  -1   3  13    4.49    3.31
   1  -3  13    3.90    2.47
   1  -3  13    2.75    3.65
   3   1  14  129.52   15.20
  -3  -1  14  158.88   16.70
   1  -3  14  130.21    7.15
  -3  -1  14  138.49   11.83
   1  -3  14  133.04   15.73
   1  -3  14  139.83   11.51
  -1   3  14  121.01   17.37
   3   1  14  134.20   17.29
  -3  -1  14  138.04   16.38
   3   1  14  110.18   15.31
  -3  -1  14  133.72   11.92
   1  -3  14  127.74   15.51
  -1   3  14   98.77   14.10
   3   1  14  150.28    7.82
   1  -3  14  148.19   17.86
  -3  -1  15   56.10    7.89
   1  -3  15   70.30   11.90
  -1   3  15  134.80   18.68
  -3  -1  15   57.17    7.74
  -1   3  15   94.28   14.10
   3   1  15   57.96   11.57
   1  -3  15   69.97    4.75
   1  -3  15   83.02   12.51
   3   1  15   49.61    9.58
   1  -3  15   71.67   12.70
   3   1  15   54.20    5.23
  -3  -1  15   60.16   10.64
   1  -3  15   67.03    8.44
  -3  -1  15   51.78    9.74
   3   1  15  108.24   16.40
  -3  -1  16   60.19   10.62
   1  -3  16   86.49   13.19
  -3  -1  16   90.46   13.28
   3   1  16   85.58   13.20
   1  -3  16   89.72   14.32
   1  -3  16   74.15    9.24
   3   1  16   97.44   15.48
  -1   3  16   71.79   13.82
  -3  -1  16   89.03   10.37
  -1   3  16   75.83   12.64
   1  -3  16   79.23   12.69
   3   1  16   43.68   10.48
   3   1  16   86.69    7.23
  -1   3  17   17.65    6.47
  -1   3  17   23.85    8.02
   1  -3  17   45.30    7.43
  -3  -1  17   34.68    8.40
   1  -3  17   46.46   10.11
   1  -3  17   55.83   10.72
   3   1  17   19.52    7.16
   3   1  17   23.32    6.76
  -3  -1  17   22.87    5.35
   1  -3  17   48.87   10.35
  -3  -1  17   24.42    6.83
   3   1  17   26.12    7.77
   1  -3  18   14.48    5.72
   3   1  18   12.17    5.79
   1  -3  18   15.56    5.73
   1  -3  18   19.75    6.68
  -3  -1  18   19.92    5.34
  -3  -1  18   22.76    6.59
   3   1  18   23.93    7.49
  -1   3  18   20.88    6.57
   1  -3  18   13.86    4.29
   3   1  18   17.51    7.11
  -3  -1  18   16.02    5.59
   1  -3  19    3.93    2.47
   3   1  19    8.30    5.61
   3   1  19    2.94    1.96
  -1   3  19    8.21    4.58
  -3  -1  19    3.52    2.56
   1  -3  19    7.10    4.67
   3   1  19    7.75    4.97
  -3  -1  19    8.99    3.68
   1  -3  19    6.29    4.08
  -3  -1  19    5.43    4.24
   3   1  19    4.84    1.11
   3   1  20   13.24    2.28
   1  -3  20   19.57    7.39
  -3  -1  20   10.56    5.22
   1  -3  20   20.17    6.56
   3   1  20   12.00    7.04
  -1   3  20   18.33    6.92
  -3  -1  20   10.97    4.09
   1  -3  20   17.12    5.96
  -3  -1  20   18.58    5.87
   3   1  20   27.51   11.54
   3   1  20   20.19    8.36
  -3  -1  21  382.78   29.90
   3   1  21  421.11   34.93
  -3  -1  21  419.76   31.48
   3   1  21  384.25   31.62
  -3  -1  21  380.62   26.34
   1  -3  21  471.77   35.47
  -1   3  21  444.53   33.38
   3   1  21  379.11   12.40
   3   1  21  363.41   32.43
   1  -3  21  513.48   34.55
   1  -3  21  525.16   35.68
   3   1  22   98.50   17.53
   1  -3  22  101.85   16.82
   1  -3  22   91.74   14.96
  -3  -1  22   96.18   15.20
  -3  -1  22  129.73   17.91
  -1   3  22   89.84    5.48
  -1   3  22   76.00   14.22
   3   1  22   87.86    6.48
  -3  -1  22  109.93   15.43
   3   1  22  114.17   17.96
   1  -3  22   98.65   15.15
   3   1  22  113.91   18.68
  -3  -1  23  116.98   16.52
   3   1  23   98.40    7.30
  -3  -1  23  114.80   16.74
  -1   3  23  123.45    7.29
   3   1  23  126.69   19.95
  -3  -1  23  110.25   15.10
   1  -3  23  163.66   20.57
   3   1  23   82.14   16.35
   3   1  23  116.02   18.64
  -1   3  23  112.64   17.71
   1  -3  23  179.51   22.83
   1  -3  23  134.65   18.14
   3   1  24   67.59   15.09
   1  -3  24  101.69   16.06
  -3  -1  24   65.81   12.98
   1  -3  24   70.80   14.66
   1  -3  24   45.99   10.99
  -3  -1  24   58.14   12.31
  -1   3  24   59.81    5.59
   3   1  24   58.35    6.05
  -3  -1  24   67.43   12.05
   3   1  24   61.77   13.85
  -1   3  24   48.42   11.52
   3   1  24   78.38   15.63
  -3  -1  25  104.63   16.67
   3   1  25  121.81   19.90
   3   1  25  103.26   17.95
   3   1  25  113.52    8.65
   3   1  25  102.95   18.78
   1  -3  25  192.86   23.55
  -3  -1  25  134.93   18.65
  -1   3  25  127.72    8.72
   1  -3  25  181.58   21.54
   1  -3  25  181.63   23.94
  -3  -1  25  128.45   17.13
  -1   3  25  100.16   17.50
   3   1  26    3.36    2.03
   3   1  26    6.07    5.53
  -1   3  26    3.41    1.05
  -1   3  26    5.13    4.00
  -3  -1  26    6.94    6.69
   1  -3  26    3.12    4.05
   1  -3  26    5.19    2.62
   3   1  26    2.84    2.37
   1  -3  26   -1.22    1.79
  -3  -1  26    7.06    3.56
   3   1  26   10.65    7.42
  -3  -1  26    3.85    3.98
  -1   3  27   20.56    8.04
  -3  -1  27   10.65    4.34
  -3  -1  27   15.11    6.73
   3   1  27   11.95    3.15
   3   1  27    7.31    4.49
  -1   3  27   14.85    3.41
   3   1  27   15.07    7.55
   1  -3  27   11.37    5.30
   3   1  27    9.57    5.82
  -3  -1  27    7.92    3.79
   1  -3  27   16.95    7.01
   1  -3  27   14.26    7.44
   1  -3  28    2.20    4.51
   1  -3  28    6.83    4.72
   3   1  28   -0.50    2.85
  -3  -1  28    0.02    2.12
   3   1  28    0.78    1.40
  -3  -1  28    2.41    2.82
   3   1  28    7.37    5.48
   3   1  28   -0.82    0.88
  -1   3  28    1.98    3.56
   1  -3  28    4.24    3.12
  -3  -1  28    3.76    3.64
   1  -3  29    3.04    3.51
   3   1  29   12.03    6.46
   3   1  29    2.09    3.08
   1  -3  29   13.40    6.59
  -1   3  29    1.24    2.34
  -3  -1  29    9.08    6.27
   1  -3  29   -2.45    2.19
  -3  -1  29    2.76    3.06
  -3  -1  29    1.66    4.29
   3   1  29    4.61    5.25
   1  -3  30   25.74    8.72
   3   1  30   28.70   11.48
  -3  -1  30    9.88    5.71
  -1   3  30   14.55    7.53
   1  -3  30   21.71    9.45
   3   1  30   15.36    8.64
  -3  -1  30   12.95    7.01
   3   1  30    9.38    6.88
   1  -3  30    9.67    7.93
  -3  -1  30   13.42    7.19
   1  -3  31    2.40    1.61
  -1   3  31    6.71    5.75
  -3  -1  31    2.15    2.61
  -3  -1  31   13.22    7.83
   3   1  31    0.27    1.14
  -3  -1  31    2.50    4.24
   3   1  31    8.69    6.20
   1  -3  31    5.36    5.04
   1  -3  31   -4.59    5.70
   3   1  31    6.03    3.83
   3   1  32    6.42    6.31
   3   1  32    3.12    4.72
  -3  -1  32    0.05    0.89
   1  -3  32    7.78    4.97
  -3  -1  32    7.14    4.94
  -3  -1  32    5.02    5.48
   1  -3  32    9.62    5.96
   1  -3  32    4.43    3.71
  -1   3  32    3.33    3.86
   3   1  32   -0.81    2.19
   1  -3  33    6.39    5.67
  -3  -1  33    2.47    2.43
   1  -3  33    2.51    3.81
   3   1  33    1.37    5.88
  -1   3  33    6.74    6.35
   1  -3  33   13.57    6.95
  -3  -1  33    8.27    6.48
   3   1  33   11.52    7.86
  -3  -1  33    4.88    5.92
   3   1  33    4.28    5.66
   1  -3  34    6.89    5.65
   1  -3  34    6.68    4.55
  -3  -1  34    2.14    5.62
  -3  -1  34    9.30    6.41
   3   1  34    1.66    5.45
   1  -3  34   -2.43    2.77
  -3  -1  34    9.42    6.90
   3   1  34   12.11    7.53
   3   1  34   -4.78    4.23
  -1   3  34    1.29    1.92
   1  -3  35    4.66    1.59
   1  -3  35    1.44    1.85
   3   1  35    8.05    6.37
   1  -3  35   14.96    9.22
   3   1  35   12.84    8.04
  -1   3  35    7.26    5.32
  -3  -1  35    1.26    3.03
  -3  -1  35   11.75    7.70
  -3  -1  35    8.25    3.67
   3   1  35    1.93    5.49
   3   1  36    0.22    2.39
   1  -3  36    1.05    3.62
  -3  -1  36    4.43    4.53
   1  -3  36   10.86    8.33
  -3  -1  36    5.15    4.76
   3   1  36    4.27    4.88
  -1   3  36   -2.36    3.78
   3   1  36   12.42   10.19
   1  -3  36   -2.36    2.39
   1  -3  37    6.38    4.24
  -1   3  37   18.84    9.50
   3   1  37    1.75    2.38
   3   1  37    0.30    5.51
   1  -3  37    2.63    5.63
  -3  -1  37    8.62    4.60
  -3  -1  37    4.49    3.98
   1  -3  37    7.25    6.07
   1  -3  38    1.78    4.23
   3   1  38    7.50    6.07
   3   1  38   23.21   12.27
  -1   3  38    7.47    5.15
   1  -3  38   13.81    9.70
  -3  -1  38   12.25    6.07
   1  -3  38   10.22    5.16
  -3  -1  38    7.06    6.11
   1  -3  39    2.78    4.71
  -3  -1  39    0.37    3.87
   1  -3  39    6.63    5.05
   3   1  39   -4.70    3.19
  -1   3  39    1.28    2.65
   3   1  39    0.65    3.71
   1  -3  39   -6.89    7.00
  -3  -1  39    3.73    5.63
  -1   3  40    7.89    3.45
   3   1  40   34.48   15.67
   1  -3  40   16.70    8.65
  -3  -1  40   24.69   10.54
   1  -3  40   33.91   11.30
  -3  -1  40   22.70    9.52
   1  -3  40   44.39   15.90
   3   1  40   11.25    7.17
  -3  -1  41   76.60   19.07
   3   1  41   86.77   22.83
   1  -3  41  133.57   27.81
  -3  -1  41   92.02   19.45
   1  -3  41  110.28   24.63
   3   1  41   73.34   20.59
   1  -3  41   97.33   19.62
  -1   3  41   67.46   18.42
   1  -3  42   36.45   11.69
   3   1  42   23.84   13.51
   3   1  42   17.94   10.44
  -3  -1  42   24.49   11.57
  -1   3  42    9.73    7.24
  -3  -1  42   36.15   11.96
   1  -3  42   43.05   15.41
  -3  -1  43    6.37    7.50
   1  -3  43   10.26    5.55
  -1   3  43    6.03    1.04
   1  -3  43    8.96    8.06
   3   1  43    2.86    3.04
  -3  -1  44    3.21    0.91
  -1   3  44   -0.65    6.40
  -1   3  45   13.15    9.22
  -1   3  46    9.00    6.08
  -2   3 -44   -7.38    7.75
   2  -3 -43   -3.21    5.38
  -2   3 -43   14.32    9.81
  -3  -2 -42    1.97    4.24
   2  -3 -42    7.08    7.96
  -2   3 -42   14.33    7.28
   2  -3 -42   18.60   10.71
   3   2 -42   -4.78    7.13
  -3  -2 -42    0.57    4.35
  -2   3 -42    3.21    2.23
  -3  -2 -41   17.47   18.02
   2  -3 -41    3.94    1.06
  -2   3 -41    2.56    3.63
   2  -3 -41    0.75    1.56
  -2   3 -41   -2.45    2.85
   3   2 -41    6.42    3.09
  -3  -2 -41   14.42   10.64
  -2   3 -40   -1.28    0.61
  -2   3 -40    3.26    2.03
   2  -3 -40    3.33    5.69
  -3  -2 -40    1.88    1.96
  -3  -2 -40    0.54    3.63
   3   2 -40    5.54    8.49
  -2   3 -39   29.62   10.73
   2  -3 -39   51.33   15.82
  -2   3 -39   39.63   12.12
   2  -3 -39   49.37   15.79
   2  -3 -39   42.20   13.40
  -3  -2 -39   30.26   11.83
   3   2 -39   55.71   17.46
  -3  -2 -39   58.33   17.59
  -2   3 -38   11.33    6.92
   2  -3 -38   12.62    6.38
  -2   3 -38   13.58    7.10
   2  -3 -38   10.44    8.10
   2  -3 -38   22.18   10.72
  -3  -2 -38   19.44   10.07
   3   2 -38   15.52    9.42
  -3  -2 -38   17.06    9.20
  -2   3 -37    3.94    4.09
  -2   3 -37   11.44    7.40
   2  -3 -37    9.54    5.19
   2  -3 -37    8.17    5.79
  -3  -2 -37    1.25    2.80
   3   2 -37   17.67    8.70
  -3  -2 -37   13.90    9.41
   2  -3 -37    8.87    6.27
  -2   3 -36    8.86    7.02
   2  -3 -36   13.31    6.78
  -2   3 -36    7.08    5.48
   2  -3 -36   11.17    7.29
  -3  -2 -36   -0.24    1.43
   2  -3 -36    4.13    3.96
   3   2 -36    6.39    5.64
  -3  -2 -36    2.91    4.35
  -3  -2 -35    1.46    5.51
   2  -3 -35    3.57    4.14
   2  -3 -35   -0.33    1.98
  -2   3 -35    3.08    3.65
   2  -3 -35    4.35    4.86
   3   2 -35    2.51    0.40
  -2   3 -35    3.39    4.29
  -3  -2 -35    0.98    2.60
  -2   3 -34   12.56    6.03
  -2   3 -34   16.15    8.55
   2  -3 -34    8.79    5.88
   2  -3 -34    8.56    5.26
   3   2 -34    8.23    3.49
   2  -3 -34    2.22    2.18
  -3  -2 -34   11.54    7.67
  -3  -2 -34   22.31    9.97
  -2   3 -33   14.76    6.48
  -2   3 -33   13.43    6.76
   2  -3 -33   13.16    7.18
   3   2 -33   11.86    7.38
  -3  -2 -33   22.52   10.54
   2  -3 -33   23.40    9.48
  -3  -2 -33   15.14    9.96
   2  -3 -32   12.25    8.74
  -2   3 -32    4.00    3.47
   3   2 -32   -1.00    4.04
  -2   3 -32    4.63    3.14
  -3  -2 -32    0.47    2.63
  -3  -2 -32    0.73    3.40
   2  -3 -32    5.99    4.01
   3   2 -31    0.21    0.35
  -2   3 -31    0.10    2.72
   2  -3 -31   -2.41    3.11
  -2   3 -31   -0.22    2.08
  -3  -2 -31   -0.68    3.11
   2  -3 -31    0.81    3.30
   2  -3 -30    4.21    4.98
  -2   3 -30    6.72    3.99
   3   2 -30    4.90    5.53
  -2   3 -30    4.29    4.19
  -3  -2 -30    3.11    2.97
   2  -3 -30   -1.26    3.67
  -2   3 -29    5.49    4.76
  -2   3 -29    5.19    5.06
   3   2 -29    0.73    3.60
   2  -3 -29    0.77    4.74
  -3  -2 -29   -3.98    4.82
   3   2 -29    1.19    1.76
   2  -3 -29   -1.28    3.67
   3   2 -28    8.99    4.57
  -2   3 -28   13.05    5.45
  -2   3 -28   27.55    9.06
  -3  -2 -28   19.70    8.88
   3   2 -28   14.34    4.34
   2  -3 -28   19.97    8.24
   2  -3 -28   22.92    8.77
   2  -3 -27   50.22   12.82
   2  -3 -27   39.79   10.88
   3   2 -27   65.06   15.29
  -3  -2 -27   70.80   16.14
  -2   3 -27   46.48   11.45
   3   2 -27   46.63    7.82
  -2   3 -27   67.36   11.77
   3   2 -26   46.42   13.39
   2  -3 -26   19.66    8.02
  -2   3 -26   22.42    7.82
   3   2 -26   22.62    5.73
  -3  -2 -26   16.94    8.59
  -2   3 -26    9.78    4.73
   2  -3 -26   17.53    8.99
   2  -3 -25  647.01   42.13
   3   2 -25  685.21   47.67
   2  -3 -25  620.16   41.63
   3   2 -25  656.21   28.66
  -2   3 -25  615.48   33.98
  -2   3 -25  670.95   41.48
  -2   3 -24  475.58   33.52
   2  -3 -24  469.86   35.22
  -3  -2 -24  464.49   37.38
  -2   3 -24  447.76   28.02
   2  -3 -24  436.08   34.31
   3   2 -24  479.09   24.70
   3   2 -24  462.20   38.72
  -2   3 -23  176.07   14.71
  -2   3 -23  224.00   19.42
  -2   3 -23  208.02   21.54
   2  -3 -23  248.47   24.83
  -3  -2 -23  221.68   26.12
   3   2 -23  258.21   18.65
   2  -3 -23  213.70   23.67
   2  -3 -22  195.22   21.50
  -2   3 -22  136.80   12.83
   3   2 -22  143.34   13.72
   3   2 -22  142.97   21.15
  -3  -2 -22  171.42   21.85
  -2   3 -22  167.12   15.95
   2  -3 -22  164.41   20.34
   2  -3 -22  197.01   25.30
  -2   3 -22  162.51   18.51
   2  -3 -21  294.55   25.65
   3   2 -21  307.15   29.94
   3   2 -21  311.42   19.49
  -2   3 -21  292.75   20.79
  -2   3 -21  254.15   17.19
  -3  -2 -21  371.81   31.68
   2  -3 -21  266.27   28.10
   2  -3 -21  298.00   26.50
  -2   3 -21  274.27   23.29
  -2   3 -20   71.89   11.63
   2  -3 -20   87.29   16.16
   2  -3 -20   72.16   12.58
   3   2 -20   75.96   14.95
   2  -3 -20   56.34   11.23
  -3  -2 -20   61.23   12.74
  -2   3 -20   60.06    9.14
  -2   3 -20   54.02    7.94
   3   2 -20   59.51    8.54
   2  -3 -19  124.38   16.22
   3   2 -19  115.65   17.60
   2  -3 -19  116.32   15.28
  -2   3 -19  109.20   11.17
   2  -3 -19   95.85   16.13
  -3  -2 -19  148.45   19.75
   3   2 -19   97.74   10.85
  -2   3 -19  108.11   11.60
  -2   3 -19  124.49   14.85
  -3  -2 -18   67.81   12.88
   2  -3 -18   59.23   12.67
   3   2 -18   46.22    7.74
  -2   3 -18   49.98    7.65
   3   2 -18   51.08    7.80
   2  -3 -18   70.41   11.56
   2  -3 -18   57.65   10.75
  -2   3 -18   56.52    7.99
  -2   3 -18   74.45   11.06
   3   2 -18   40.76   10.47
   2  -3 -17   16.30    6.34
  -2   3 -17   17.02    4.26
  -2   3 -17   20.39    5.59
   2  -3 -17   15.21    5.21
   3   2 -17    9.43    4.80
  -2   3 -17   15.46    4.38
   2  -3 -17   13.78    5.16
   3   2 -17   14.53    4.20
  -3  -2 -17   26.75    8.14
   3   2 -17   10.87    3.38
  -2   3 -16   14.38    4.38
   2  -3 -16   22.41    7.21
  -2   3 -16   23.48    4.69
   2  -3 -16   28.20    6.59
   3   2 -16   22.18    7.42
   2  -3 -16   23.90    6.94
  -2   3 -16   17.53    4.40
   3   2 -16   19.05    4.76
  -3  -2 -16   34.97    8.84
   3   2 -16   23.38    4.99
  -2   3 -15   42.60    7.67
   3   2 -15   38.15    9.63
  -3  -2 -15   44.21   10.20
   3   2 -15   40.86    6.73
   2  -3 -15   40.57    9.33
   2  -3 -15   51.11    9.79
  -2   3 -15   38.79    6.92
   3   2 -15   44.34    7.46
  -2   3 -15   49.74    6.61
   2  -3 -15   34.50    7.20
  -2   3 -14   71.98    9.23
   2  -3 -14   73.28   10.29
   3   2 -14   57.07   10.26
  -2   3 -14   65.72    9.00
   2  -3 -14   57.60   10.95
  -3  -2 -14   84.98   13.25
   3   2 -14   52.18   11.28
   2  -3 -14   73.22   11.20
   3   2 -14   59.95    7.61
  -2   3 -14   65.90    7.33
   3   2 -14   74.32    9.41
  -2   3 -13   90.90   10.16
   2  -3 -13   87.55   13.95
   3   2 -13  120.12   12.43
   2  -3 -13   99.44   12.22
  -3  -2 -13  102.21   14.59
   3   2 -13  113.74   14.60
   3   2 -13   94.64    9.15
  -2   3 -13   95.43   10.83
   3   2 -13  123.35   17.48
   2  -3 -13   96.82   11.59
  -2   3 -13   81.96    7.94
   2  -3 -12   41.38    7.26
  -3  -2 -12   38.67    8.52
   3   2 -12   40.67    9.77
   2  -3 -12   30.85    7.80
   2  -3 -12   32.17    6.61
   3   2 -12   44.65    8.33
  -2   3 -12   34.61    6.59
  -2   3 -12   42.25    6.43
  -2   3 -12   31.33    4.31
   3   2 -12   31.92    5.07
   3   2 -12   45.38    7.46
  -2   3 -11   89.88    9.41
   3   2 -11   81.34   14.26
   2  -3 -11   87.17   10.65
   2  -3 -11   90.45   13.07
   2  -3 -11   79.21    9.40
   3   2 -11   86.42   10.33
  -3  -2 -11   79.72   13.15
  -2   3 -11   68.65   12.13
  -2   3 -11   78.54    6.38
  -3  -2 -11   81.52   12.29
   2  -3 -11   79.85   12.12
  -2   3 -11   76.02    9.91
   3   2 -11   87.17   11.75
   3   2 -11   79.46    7.84
   2  -3 -10  281.81   23.48
   2  -3 -10  293.88   24.01
  -2   3 -10  306.29   25.04
  -3  -2 -10  296.94   23.65
   2  -3 -10  292.04   11.68
  -3  -2 -10  274.06   20.72
   2  -3 -10  273.58   16.86
  -2   3 -10  301.09   15.64
   3   2 -10  268.13   19.82
  -2   3 -10  274.44   18.41
   3   2 -10  265.74   13.66
  -3  -2 -10  270.51   21.14
   3   2 -10  289.65   19.04
   3   2 -10  350.22   30.59
  -2   3 -10  286.77   10.74
   2  -3 -10  287.89   19.03
  -2   3  -9  451.12   23.93
  -2   3  -9  466.08   18.32
   2  -3  -9  411.92   28.28
  -3  -2  -9  476.52   29.61
   3   2  -9  431.64   16.57
   2  -3  -9  454.44   28.48
   2  -3  -9  478.47   15.78
   3   2  -9  469.63   25.10
  -3  -2  -9  476.76   27.28
  -3  -2  -9  520.91   27.48
   2  -3  -9  461.72   20.33
  -2   3  -9  435.67   30.06
   2  -3  -9  451.73   22.28
  -2   3  -9  457.13   11.58
   3   2  -9  462.09   26.48
  -2   3  -8  206.28   11.29
   2  -3  -8  207.86   13.06
   3   2  -8  216.01   16.50
   2  -3  -8  171.61   17.08
  -2   3  -8  209.45   20.50
  -2   3  -8  175.03   15.00
   2  -3  -8  242.90   20.70
  -3  -2  -8  190.79   18.76
   3   2  -8  256.93   27.60
   2  -3  -8  207.06   10.73
  -3  -2  -8  198.28   17.21
   2  -3  -8  188.46   13.98
  -3  -2  -8  191.66   16.07
   3   2  -8  194.39   15.83
   2  -3  -7  514.88   21.79
   2  -3  -7  503.95   18.87
  -3  -2  -7  503.52   12.20
  -3  -2  -7  525.73   30.97
  -2   3  -7  521.79   16.24
  -2   3  -7  497.15   25.46
  -3  -2  -7  550.50   26.64
   2  -3  -7  500.93   17.31
   3   2  -7  490.53   24.06
  -2   3  -7  510.46   31.85
   3   2  -7  519.04   26.19
  -3  -2  -7  555.68   28.75
   2  -3  -7  484.40   27.92
   2  -3  -6   71.99    6.58
  -3  -2  -6   75.26    5.05
   3   2  -6  114.61   18.31
   2  -3  -6   68.89   10.46
   2  -3  -6   72.68    7.74
  -3  -2  -6   70.92    9.68
   3   2  -6   80.10    9.35
  -3  -2  -6   84.61   10.01
  -2   3  -6   72.19    9.77
  -2   3  -6   77.14   11.83
   2  -3  -6   77.65   11.28
  -2   3  -6   63.39   11.38
  -2   3  -6   71.27    5.40
   3   2  -6   69.74    9.47
  -3  -2  -6   69.53    5.37
   3   2  -6   60.57    9.10
  -3  -2  -6   55.76    9.99
  -3  -2  -5   76.29    9.79
   2  -3  -5   81.39   11.31
  -2   3  -5   70.29    9.72
   2  -3  -5   78.16   11.02
  -2   3  -5   60.48   10.72
  -2   3  -5   67.94   11.03
  -3  -2  -5   74.48    8.97
   2  -3  -5   71.18    7.26
  -3  -2  -5   73.25    5.60
   3   2  -5   94.39   17.55
   3   2  -5   73.26    8.79
   3   2  -5   87.55   11.07
   3   2  -5   84.77   10.68
  -3  -2  -5   63.54    5.64
  -2   3  -5   69.67    4.51
  -3  -2  -5   70.03   10.70
   2  -3  -5   75.53    6.30
   3   2  -4   15.23    4.28
  -3  -2  -4   21.40    3.54
  -2   3  -4   18.21    5.33
   2  -3  -4   26.61    6.41
   3   2  -4   14.39    3.69
  -2   3  -4   21.93    5.38
  -3  -2  -4   12.43    4.80
  -3  -2  -4   19.07    3.09
  -3  -2  -4   24.48    5.53
   3   2  -4   13.43    6.39
  -3  -2  -4   28.39    5.76
   2  -3  -4   30.44    4.37
   2  -3  -4   19.62    5.25
   3   2  -4   22.47    3.75
   3   2  -4   19.63    4.85
  -2   3  -4   29.45    7.66
  -3  -2  -4   20.58    4.47
   2  -3  -4   24.10    3.14
  -3  -2  -3   98.78    8.09
   2  -3  -3   92.47   12.02
   3   2  -3  121.78   16.21
  -2   3  -3  104.01   13.41
   3   2  -3   98.94    9.82
  -3  -2  -3   93.52   10.19
   2  -3  -3  104.99    7.55
  -3  -2  -3   98.76   11.65
  -3  -2  -3  105.58   13.18
   3   2  -3  106.86    8.96
   2  -3  -3   94.56   12.04
  -3  -2  -3   85.60    7.36
   3   2  -3   98.12   11.93
  -3  -2  -3  102.03    9.96
   3   2  -3  102.50   10.86
   2  -3  -3  103.48   12.78
  -2   3  -3  104.71   14.11
   2  -3  -3  111.43    5.80
   3   2  -2    3.62    1.83
  -3  -2  -2    4.34    1.96
  -3  -2  -2    3.80    3.35
   2  -3  -2    1.22    1.17
  -3  -2  -2    2.83    1.57
   3   2  -2    2.92    2.48
  -3  -2  -2    3.13    1.43
  -3  -2  -2    4.30    2.65
   2  -3  -2    6.27    4.81
   2  -3  -2    1.54    1.63
  -2   3  -2    0.76    2.01
  -2   3  -2    0.80    1.91
   3   2  -2    0.24    0.71
   3   2  -2    3.02    2.45
  -3  -2  -2    3.27    1.82
   3   2  -2    7.83    2.73
   3   2  -1  195.05   19.93
  -2   3  -1  195.95   17.82
  -2   3  -1  218.85   20.31
   2  -3  -1  202.18   16.53
  -3  -2  -1  205.30   16.83
   3   2  -1  200.64   14.21
   3   2  -1  222.44   14.50
  -3  -2  -1  229.96   15.43
   2  -3  -1  191.35   17.43
   3   2  -1  227.32   14.97
   2  -3  -1  199.02   17.34
  -3  -2  -1  207.84   12.90
  -3  -2  -1  253.25   14.08
  -3  -2  -1  186.70   11.79
   3   2  -1  176.86   16.91
   3   2   0   -0.20    0.61
   3   2   0   -0.42    1.52
  -3  -2   0    0.66    0.89
  -3  -2   0    0.39    1.75
  -2   3   0    0.34    2.54
   3   2   0    0.89    1.47
  -3  -2   0   -0.48    1.09
  -3  -2   0   -0.17    0.94
  -2   3   0    0.50    0.40
   2  -3   0    2.30    2.73
  -3  -2   0   -0.15    0.72
   2  -3   0    0.69    1.84
  -2   3   0    0.33    0.40
   3   2   0    0.02    1.74
   2  -3   0    2.38    1.69
  -3  -2   1  236.70   15.59
  -2   3   1  223.97   18.93
   3   2   1  219.71   21.51
  -2   3   1  190.94   18.72
   2  -3   1  209.12   18.38
   2  -3   1  230.01   17.06
  -3  -2   1  228.24   19.24
  -3  -2   1  211.21   17.76
   2  -3   1  231.47   19.29
   3   2   1  193.94   17.77
   3   2   1  215.47   14.88
  -2   3   1  217.57    9.13
   3   2   1  204.33   13.42
  -3  -2   1  226.60   14.64
   3   2   2   -1.04    1.99
   2  -3   2    3.96    3.51
  -3  -2   2    3.37    2.50
   3   2   2    2.62    3.03
  -3  -2   2    5.25    2.68
  -3  -2   2    3.10    1.73
   2  -3   2    1.23    1.45
  -2   3   2    3.37    2.08
   3   2   2    2.63    1.48
   2  -3   2    1.17    2.45
  -2   3   2    2.24    0.56
  -2   3   2    1.58    1.09
   3   2   2    2.34    0.94
  -3  -2   2    4.59    2.23
  -3  -2   3  111.09   13.08
   3   2   3  127.40   15.88
   2  -3   3   79.18    9.78
  -3  -2   3  115.73    7.65
  -3  -2   3  101.09   12.55
  -2   3   3   86.14   12.17
  -2   3   3   98.98    7.66
   3   2   3   98.21   10.04
  -3  -2   3  116.73   11.13
  -2   3   3  106.33   14.10
   3   2   3  105.65    8.69
   2  -3   3  105.10   12.98
   2  -3   3  102.44   13.06
   3   2   3   80.04   11.61
  -3  -2   3  117.89   11.34
  -3  -2   4   21.10    2.96
  -3  -2   4   23.45    4.91
  -2   3   4   21.15    6.12
   3   2   4   23.60    3.77
  -2   3   4   14.42    5.51
   3   2   4   17.26    6.47
  -3  -2   4   27.07    6.57
   2  -3   4   24.06    5.35
   2  -3   4   27.19    6.52
  -2   3   4   23.45    4.05
  -2   3   4   24.38    6.94
   2  -3   4   21.03    5.69
   3   2   4   19.55    6.37
  -3  -2   4   24.81    6.14
   3   2   4   24.35    5.07
   2  -3   4   48.93    9.43
  -3  -2   4   21.98    5.08
   3   2   5   74.46    9.39
  -3  -2   5   80.72   10.16
  -2   3   5   63.54   11.51
   3   2   5   65.48   11.59
   2  -3   5   62.05    8.54
  -2   3   5   75.18   11.89
   2  -3   5  104.38   12.95
  -3  -2   5   87.55   12.63
  -2   3   5   78.28    7.74
   3   2   5   78.17    6.68
   2  -3   5   63.05   10.30
  -3  -2   5   73.96    5.58
  -3  -2   5   66.72   10.09
   2  -3   5   61.82   10.21
  -2   3   5   66.71   11.43
   3   2   5   81.58   12.19
   3   2   6   69.54   11.75
   2  -3   6   69.31   10.44
   3   2   6   73.12    9.40
   3   2   6   75.43   12.52
  -2   3   6   86.69   12.85
  -3  -2   6   70.11    9.66
  -3  -2   6   69.35   10.92
  -2   3   6   69.05    7.74
  -3  -2   6   70.92    5.50
   2  -3   6   77.47   11.37
  -2   3   6   72.19   12.21
  -2   3   6   51.94   10.09
   2  -3   6   89.42   10.82
  -3  -2   6   72.50    9.63
   2  -3   7  524.14   29.64
  -2   3   7  430.72   29.34
  -3  -2   7  533.06   26.77
  -3  -2   7  509.03   29.98
  -2   3   7  503.15   22.29
  -3  -2   7  545.02   15.76
   2  -3   7  502.64   29.71
  -2   3   7  507.11   34.12
  -3  -2   7  531.69   26.80
   3   2   7  540.64   28.26
   2  -3   7  539.80   24.92
  -3  -2   8  217.39   17.88
  -2   3   8  171.01   18.69
   3   2   8  185.16   19.32
  -3  -2   8  213.20   10.27
   3   2   8  205.26   16.90
  -3  -2   8  196.31   18.61
  -2   3   8  249.44   23.81
   2  -3   8  197.78   19.39
   2  -3   8  230.04   19.63
  -2   3   8  207.87   15.00
  -3  -2   8  199.82   16.40
   2  -3   8  203.71   14.59
   2  -3   9  452.03   12.74
  -2   3   9  437.95   22.73
  -3  -2   9  447.35   29.32
   3   2   9  529.14   34.59
  -2   3   9  448.22   31.83
  -2   3   9  448.87   31.96
  -3  -2   9  543.97   17.69
  -3  -2   9  493.83   27.78
   2  -3   9  448.55   20.83
   2  -3   9  458.72   29.71
   2  -3   9  422.91   26.91
  -3  -2   9  489.81   25.60
   3   2   9  531.41   29.73
  -3  -2  10  317.14   22.43
  -3  -2  10  263.74    9.89
   3   2  10  299.24   21.84
  -3  -2  10  321.09   21.17
  -2   3  10  299.54   19.72
  -2   3  10  337.34   28.70
  -3  -2  10  268.16   22.45
   2  -3  10  292.77   24.17
   2  -3  10  295.59   24.48
   2  -3  10  281.90   16.22
   3   2  10  285.59   24.97
  -3  -2  10  305.91   13.77
   2  -3  10  274.21   11.28
  -2   3  10  276.58   23.85
   2  -3  11   88.54   13.65
   2  -3  11   92.67   13.45
  -2   3  11   84.26   10.75
  -3  -2  11   77.44    5.71
   2  -3  11   77.77    6.51
  -3  -2  11   84.91   13.06
   3   2  11  103.71   13.44
  -3  -2  11   89.62   11.70
   3   2  11   80.96   14.65
  -2   3  11   73.35   13.05
  -2   3  11   76.99   12.61
   2  -3  11   77.34    8.57
  -3  -2  11   83.23   11.86
  -3  -2  11  103.62    8.68
  -3  -2  12   45.66    6.03
  -3  -2  12   51.67   10.23
  -3  -2  12   40.37    8.52
  -3  -2  12   38.76    4.28
   2  -3  12   52.33   11.42
   3   2  12   41.97    8.76
   2  -3  12   42.84   10.38
  -3  -2  12   50.48   10.32
   3   2  12   49.46   10.90
  -2   3  12   30.77    8.42
   2  -3  12   31.35    4.48
  -2   3  12   32.35    8.98
   2  -3  12   38.21    5.96
   2  -3  13   90.84    9.14
   2  -3  13   85.91   14.85
  -2   3  13   78.90   13.02
  -3  -2  13   88.09    8.56
   2  -3  13   79.87    7.75
  -3  -2  13  139.98   16.63
  -3  -2  13  119.48   16.40
  -3  -2  13   89.27    7.15
  -3  -2  13  118.06   10.71
  -3  -2  13  129.44   15.93
  -2   3  13  101.16   16.20
   2  -3  13   89.92   13.40
   3   2  13   85.39   14.75
   3   2  13  125.40   15.71
  -3  -2  14   65.80   11.44
   2  -3  14   64.41    7.36
   2  -3  14   75.46    8.37
   3   2  14   70.10    5.05
  -2   3  14   67.55   12.20
   2  -3  14   70.85   12.34
  -3  -2  14   76.42    8.82
   3   2  14   70.23   12.03
   2  -3  14   73.64   12.14
   3   2  14   59.31   12.09
  -3  -2  14   67.34    7.38
   2  -3  14   76.21   13.58
  -2   3  14   79.03   14.08
  -3  -2  14   62.65   10.81
  -2   3  15   41.28    9.42
  -3  -2  15   42.68    9.98
  -2   3  15   45.83   11.03
   2  -3  15   56.30   13.18
  -3  -2  15   42.08    5.82
   2  -3  15   41.67    9.30
  -3  -2  15   49.53   10.55
   2  -3  15   40.86    6.31
   2  -3  15   42.53    6.49
   3   2  15   40.48    4.31
   3   2  15   40.73    9.34
   2  -3  15   35.70    8.66
  -3  -2  15   53.35    7.83
   3   2  15   47.33   11.72
   2  -3  16   17.24    7.35
   3   2  16   24.27    7.22
  -3  -2  16   21.53    6.42
  -3  -2  16   21.66    4.46
   2  -3  16   16.94    4.16
   2  -3  16   25.26    5.06
  -3  -2  16   17.73    5.97
  -2   3  16   17.54    6.63
   2  -3  16   27.32    7.60
   2  -3  16   15.42    5.79
   3   2  16   12.77    6.23
  -3  -2  16   21.44    5.05
   3   2  16   19.80    3.27
  -2   3  16   32.74    9.79
  -3  -2  17   22.01    6.93
   3   2  17   24.00    7.71
   2  -3  17   12.37    5.12
  -3  -2  17   12.82    5.52
   2  -3  17   23.58    8.10
   3   2  17   17.06    3.20
   2  -3  17   16.21    4.00
  -2   3  17   26.71   10.18
  -3  -2  17   15.23    4.97
   2  -3  17   15.40    3.99
  -2   3  17   28.21    9.01
   2  -3  17   15.49    6.16
   3   2  17   21.79    7.44
  -3  -2  18   67.45    9.57
  -3  -2  18   60.09   11.82
   3   2  18   54.39   11.49
   2  -3  18   65.65   11.67
   2  -3  18   61.93   13.59
   2  -3  18   58.97    7.45
   2  -3  18   70.88   12.72
   2  -3  18   48.99    7.87
  -2   3  18   47.62   10.71
   3   2  18   47.11    5.83
   3   2  18   54.01   12.73
  -3  -2  18   48.42   10.85
  -2   3  18   63.69   13.95
  -3  -2  19  137.30   17.73
   2  -3  19  108.40   16.11
  -3  -2  19  125.74   17.71
   3   2  19  123.20   10.00
  -2   3  19  112.52   17.61
  -2   3  19  134.62   20.15
  -3  -2  19  113.13   13.17
   3   2  19  137.87   19.32
   2  -3  19   95.14   11.44
   3   2  19  133.87   19.10
   2  -3  19  113.30   18.96
   2  -3  19  121.36   16.51
   3   2  19  152.68   22.40
   2  -3  19  103.27    9.91
   3   2  20   57.22   12.05
   2  -3  20   71.85   13.99
  -2   3  20   77.49   16.15
   2  -3  20   57.02   13.46
  -3  -2  20   62.52   12.94
   2  -3  20   62.25   12.93
   3   2  20   55.08   12.23
   3   2  20   51.38    6.74
   3   2  20   69.27   14.87
  -3  -2  20   63.63   10.24
   2  -3  20   62.60    7.84
  -2   3  20   75.74   14.98
  -3  -2  20   64.58   12.27
  -3  -2  21  300.93   27.21
   3   2  21  324.33   29.60
  -3  -2  21  399.82   32.56
   3   2  21  281.27   28.47
  -2   3  21  335.03   32.84
  -2   3  21  267.09   27.92
   3   2  21  279.99   16.51
   2  -3  21  303.07   26.45
   2  -3  21  291.24   27.05
   2  -3  21  304.18   16.95
   3   2  21  321.41   32.78
   2  -3  21  327.76   32.78
  -3  -2  21  330.20   24.32
   2  -3  22  207.48   26.49
  -3  -2  22  172.56   17.83
   3   2  22  155.04   20.24
  -2   3  22  165.75   24.37
   3   2  22  145.69   12.23
   3   2  22  161.17   22.97
   2  -3  22  192.11   21.67
  -2   3  22  173.35   23.14
   2  -3  22  207.71   23.54
   3   2  22  130.84   19.58
  -3  -2  22  189.69   21.72
   2  -3  22  144.92   11.59
  -2   3  23  225.33   26.55
   3   2  23  227.01   28.19
   3   2  23  188.09   23.47
   3   2  23  220.19   16.05
  -3  -2  23  312.89   25.93
  -2   3  23  198.33    9.46
  -2   3  23  246.42   29.50
   2  -3  23  219.41   24.91
   3   2  23  221.47   26.20
  -3  -2  23  325.57   29.96
   2  -3  23  260.79   29.81
   2  -3  23  260.91   25.28
   2  -3  23  188.05   13.21
  -3  -2  24  483.67   36.52
   3   2  24  424.22   35.95
  -2   3  24  416.49   14.60
   2  -3  24  544.89   40.06
   2  -3  24  683.00   49.06
   2  -3  24  444.79   19.71
   3   2  24  362.64   33.86
  -3  -2  24  477.75   32.16
  -2   3  24  480.87   39.41
   3   2  24  466.48   24.47
   2  -3  24  571.53   38.24
   3   2  24  417.05   38.68
  -2   3  24  449.26   40.52
  -3  -2  25  687.06   44.47
  -2   3  25  610.00   47.78
  -2   3  25  587.23   18.31
   3   2  25  698.69   30.78
   2  -3  25  730.62   46.93
   3   2  25  761.58   50.06
  -3  -2  25  716.41   40.46
   2  -3  25  822.86   46.63
   2  -3  25  775.07   52.42
   3   2  25  647.71   46.94
   3   2  25  734.38   54.17
   2  -3  25  584.83   21.62
  -2   3  25  671.61   46.98
   2  -3  26   15.20    7.57
  -2   3  26   16.93    8.49
  -3  -2  26   16.14    6.59
   3   2  26    7.66    5.68
  -2   3  26   14.48    3.22
  -2   3  26   23.44   11.32
   2  -3  26   20.58    8.89
   3   2  26   10.45    4.17
  -3  -2  26   14.21    6.87
   3   2  26   24.26    9.36
   3   2  26    4.56    4.69
   2  -3  26   35.60   12.68
  -3  -2  27   40.44   11.12
  -2   3  27   46.84   13.54
   3   2  27   64.41   16.05
   3   2  27   61.13    9.87
  -3  -2  27   58.32   11.99
   2  -3  27   65.30   15.52
   2  -3  27   34.86   10.72
   3   2  27   59.81   15.43
   2  -3  27   56.45   12.24
  -2   3  27   57.18   14.46
   2  -3  28   25.89    8.67
  -3  -2  28   25.99    9.14
   3   2  28   27.94    9.82
  -3  -2  28   22.95    7.84
   3   2  28   19.01    5.83
  -2   3  28   10.17    5.73
   2  -3  28   23.30    9.70
   2  -3  28   19.69    8.23
  -2   3  28   18.27    9.13
   3   2  28   12.66    8.54
   2  -3  29   -0.51    1.33
  -3  -2  29    7.71    5.99
  -2   3  29   -0.49    2.98
  -3  -2  29    1.80    3.12
   3   2  29    1.00    0.75
   2  -3  29   -0.24    3.54
   2  -3  29    2.19    3.96
   3   2  29    0.24    5.38
  -2   3  29    1.65    3.09
   3   2  29    2.24    3.18
   2  -3  30    2.15    0.97
  -3  -2  30   10.11    5.72
   2  -3  30    5.61    5.96
   3   2  30    0.65    2.38
  -2   3  30   11.21    7.62
   2  -3  30    7.43    6.05
   3   2  30    2.25    2.59
  -3  -2  30    1.92    4.14
   3   2  30    2.83    2.23
  -2   3  30    5.46    5.16
  -2   3  31    3.69    4.91
  -2   3  31   -1.41    2.43
   3   2  31    2.12    2.68
  -3  -2  31    3.21    3.45
   3   2  31   -0.41    1.91
  -3  -2  31   -2.86    4.31
   2  -3  31   -3.44    3.86
   2  -3  31    0.58    2.18
   2  -3  31   -2.96    5.09
   3   2  31    1.25    3.72
  -3  -2  32    0.68    4.69
   2  -3  32    1.93    2.48
  -2   3  32   -0.27    3.86
   2  -3  32   -4.27    5.90
   3   2  32    7.66    7.17
  -3  -2  32    1.90    4.19
  -2   3  32    4.70    5.14
   2  -3  32    4.10    4.70
   3   2  32    1.84    6.43
   2  -3  33   14.36    8.70
   2  -3  33   11.64    6.02
   3   2  33   17.98    9.58
  -2   3  33   21.46   10.04
  -3  -2  33   25.18   11.02
   2  -3  33   18.57    8.68
  -3  -2  33   18.09    8.97
  -2   3  33    8.63    6.14
   3   2  33    7.21    6.28
   2  -3  34    8.93    5.17
   2  -3  34   -1.00    2.57
   2  -3  34    5.15    5.96
  -3  -2  34    5.44    4.71
   3   2  34    4.51    4.42
   3   2  34    5.62    6.88
  -2   3  34   11.57    7.63
  -2   3  34   22.34   10.25
  -3  -2  34   13.93    6.42
   3   2  35    6.92    7.02
   2  -3  35   -1.34    1.64
   2  -3  35   -0.37    0.39
  -3  -2  35    1.84    4.02
   2  -3  35   -0.33    2.60
  -3  -2  35    5.52    6.16
   3   2  35    3.41    5.87
  -2   3  35    0.43    1.13
  -2   3  35    4.60    6.11
   3   2  36    8.32    5.14
  -2   3  36    9.85    6.88
  -3  -2  36    3.59    3.60
   3   2  36   19.92   10.21
   2  -3  36    7.96    7.67
  -3  -2  36    2.25    6.11
   2  -3  36   12.33    7.98
   2  -3  36    3.49    3.90
  -2   3  36    8.55    5.42
  -3  -2  37    8.60    5.38
  -3  -2  37    3.06    3.36
  -2   3  37    6.06    5.78
   2  -3  37   11.99    8.24
  -2   3  37   13.63    9.27
  -3  -2  37    5.59    4.87
   2  -3  37   12.45    7.05
   2  -3  37    5.10    4.00
   3   2  37   13.32    7.65
   2  -3  38   10.94    6.74
  -3  -2  38    6.24    5.38
  -2   3  38    9.77    5.16
   2  -3  38    6.57    9.26
   3   2  38    9.26    7.54
  -3  -2  38    7.00    5.69
  -3  -2  38    4.43    1.16
  -2   3  38    7.48    6.99
   2  -3  39   53.94   13.74
  -3  -2  39   44.75   14.58
   2  -3  39   44.09   16.07
   2  -3  39   53.23   17.09
  -2   3  39   57.64   19.88
  -2   3  39   43.14   15.80
  -3  -2  39   31.61   12.06
   3   2  39   17.94   11.35
  -3  -2  39   66.19   17.20
   2  -3  40    0.65    3.16
   2  -3  40    6.82    5.36
  -2   3  40   -0.38    4.98
  -3  -2  40    6.38    8.73
  -3  -2  40   -4.25    4.70
   2  -3  40    8.48    8.13
  -3  -2  40   -1.63    4.48
  -2   3  40    4.45    7.66
  -3  -2  41    0.65    2.27
   2  -3  41    7.79    5.64
  -3  -2  41    3.73    4.12
  -2   3  41    3.07    5.19
   2  -3  41    0.08    4.24
  -3  -2  41   -1.08    3.99
  -2   3  41    5.37    6.38
  -2   3  42   -4.64    7.21
  -3  -2  42    3.22    5.15
  -3  -2  42    2.55    2.03
  -2   3  42    9.77    9.90
   2  -3  42    3.44    7.83
   2  -3  42    7.44    7.81
  -2   3  43    5.27    8.04
  -3  -2  43   -4.33    6.51
  -2   3  43    4.41    5.10
  -3  -2  43   -1.35   10.94
  -2   3  44   14.60   10.55
  -3  -2  44   15.91   10.41
  -2   3  44    5.13    5.70
  -3   3 -43   22.50   12.31
  -3   3 -42   63.72   18.22
   3  -3 -42   22.19   10.60
  -3   3 -41   32.42   13.35
   3  -3 -41   24.91   10.78
   3  -3 -41   27.40   11.29
   3   3 -41   44.33   17.57
  -3  -3 -41   68.86   19.94
  -3  -3 -41   32.10   13.94
   3  -3 -41   60.87   19.32
  -3  -3 -40   26.60   12.55
  -3   3 -40   21.27   11.25
   3  -3 -40   34.32   12.26
   3  -3 -40   21.03   10.48
   3   3 -40   19.83   11.19
   3  -3 -40   27.03   12.69
  -3  -3 -40   18.19    9.97
   3  -3 -39    0.97    4.51
  -3  -3 -39   12.90   10.98
  -3   3 -39    3.67    6.81
   3  -3 -39   10.08    8.83
  -3  -3 -39   19.57   12.11
   3  -3 -39    3.90    5.06
   3   3 -39    3.28    6.12
   3   3 -38   22.18   10.90
  -3   3 -38    6.20    4.04
   3  -3 -38   17.41    8.30
  -3   3 -38   18.42    9.24
   3  -3 -38   19.83    9.70
  -3  -3 -38    4.24    6.14
   3  -3 -38   22.20    8.96
   3  -3 -38   10.77    8.50
  -3  -3 -38   23.32   11.71
   3  -3 -37   -7.87    5.55
   3  -3 -37   -2.34    4.97
   3  -3 -37   12.94    5.16
   3   3 -37   17.18    9.46
   3  -3 -37   12.19    8.73
  -3   3 -37   10.04    6.09
  -3  -3 -37   14.50    9.01
  -3   3 -37   16.38    8.01
  -3  -3 -37   16.29    7.34
  -3  -3 -36   -4.63    5.80
  -3   3 -36   11.97    6.94
   3  -3 -36    4.87    4.40
   3  -3 -36    5.98    5.19
   3   3 -36    6.86    7.46
   3  -3 -36    2.30    4.27
   3  -3 -36   12.04    6.39
  -3   3 -36    3.50    4.13
  -3  -3 -36   12.31    7.91
  -3   3 -35    2.81    5.11
   3  -3 -35    5.78    5.33
  -3  -3 -35   17.03    8.32
   3   3 -35    7.93    6.58
   3  -3 -35   10.71    8.09
   3  -3 -35    7.25    4.60
  -3   3 -35    0.57    0.56
   3  -3 -35    9.59    6.88
  -3  -3 -35    6.08    6.01
  -3   3 -34    2.98    5.82
   3  -3 -34    0.41    4.11
   3  -3 -34    9.46    6.25
   3  -3 -34    3.64    0.28
   3  -3 -34   12.52    7.51
  -3  -3 -34    8.09    8.15
  -3  -3 -34    2.19    0.57
   3   3 -34    5.67    6.57
  -3   3 -34    8.56    5.71
  -3   3 -33    4.76    4.50
  -3   3 -33    0.24    1.29
   3  -3 -33    6.31    4.12
   3  -3 -33   -1.76    2.54
  -3  -3 -33    2.40    5.11
   3  -3 -33    1.18    5.78
   3  -3 -33   -0.91    2.42
   3   3 -33    3.65    5.70
  -3   3 -32   10.57    6.42
   3  -3 -32   24.42    8.92
   3   3 -32    3.89    1.91
   3  -3 -32   23.38    8.66
   3  -3 -32   14.28    9.33
   3  -3 -32   16.10    7.98
  -3  -3 -32    4.71    4.86
  -3   3 -32    9.00    3.75
  -3   3 -31    5.01    3.37
   3  -3 -31   24.57   10.03
   3  -3 -31    7.76    6.15
   3  -3 -31   11.09    5.97
   3  -3 -31    8.44    7.44
  -3   3 -31    7.61    4.26
   3   3 -31   18.04    8.94
  -3  -3 -31   23.08   10.63
  -3   3 -30    2.30    1.58
   3   3 -30    7.10    7.61
  -3   3 -30   10.26    6.14
   3  -3 -30   13.84    7.14
   3  -3 -30    4.01    3.32
  -3  -3 -30   10.64    7.45
   3  -3 -30    8.10    4.94
   3  -3 -30    7.22    4.90
  -3   3 -29   -2.41    3.26
   3  -3 -29   -0.52    3.11
   3  -3 -29   -0.97    2.97
   3   3 -29    2.95    4.76
   3  -3 -29    1.50    1.26
  -3  -3 -29    6.26    3.68
  -3   3 -29    2.60    3.11
   3  -3 -29    5.11    5.29
  -3   3 -28   -0.46    3.07
   3  -3 -28    2.04    2.22
  -3   3 -28    2.84    0.75
   3  -3 -28    2.67    4.23
  -3  -3 -28   -2.96    1.50
   3  -3 -28    2.17    1.51
   3  -3 -28    9.25    6.69
   3   3 -28    3.31    5.43
  -3   3 -27    8.00    4.69
   3  -3 -27    5.06    4.34
   3  -3 -27    4.51    3.46
   3   3 -27    1.68    3.62
  -3   3 -27    1.96    1.91
   3  -3 -27    4.08    3.24
  -3  -3 -27    6.95    5.97
   3  -3 -27    2.55    1.98
  -3   3 -26   12.74    4.52
   3  -3 -26   10.69    5.16
  -3  -3 -26   11.46    5.47
   3   3 -26   14.19    7.50
   3  -3 -26   11.21    5.98
   3  -3 -26    8.42    5.68
   3  -3 -26   10.39    5.77
  -3   3 -26    6.81    3.23
  -3   3 -25   33.45    8.98
   3  -3 -25   31.58    9.75
   3  -3 -25   13.94    6.28
   3   3 -25   25.94    9.82
   3  -3 -25   15.59    6.72
  -3  -3 -25   26.08    9.99
   3  -3 -25   15.08    6.86
   3   3 -25   31.63    6.01
  -3   3 -25   29.61    6.99
  -3   3 -24   47.57    9.05
   3  -3 -24   62.75   14.72
  -3  -3 -24   43.32   11.84
   3   3 -24   28.63    5.59
   3  -3 -24   66.43   13.66
  -3   3 -24   46.90   10.25
   3  -3 -24   60.66   12.78
   3   3 -24   28.41    9.68
   3  -3 -24   52.93   11.63
   3  -3 -23   56.79   11.99
   3   3 -23   75.38   16.07
   3  -3 -23   66.36   13.59
   3  -3 -23   62.08   13.97
  -3   3 -23   68.92   12.62
  -3   3 -23   69.17   10.57
  -3  -3 -23  113.06   19.22
   3   3 -23   57.18    7.89
   3  -3 -23   57.31   11.96
   3   3 -22   82.09   16.34
   3  -3 -22  119.92   20.14
   3   3 -22   73.41    9.00
   3  -3 -22  132.20   18.85
  -3  -3 -22   90.63   16.58
  -3   3 -22   77.63   10.89
   3  -3 -22  116.91   16.84
  -3   3 -22  105.47   14.62
   3  -3 -22  138.95   18.39
   3  -3 -21  270.32   25.04
   3  -3 -21  287.97   25.84
   3  -3 -21  310.22   31.74
  -3   3 -21  454.16   30.45
  -3   3 -21  315.01   21.36
  -3   3 -21  292.83   23.83
   3   3 -21  263.52   16.88
   3  -3 -21  340.40   29.41
  -3  -3 -21  399.08   34.17
   3   3 -21  252.14   28.42
  -3   3 -20  332.25   24.78
   3  -3 -20  415.67   30.42
   3   3 -20  315.01   31.00
   3   3 -20  314.46   18.86
   3  -3 -20  524.11   35.90
  -3  -3 -20  354.69   31.47
  -3   3 -20  373.16   22.38
  -3   3 -20  510.83   32.89
   3  -3 -20  511.66   34.44
   3  -3 -20  471.72   38.70
  -3   3 -19   95.31   12.74
   3  -3 -19   76.58   12.62
   3   3 -19   96.96   17.36
   3  -3 -19   87.06   13.55
   3  -3 -19   90.18   15.10
   3   3 -19   86.86    9.87
  -3  -3 -19  136.19   19.71
   3  -3 -19   92.77   16.50
  -3   3 -19   66.01    9.10
  -3   3 -19  159.18   20.10
  -3   3 -18   15.43    5.05
   3  -3 -18    9.92    4.03
   3  -3 -18   14.53    5.57
   3   3 -18   18.86    6.98
   3   3 -18   12.53    3.95
   3  -3 -18   12.10    6.00
   3  -3 -18   14.78    6.27
  -3  -3 -18   10.98    5.87
  -3   3 -18   16.17    6.04
  -3   3 -18   12.53    3.91
  -3   3 -17   19.24    5.50
   3  -3 -17   10.32    3.79
   3   3 -17   19.15    5.09
   3  -3 -17   14.18    5.62
   3  -3 -17   27.22    9.27
  -3   3 -17   24.52    7.91
  -3  -3 -17   11.56    5.84
   3  -3 -17   23.88    6.95
   3   3 -17   18.88    7.65
  -3   3 -17   15.97    4.28
  -3   3 -16   13.28    4.03
   3  -3 -16   11.41    4.84
   3   3 -16    5.96    4.02
   3  -3 -16   12.58    5.27
   3  -3 -16   11.16    5.07
  -3   3 -16   22.89    8.04
   3   3 -16    6.43    2.51
   3  -3 -16   13.07    5.56
  -3  -3 -16    8.04    4.34
   3   3 -16    4.31    2.30
  -3   3 -16    5.00    2.04
  -3   3 -15   82.76   10.38
   3  -3 -15   87.88   12.15
   3   3 -15  112.51   18.11
   3  -3 -15   66.99   13.38
   3  -3 -15   77.97   12.91
  -3   3 -15   80.22    8.58
   3   3 -15   68.04    9.72
   3  -3 -15   88.88   12.38
   3   3 -15   86.34   10.35
  -3   3 -14   94.38   10.79
   3  -3 -14   82.63   11.85
   3  -3 -14   62.84    9.89
   3   3 -14   64.52   10.50
   3  -3 -14   69.08   13.15
  -3   3 -14   83.11    8.51
   3  -3 -14   78.29   13.04
   3   3 -14   50.61    8.11
   3   3 -14   73.94    9.68
  -3  -3 -14   63.75   12.12
   3   3 -14   85.82   15.72
  -3   3 -13   29.16    5.81
   3   3 -13   31.01   10.02
   3   3 -13   22.42    5.41
  -3  -3 -13   23.61    7.99
   3  -3 -13   20.77    4.28
   3  -3 -13   25.70    8.15
   3   3 -13   22.30    5.89
  -3   3 -13   19.44    4.15
  -3   3 -13   11.53    4.82
   3   3 -13   18.31    5.01
   3  -3 -13   16.54    5.90
   3  -3 -13   21.39    5.47
   3   3 -13   28.35    6.94
   3  -3 -13   33.34    7.71
  -3   3 -12   99.05   10.04
   3  -3 -12   77.77    8.48
  -3  -3 -12   67.79   12.16
   3  -3 -12   53.46   11.15
   3  -3 -12   69.15   12.15
   3   3 -12   58.73    8.66
   3  -3 -12   68.08   10.06
   3   3 -12   62.02    9.52
   3   3 -12   54.80    7.92
  -3   3 -12  124.72    9.28
  -3   3 -12  110.87   15.63
   3  -3 -12   72.60    9.91
   3   3 -12   86.67   11.30
  -3  -3 -12   70.32   10.70
   3   3 -12  110.18   19.02
  -3   3 -11   36.52    5.83
   3  -3 -11   29.22    6.15
   3   3 -11   71.07   16.35
   3   3 -11   43.95    7.98
   3  -3 -11   34.13    8.55
  -3  -3 -11   47.43   10.07
   3   3 -11   57.05    9.20
   3  -3 -11   43.03    6.62
   3   3 -11   45.76    8.19
   3   3 -11   41.23    7.28
  -3  -3 -11   50.19    3.74
  -3  -3 -11   40.16    8.07
  -3   3 -11   31.70    8.55
  -3   3 -11   47.43    5.38
   3  -3 -11   42.49    7.75
   3  -3 -11   43.38    9.35
  -3  -3 -10   33.23    3.45
   3   3 -10   34.10    6.45
   3  -3 -10   33.51    8.62
   3  -3 -10   39.20    6.35
   3  -3 -10   35.05    6.50
  -3  -3 -10   34.20    7.08
  -3   3 -10   47.73   10.52
  -3   3 -10   61.12    5.70
  -3  -3 -10   16.19    5.42
   3   3 -10   19.35    5.19
  -3   3 -10   52.34    6.57
   3   3 -10   52.15   13.49
   3   3 -10   26.23    5.76
   3  -3 -10   30.93    8.10
  -3   3  -9   67.19    7.09
  -3   3  -9   76.33    9.14
   3   3  -9   82.23   10.33
   3  -3  -9   71.55   12.23
   3   3  -9   88.25   17.97
   3  -3  -9   71.44   11.65
  -3  -3  -9   97.87   14.45
  -3  -3  -9   68.77   10.09
  -3  -3  -9   79.93    7.85
   3  -3  -9   73.36    9.00
  -3   3  -9   66.68   11.89
   3   3  -9   83.39   11.14
   3   3  -9   64.70    8.89
   3  -3  -9   60.06    7.91
  -3   3  -9   76.44    5.88
  -3  -3  -9   84.42    6.34
   3  -3  -8   33.50    8.52
  -3  -3  -8   32.57    5.08
   3   3  -8   36.16   11.26
  -3   3  -8   41.06    6.38
  -3   3  -8   29.24    8.00
   3  -3  -8   44.13    8.87
   3  -3  -8   50.67    7.24
   3   3  -8   20.49    5.47
  -3   3  -8   32.06    3.53
   3   3  -8   22.59    5.05
   3  -3  -8   39.93    6.53
  -3  -3  -8   29.25    7.78
  -3  -3  -8   33.31    4.27
  -3  -3  -8   26.78    5.85
  -3   3  -8   37.63    5.15
   3   3  -7   10.74    3.24
  -3  -3  -7    9.50    2.42
  -3  -3  -7   10.13    3.41
  -3  -3  -7    8.59    3.94
   3  -3  -7    8.48    3.72
  -3   3  -7   14.51    3.55
   3  -3  -7   11.17    3.41
  -3   3  -7    9.09    1.57
  -3  -3  -7   10.49    3.88
  -3  -3  -7   12.77    3.40
   3   3  -7   22.40    7.69
   3  -3  -7   10.34    3.10
  -3  -3  -7   12.28    4.89
   3  -3  -7    9.76    4.45
  -3   3  -7   13.84    5.30
   3   3  -7    6.69    3.36
  -3  -3  -6   47.00    8.49
   3   3  -6   46.42    6.44
   3  -3  -6   47.72    9.89
   3  -3  -6   40.50    6.56
  -3  -3  -6   60.87   10.78
  -3  -3  -6   58.20    7.99
  -3   3  -6   94.80    5.23
  -3   3  -6   75.17   12.74
   3   3  -6   61.12   13.44
   3  -3  -6   57.53    7.18
  -3  -3  -6   58.71    6.37
   3   3  -6   52.75    8.98
   3  -3  -6   55.96    9.87
  -3   3  -6   90.29    8.68
  -3  -3  -6   55.79    7.13
  -3  -3  -6   57.06    9.57
  -3   3  -5  101.05    8.59
   3   3  -5   76.18    8.38
  -3   3  -5   79.27    4.76
  -3   3  -5   76.67   12.77
  -3  -3  -5  117.74   15.26
  -3  -3  -5   84.67   11.45
   3  -3  -5   71.30   12.09
   3  -3  -5   79.40   11.57
   3   3  -5  131.53   19.38
  -3  -3  -5   87.81   12.29
  -3  -3  -5   71.58    9.04
  -3  -3  -5   68.69    8.15
   3  -3  -5  109.23   10.18
   3   3  -5   92.19   12.75
   3  -3  -5   85.65   12.10
  -3  -3  -5  105.28    9.00
   3   3  -4   12.54    3.01
   3   3  -4   12.24    3.76
   3   3  -4   17.36    6.49
  -3  -3  -4   19.32    4.09
  -3  -3  -4   18.78    4.13
  -3   3  -4   28.91    4.69
   3  -3  -4   18.61    5.91
  -3  -3  -4   12.29    5.16
   3  -3  -4   34.27    5.87
   3  -3  -4   16.16    5.63
  -3   3  -4   16.00    2.15
  -3  -3  -4   18.63    5.40
  -3  -3  -4   13.65    3.72
   3  -3  -4   22.77    6.87
   3   3  -4   12.31    4.20
  -3   3  -4   13.57    4.78
  -3   3  -4   14.06    2.07
  -3  -3  -3    6.47    2.54
  -3   3  -3    9.84    2.05
  -3  -3  -3   12.38    3.19
   3  -3  -3   19.89    3.72
   3   3  -3   11.76    4.74
   3  -3  -3    9.04    4.35
   3   3  -3   10.82    4.18
   3  -3  -3   16.16    4.91
  -3  -3  -3   14.09    5.16
   3  -3  -3   10.21    4.20
  -3   3  -3    9.17    1.76
   3   3  -3    9.89    2.60
  -3   3  -3    9.77    1.68
  -3  -3  -3    5.20    3.22
  -3   3  -3    6.38    2.80
   3   3  -3   10.47    4.17
   3  -3  -3    3.75    1.06
   3   3  -3    5.89    3.24
  -3  -3  -3    9.90    3.11
  -3  -3  -2   10.40    3.02
   3   3  -2    6.01    3.42
  -3   3  -2   12.29    1.91
  -3   3  -2    5.38    4.42
   3  -3  -2   14.99    4.99
   3  -3  -2   19.08    5.60
  -3  -3  -2    7.38    4.13
  -3  -3  -2   15.18    3.31
  -3   3  -2   10.55    1.90
   3   3  -2   12.24    5.30
  -3  -3  -2    7.30    2.75
   3  -3  -2   19.02    3.13
   3  -3  -2   15.01    5.35
  -3  -3  -2    3.28    2.52
   3   3  -2    6.06    2.62
   3   3  -2    8.67    4.20
   3   3  -2   10.00    2.88
   3  -3  -2   27.41   10.11
  -3   3  -1   16.42    2.07
  -3  -3  -1   15.26    3.75
  -3   3  -1   21.74    3.09
   3   3  -1   10.55    5.21
   3  -3  -1   15.17    5.57
   3  -3  -1   16.63    5.04
  -3  -3  -1   22.88    6.24
   3  -3  -1   15.80    4.76
  -3  -3  -1   28.59    6.77
   3   3  -1   15.89    5.09
  -3  -3  -1   17.53    4.71
  -3   3  -1   19.75    6.23
   3   3  -1   20.42    5.47
   3  -3  -1   27.40    9.22
   3   3  -1   15.06    4.49
   3   3  -1   17.33    3.56
   3  -3  -1   21.98    2.99
  -3  -3  -1   23.79    5.23
   3  -3   0   38.22    9.21
  -3  -3   0   27.56    4.40
   3   3   0   21.95    7.35
  -3  -3   0   26.96    6.57
  -3  -3   0   33.21    7.38
   3   3   0   20.50    5.12
   3  -3   0   45.84    9.06
  -3  -3   0   33.45    6.07
  -3   3   0   36.92    4.30
   3  -3   0   38.12    7.63
  -3  -3   0   25.69    5.65
   3   3   0   31.64    4.66
   3  -3   0   46.68   10.60
  -3   3   0   37.11    3.23
   3   3   0   28.77    7.33
  -3   3   0   35.67    8.66
   3   3   0   31.95    7.40
  -3   3   1   18.41    2.39
   3   3   1   31.85    9.35
   3  -3   1   20.57    5.61
   3  -3   1   17.62    5.16
   3   3   1   25.83    7.91
  -3   3   1   18.40    3.33
  -3   3   1   18.32    5.89
  -3  -3   1   15.89    3.75
  -3  -3   1   14.13    4.23
  -3  -3   1   20.43    5.02
  -3  -3   1   17.35    5.28
   3   3   1   13.31    3.06
   3   3   1   18.31    5.94
   3  -3   1   20.87    6.76
   3  -3   1   13.52    5.98
  -3   3   2   15.79    2.41
   3  -3   2    3.45    2.98
  -3  -3   2   12.13    3.88
   3  -3   2    8.32    3.70
  -3   3   2    9.46    4.91
   3   3   2    2.85    1.96
  -3   3   2   14.63    3.02
   3  -3   2   11.83    4.81
  -3  -3   2    6.60    2.70
   3   3   2   10.04    4.49
  -3  -3   2    8.75    3.59
  -3  -3   2   15.05    4.21
   3   3   2    6.06    3.45
   3   3   2    8.01    2.32
  -3   3   3    5.51    1.35
  -3  -3   3   11.66    4.13
   3   3   3    9.22    4.33
   3   3   3    3.95    2.49
  -3  -3   3    8.43    3.58
   3  -3   3    8.71    4.08
   3   3   3    9.91    4.64
  -3  -3   3   12.60    5.06
  -3   3   3   11.79    5.00
  -3  -3   3   12.30    3.61
   3   3   3    8.94    3.14
   3  -3   3    5.51    2.89
  -3   3   3    9.79    2.70
   3  -3   3    6.46    4.20
   3  -3   4   20.30    5.63
  -3   3   4   23.34    3.48
  -3  -3   4   18.30    5.34
   3   3   4   15.79    3.82
  -3   3   4   24.23    4.47
  -3  -3   4   13.78    3.54
   3  -3   4   17.41    8.84
  -3   3   4   17.06    6.70
   3  -3   4   13.59    5.59
  -3  -3   4    7.64    3.22
  -3  -3   4   11.29    4.12
   3   3   4   17.19    5.85
   3   3   4   17.91    6.59
  -3   3   5   75.33    8.24
   3   3   5   93.71   14.94
   3   3   5   79.65    9.67
   3  -3   5   74.36   11.34
  -3  -3   5  117.71   15.31
   3   3   5   71.33   12.61
  -3   3   5   89.12   14.06
   3  -3   5   85.98   14.02
   3  -3   5   82.86   11.35
  -3  -3   5   96.98   12.33
  -3  -3   5   88.04   10.34
  -3   3   5   80.87    6.95
   3  -3   6   82.52   12.32
   3   3   6   49.28   10.75
  -3   3   6   37.53    8.99
   3   3   6   60.87    8.01
  -3  -3   6   53.63    7.03
  -3  -3   6   52.74    8.85
  -3  -3   6   57.83   10.44
  -3   3   6   52.69    7.24
  -3   3   6   59.69    6.35
   3  -3   6   90.45   13.87
   3  -3   6   91.33   11.50
  -3  -3   6   41.47    8.10
   3   3   6   39.87    9.70
  -3   3   7   11.92    2.91
   3  -3   7   12.06    5.38
  -3  -3   7   13.91    5.23
   3   3   7   16.91    4.74
  -3  -3   7    8.28    3.56
   3  -3   7   13.16    4.36
  -3   3   7    5.39    3.64
   3  -3   7   12.96    4.42
  -3  -3   7    5.46    2.45
  -3   3   7    7.31    3.69
  -3   3   7    9.35    3.13
   3   3   7    9.73    5.39
  -3  -3   7    8.41    2.77
  -3  -3   8   37.45    6.01
   3   3   8   40.38    7.17
   3  -3   8   31.55    6.75
  -3  -3   8   29.43    6.91
  -3  -3   8   33.00    8.07
   3  -3   8   29.57    8.18
  -3   3   8   36.58    9.05
  -3   3   8   54.62   10.93
   3  -3   8   25.44    7.14
  -3  -3   8   36.40    7.34
  -3   3   8   44.35    6.12
  -3   3   8   44.04    7.33
   3   3   8   35.08    9.34
  -3   3   9   64.82    7.65
   3  -3   9   67.26   12.51
  -3   3   9   57.69   11.24
   3  -3   9   59.13   10.57
  -3  -3   9   74.95   12.65
  -3   3   9   66.15    9.39
  -3  -3   9   83.63    9.09
  -3  -3   9   75.72    9.00
   3   3   9   76.39   14.91
  -3   3   9   64.10   12.18
  -3  -3   9   89.20   11.64
   3   3   9   81.36   10.47
   3  -3   9   63.52    9.22
  -3  -3   9   85.19   12.33
  -3  -3  10   31.85    5.66
  -3   3  10   41.15    9.92
  -3  -3  10   31.32    6.62
   3   3  10   23.58    5.77
  -3  -3  10   24.67    5.07
   3   3  10   32.14    4.73
   3  -3  10   53.22   10.85
   3   3  10   23.35    7.91
   3  -3  10   49.87    8.13
  -3  -3  10   27.09    7.48
  -3   3  10   33.57    5.85
  -3  -3  10   30.72    7.52
   3  -3  10   52.04   11.49
  -3   3  10   24.67    7.80
   3   3  11   45.31   11.64
  -3   3  11   36.97    6.30
  -3   3  11   57.46   11.88
  -3  -3  11   62.03    8.07
  -3  -3  11   53.29   11.50
  -3   3  11   49.12   10.62
  -3  -3  11   56.57   10.48
  -3  -3  11   52.30    8.53
   3   3  11   53.61    9.03
   3   3  11   45.76    5.88
   3  -3  11   43.96    9.06
   3  -3  11   43.19    7.70
  -3  -3  11   39.73    6.78
   3  -3  11   52.56   12.01
   3  -3  12  107.58   16.91
  -3  -3  12   70.88   11.71
   3  -3  12  113.64    9.48
   3  -3  12   93.04   11.65
  -3  -3  12   63.09   11.32
  -3   3  12   56.81    8.24
  -3  -3  12   55.68    8.50
  -3   3  12   47.79   10.88
   3   3  12   62.95    6.75
  -3  -3  12   57.09    7.74
  -3  -3  12   72.31    8.78
   3   3  12   69.00   13.68
   3  -3  12  118.28   15.82
   3   3  12   55.12    9.28
  -3   3  12   69.22   12.69
  -3  -3  13   25.97    7.59
   3   3  13   33.30   10.21
   3  -3  13   20.87    4.14
  -3   3  13   18.37    6.95
  -3  -3  13   28.40    8.07
  -3  -3  13   21.85    4.90
   3   3  13   38.53    5.53
   3  -3  13   26.53    7.48
  -3  -3  13   34.00    6.27
  -3   3  13   23.85    8.36
   3  -3  13   28.99    8.61
  -3  -3  13   31.86    6.84
   3  -3  13   29.28    6.61
   3   3  13   34.66    7.82
  -3   3  14   55.14   11.72
   3  -3  14   99.55   16.68
   3   3  14   68.46   11.04
   3  -3  14   96.48   14.71
  -3   3  14   77.14   14.13
  -3  -3  14   41.17    6.81
   3  -3  14   98.64    9.73
  -3  -3  14   71.60   12.71
  -3  -3  14   68.66   12.33
   3  -3  14   90.25   11.45
   3   3  14   68.68    7.40
  -3  -3  14   58.34    8.38
  -3  -3  14   85.06   11.04
   3   3  14   80.86   16.21
  -3  -3  15   82.97   10.29
   3   3  15  119.94   15.75
   3  -3  15   94.04   16.62
  -3  -3  15   89.01    7.82
  -3  -3  15   83.93   14.42
  -3   3  15   84.42   14.54
   3  -3  15   71.67    8.66
   3   3  15  101.76    9.62
  -3  -3  15   65.60    8.88
  -3  -3  15  134.34   15.60
   3  -3  15   81.71   13.56
  -3   3  15   75.32   13.90
   3   3  15  122.23   20.42
   3  -3  15   91.37   11.64
  -3  -3  15  101.76   15.27
  -3  -3  16    4.70    2.68
   3  -3  16    7.52    3.04
  -3  -3  16    1.55    1.53
   3  -3  16    8.71    5.13
  -3   3  16   12.14    6.09
  -3   3  16   16.73    6.86
   3  -3  16    9.81    4.58
  -3  -3  16    8.86    2.42
   3   3  16   11.94    6.76
  -3  -3  16   10.35    4.51
  -3  -3  16    6.95    3.22
   3  -3  16   13.19    4.27
   3   3  16   12.14    4.78
   3   3  16    7.84    2.83
  -3  -3  16   17.47    6.95
   3  -3  16    9.45    4.87
  -3  -3  17   19.81    5.75
  -3   3  17   16.35    6.84
   3   3  17   19.56    6.13
  -3  -3  17   15.67    3.40
  -3  -3  17   24.08    8.33
   3  -3  17   11.83    3.84
   3   3  17   29.57    9.29
  -3   3  17   20.82    8.37
  -3  -3  17   10.05    3.72
   3   3  17   11.40    3.20
   3  -3  17   16.67    5.11
  -3  -3  17   31.47    9.24
   3  -3  17   20.14    7.89
   3  -3  17   23.27    7.29
   3  -3  17   24.18    7.59
   3  -3  18   10.63    3.63
   3  -3  18   15.37    7.13
  -3  -3  18   14.73    6.45
  -3  -3  18   13.02    5.42
  -3   3  18   13.02    5.92
   3   3  18   11.16    3.45
  -3   3  18   13.13    6.63
   3  -3  18    6.64    3.29
   3  -3  18   17.74    5.78
   3  -3  18    3.68    0.78
  -3  -3  18   10.30    3.66
   3   3  18   13.59    6.50
   3   3  18   11.95    4.72
   3   3  19  120.76   17.12
   3  -3  19   92.56   17.71
   3  -3  19  101.25   16.24
   3   3  19   86.76   18.41
  -3  -3  19  112.38   17.17
  -3   3  19   61.50   13.86
  -3   3  19   93.30   16.58
  -3  -3  19   90.98   12.27
   3   3  19   98.83   10.49
   3  -3  19   76.47   10.46
   3  -3  19   88.77   11.73
   3  -3  19   91.35   14.24
   3  -3  20  381.50   24.42
   3   3  20  363.48   29.39
   3  -3  20  337.45   27.73
   3  -3  20  384.31   36.44
   3   3  20  308.23   18.39
   3  -3  20  340.56   30.14
  -3  -3  20  368.91   25.46
  -3   3  20  462.40   38.21
  -3   3  20  524.59   39.76
   3   3  20  328.66   34.61
  -3  -3  20  340.13   29.76
   3  -3  21  300.17   28.49
   3   3  21  463.26   34.72
   3  -3  21  317.28   27.44
  -3  -3  21  358.67   25.78
   3  -3  21  314.04   33.92
  -3   3  21  298.22   30.38
  -3   3  21  278.92   29.93
   3   3  21  420.55   22.14
   3  -3  21  276.30   21.03
  -3  -3  21  287.17   28.02
   3   3  21  431.18   40.72
  -3  -3  22   77.47   14.85
   3   3  22   83.67   10.41
  -3   3  22  113.36   19.38
  -3   3  22  158.21   23.04
   3   3  22   73.62   13.55
   3  -3  22   96.66   16.37
  -3  -3  22   88.60   13.33
   3  -3  22  116.42   21.34
   3  -3  22  103.20   12.79
   3  -3  22  144.41   18.61
   3   3  22   91.60   19.13
   3  -3  23   53.36    9.26
  -3   3  23   64.13   15.20
   3   3  23  105.43   18.00
   3   3  23   81.19   18.58
   3  -3  23   67.51   16.22
   3   3  23   89.16   11.04
   3  -3  23   65.42   12.76
  -3  -3  23   60.16   11.19
  -3   3  23   59.99   13.81
  -3  -3  23   60.20   12.62
   3  -3  23   79.42   15.11
   3   3  24   33.91   12.42
  -3   3  24   79.84   16.64
   3   3  24   38.64   10.21
  -3  -3  24   44.32   11.36
   3  -3  24   50.55   12.31
  -3  -3  24   31.49    8.35
   3  -3  24   49.77   14.54
  -3   3  24   65.05   14.50
   3  -3  24   34.53    7.55
   3  -3  24   49.70   11.14
   3   3  24   37.49    7.33
   3  -3  25   11.86    5.02
  -3   3  25   21.28    8.91
  -3  -3  25   38.36    9.49
   3   3  25   17.55    5.11
   3  -3  25   20.76    6.39
  -3   3  25   33.18   11.99
   3  -3  25   24.45    8.19
  -3  -3  25   31.31   10.65
   3   3  25   27.00    8.84
   3  -3  25   23.18    9.71
   3   3  25   40.82   12.69
   3  -3  26   21.72   10.61
   3  -3  26   11.53    5.94
   3  -3  26   14.98    7.86
  -3   3  26    8.70    6.08
  -3   3  26   22.76    9.61
  -3  -3  26   10.01    4.78
   3   3  26    3.87    4.45
   3  -3  26   11.27    5.28
   3   3  26   18.00    7.29
   3   3  26    3.98    2.46
  -3  -3  26   10.95    3.68
   3  -3  27    8.12    5.15
  -3  -3  27    1.36    2.25
   3   3  27   -0.19    3.12
   3  -3  27    0.23    3.47
   3   3  27   12.29    7.51
  -3   3  27    3.65    2.49
  -3   3  27    3.21    6.01
   3   3  27    2.98    1.75
   3  -3  27    5.97    5.18
  -3  -3  27   10.24    5.63
   3  -3  28    8.75    5.79
   3   3  28    0.01    0.98
  -3  -3  28    1.58    4.62
  -3  -3  28    3.24    4.55
   3  -3  28    0.55    2.87
   3   3  28    1.04    2.02
   3   3  28    2.70    6.01
   3  -3  28    3.83    4.20
  -3   3  28    0.74    2.69
  -3   3  28    5.15    7.82
   3  -3  29    4.36    4.25
  -3  -3  29    2.70    3.34
   3  -3  29    2.74    5.02
  -3   3  29    1.32    4.68
   3  -3  29   -0.11    1.53
   3   3  29   -1.74    3.65
   3   3  29   -0.82    4.29
  -3   3  29    3.32    3.15
  -3  -3  29    1.25    0.88
   3  -3  30    8.78    4.97
   3  -3  30    2.21    2.65
  -3  -3  30    1.58    0.92
  -3  -3  30    1.69    3.18
  -3   3  30   15.45    7.74
  -3   3  30   10.50    6.83
   3  -3  30    1.39    5.22
   3   3  30   10.47    7.54
   3   3  30    1.74    2.33
  -3  -3  31   19.35    9.07
  -3  -3  31    2.22    3.44
   3  -3  31    0.59    3.14
  -3   3  31   10.46    7.51
   3   3  31    6.19    5.14
   3  -3  31    7.44    5.56
   3  -3  31   13.74    5.89
  -3   3  31    6.50    5.47
   3   3  31    1.23    1.76
   3   3  32    8.62    6.15
   3  -3  32    6.85    3.48
  -3  -3  32    9.36    5.40
   3  -3  32    6.27    6.28
   3  -3  32   13.11    7.92
  -3  -3  32    7.34    5.10
  -3   3  32    9.07    6.30
   3   3  32   11.29    6.77
  -3   3  32   10.98    6.96
   3  -3  33    0.68    1.55
  -3  -3  33    5.47    4.21
  -3   3  33   -1.91    4.83
   3   3  33    8.09    7.00
  -3  -3  33   -1.34    1.70
   3  -3  33    7.56    7.01
  -3   3  33    1.53    6.30
   3   3  33   10.53    9.02
   3  -3  33    0.13    2.70
   3   3  34   -0.31    5.01
  -3   3  34   -3.15    5.47
   3  -3  34    2.02    1.85
  -3  -3  34    7.25    6.60
   3   3  34    4.05    5.59
  -3   3  34    4.49    6.63
  -3  -3  34   -2.31    2.02
   3  -3  34   -6.08    5.25
   3  -3  34   -3.24    6.03
   3   3  35    2.69    2.01
   3  -3  35   -1.49    1.42
  -3  -3  35   -0.94    1.13
   3  -3  35    5.94    5.57
   3  -3  35    5.75    5.72
  -3  -3  35   10.17    5.49
  -3   3  35    1.08    3.44
  -3   3  36   10.40    7.18
  -3  -3  36    7.52    6.46
   3  -3  36    2.06    1.90
   3  -3  36    0.04    2.98
  -3   3  36   18.08   10.25
  -3  -3  36    0.80    3.31
   3  -3  36   13.12    8.82
  -3  -3  37    5.12    5.93
  -3  -3  37   18.67    9.04
  -3   3  37   13.55    8.03
  -3   3  37    5.21    6.58
   3  -3  37   12.78    7.58
   3  -3  37    4.21    0.48
   3  -3  37    7.11    5.88
  -3  -3  38   -2.08    5.41
  -3   3  38   29.75   14.07
   3  -3  38    6.81    5.92
  -3   3  38   10.75    8.96
  -3  -3  38   21.05    8.93
   3  -3  38    6.32    5.74
   3  -3  39    5.28    9.07
   3  -3  39   12.33    9.21
  -3   3  39    3.74    3.27
  -3   3  39    4.05    2.90
  -3  -3  39    0.71    1.94
  -3  -3  39    5.58    6.40
  -3  -3  40   20.68    9.20
   3  -3  40   25.64   13.93
  -3  -3  40   17.57   10.80
   3  -3  40   10.65    8.48
  -3   3  40   14.28   10.52
  -3   3  40   18.88    9.27
  -3  -3  41   30.16   12.01
  -3  -3  41   28.39   12.81
  -3   3  41   35.39   15.40
   3  -3  41   34.45   17.07
  -3  -3  42   30.97   11.60
  -3   3  42   42.29   14.32
  -3  -3  43   24.03   11.28
  -4   3 -42   -3.34    3.66
   4  -3 -41    7.10    5.87
   4  -3 -41   -3.06    5.10
  -4   3 -41    7.05    7.94
  -4   3 -40   -4.38    3.68
   4  -3 -40    4.39    2.78
   4  -3 -40   -5.52    8.37
  -3  -4 -39   18.25    8.65
  -4   3 -39    3.75    3.55
   4  -3 -39   15.56    9.55
   4  -3 -39    3.66    6.69
   4  -3 -39   12.51   12.23
   3   4 -39    8.16    7.11
  -3  -4 -39   22.78   10.81
  -3  -4 -38   -5.65    4.55
  -4   3 -38    0.37    3.53
   4  -3 -38   19.54   11.65
   4  -3 -38   -1.62    2.13
   3   4 -38    3.26    4.92
   4  -3 -38   -1.33    5.14
  -3  -4 -38   13.71    9.99
   4  -3 -37   -0.22    2.57
  -3  -4 -37   12.36    8.38
   4  -3 -37   28.57   16.40
   3   4 -37   33.98   14.00
   4  -3 -37   13.54    6.54
  -4   3 -37   13.67    8.07
  -3  -4 -37   12.87    8.89
   4  -3 -37   14.44    9.72
  -3  -4 -36   10.87    7.15
  -4   3 -36    3.67    5.18
   4  -3 -36    4.50    5.66
   3   4 -36    7.92    3.31
   4  -3 -36   -6.64    8.24
   4  -3 -36    0.97    2.28
  -3  -4 -36   14.08    7.74
   4  -3 -36   13.08   13.39
  -4   3 -35    3.41    8.39
   4  -3 -35    5.01    3.79
   4  -3 -35   -0.37    5.16
   4  -3 -35   18.73    8.20
   4  -3 -35   46.91   20.50
   3   4 -35    7.75    6.65
  -3  -4 -35   17.88    8.74
  -3  -4 -35   48.96   15.76
  -4   3 -34    7.96    4.99
   3   4 -34    1.40    4.79
   4  -3 -34    2.19    2.50
   4  -3 -34   15.88    9.42
   4  -3 -34   24.71   15.63
   4  -3 -34    8.24    5.76
  -3  -4 -34    9.70    6.74
  -4   3 -33    5.35    0.88
  -4   3 -33    9.17    5.68
   3   4 -33   13.28    7.88
   4  -3 -33    0.98    3.16
   4  -3 -33    2.35    4.60
  -3  -4 -33    7.85    6.90
   4  -3 -33    3.69    2.43
   3   4 -32    8.93    7.24
  -4   3 -32   17.05    6.99
   4  -3 -32   13.90    8.67
   4  -3 -32   16.85    8.57
   4  -3 -32   11.43    7.91
  -3  -4 -32   11.46    8.17
  -4   3 -32    5.79    4.85
   4  -3 -31    1.22    4.07
   4  -3 -31    0.47    3.89
   4  -3 -31    1.82    2.01
  -4   3 -31    0.58    2.43
  -3  -4 -31   -0.10    2.68
  -4   3 -31    3.95    4.75
   3   4 -31    2.11    2.50
  -4   3 -30    9.27    5.84
   4  -3 -30    0.98    3.77
   3   4 -30    2.24    2.04
   4  -3 -30    7.50    6.06
   4  -3 -30    0.19    2.08
  -4   3 -30    0.41    0.90
  -3  -4 -30   11.49    7.27
   4  -3 -29    9.66    8.38
   4  -3 -29    2.27    4.29
   3   4 -29   -2.33    2.75
  -4   3 -29    3.25    2.86
  -4   3 -29    3.32    4.27
  -3  -4 -29    5.09    5.40
   4  -3 -29    4.56    4.70
  -4   3 -28    6.30    5.48
   4  -3 -28   -0.26    2.74
  -3  -4 -28   -1.75    2.55
   4  -3 -28    4.07    5.04
   4  -3 -28    0.11    1.60
  -4   3 -28    0.21    2.11
   3   4 -28   -2.57    3.43
   4  -3 -27    0.22    3.61
  -3  -4 -27    0.66    1.15
   4  -3 -27   -3.19    4.88
   4  -3 -27    7.26    4.77
   3   4 -27   11.40    7.34
  -4   3 -27    6.47    5.25
  -4   3 -27    4.91    3.54
  -4   3 -26   15.86    6.85
   4  -3 -26   -1.11    3.07
   4  -3 -26    3.28    3.85
   4  -3 -26    5.19    4.27
  -3  -4 -26    6.34    5.17
  -4   3 -26    5.36    3.92
   3   4 -26   16.11    8.31
  -4   3 -25   16.77    6.44
   4  -3 -25   17.06    6.75
   3   4 -25   22.42    9.89
   4  -3 -25   22.41   11.03
   4  -3 -25   11.04    6.28
  -3  -4 -25   32.84   11.79
  -4   3 -25   16.56    5.39
   3   4 -24  103.98   19.97
  -4   3 -24  115.31   16.93
   4  -3 -24  120.63   18.35
  -3  -4 -24  139.50   22.06
  -4   3 -24   98.54   13.63
   4  -3 -24   93.48   19.47
   4  -3 -24  105.78   18.07
   3   4 -23   84.32   18.11
   4  -3 -23   55.29   14.36
   4  -3 -23   38.91   10.08
  -4   3 -23   63.50   11.25
   4  -3 -23   45.53   11.45
  -4   3 -23   64.71   12.51
  -3  -4 -23   58.82   14.84
  -4   3 -22   49.09   10.60
   4  -3 -22   41.92   10.64
   3   4 -22   26.55    9.75
   4  -3 -22   34.23    9.51
   4  -3 -22   45.72   12.24
   3   4 -22   36.96    5.78
  -4   3 -22   67.19   10.91
  -3  -4 -22   50.89   12.60
  -4   3 -21   39.79    9.32
   4  -3 -21   49.61   11.46
   3   4 -21   55.48   14.05
   4  -3 -21   39.03   10.51
   4  -3 -21   24.55    9.40
   3   4 -21   67.18    8.10
  -4   3 -21   42.38    9.08
  -3  -4 -21   49.71   12.50
   4  -3 -20   -0.45    1.81
   4  -3 -20    8.73    5.08
  -3  -4 -20    1.71    2.81
   3   4 -20    6.12    4.47
   4  -3 -20    9.18    5.20
  -4   3 -20    7.24    3.08
  -4   3 -20    6.07    3.18
   3   4 -20    2.26    1.32
  -4   3 -19    5.93    3.32
   3   4 -19    1.08    3.01
  -3  -4 -19   -1.76    2.76
  -4   3 -19    0.84    1.03
   4  -3 -19    0.15    0.87
   4  -3 -19    1.23    2.41
   4  -3 -19    2.72    3.61
   3   4 -19    2.88    1.99
   4  -3 -18    9.06    4.63
  -3  -4 -18    7.06    4.16
  -3  -4 -18   10.26    1.75
   4  -3 -18   11.95    6.12
   3   4 -18    7.86    6.91
   4  -3 -18   13.24    5.65
  -4   3 -18    7.11    3.88
   3   4 -18    8.18    3.67
  -4   3 -18   12.83    4.42
  -4   3 -17    3.20    2.71
   3   4 -17   10.18    6.05
   4  -3 -17    8.56    5.18
   4  -3 -17    1.40    3.12
  -3  -4 -17    2.96    0.90
  -3  -4 -17    3.53    3.20
   4  -3 -17    6.48    3.57
   3   4 -17    8.71    3.41
  -3  -4 -17    5.04    1.30
  -4   3 -17    6.87    3.11
   4  -3 -16    1.40    2.17
  -3  -4 -16    1.77    1.12
   3   4 -16    6.65    6.91
   4  -3 -16    1.52    2.63
   4  -3 -16    2.42    2.04
  -4   3 -16    2.71    2.00
  -4   3 -16    0.29    1.32
  -3  -4 -16    4.61    4.08
   3   4 -16    1.36    2.32
   4  -3 -16    9.08    9.90
  -3  -4 -16    1.08    1.04
   3   4 -15   53.41    9.47
   4  -3 -15   44.72   10.87
  -3  -4 -15   41.81   10.44
  -4   3 -15   46.66    8.49
   3   4 -15   67.22   16.40
  -3  -4 -15   43.70    4.78
  -3  -4 -15   54.64    5.32
   4  -3 -15   51.86   10.35
  -4   3 -15   49.33    7.62
   3   4 -15   50.13    8.50
   4  -3 -15   47.93   12.23
   3   4 -14   15.29    4.88
   4  -3 -14   13.82    6.67
   4  -3 -14   24.41    6.67
   4  -3 -14   27.39   12.66
   3   4 -14   28.39   11.38
   3   4 -14   17.51    4.94
  -3  -4 -14   11.41    2.69
  -4   3 -14   12.62    5.24
  -4   3 -14   21.07    5.04
   4  -3 -14   16.76    6.53
   4  -3 -14   14.56    4.37
  -3  -4 -14   14.42    2.89
   3   4 -14   19.59    5.66
  -3  -4 -14   15.57    6.62
   4  -3 -13  116.07   14.50
  -4   3 -13   85.98   12.85
   3   4 -13  132.10   14.21
   4  -3 -13  102.41   15.15
   4  -3 -13   87.56   11.15
  -4   3 -13  116.32   11.25
  -3  -4 -13  110.67    8.42
   3   4 -13  129.00   13.77
  -4   3 -13  114.69   16.14
   4  -3 -13  101.28   16.68
  -3  -4 -13   98.03   12.62
   3   4 -13  140.11   14.25
  -3  -4 -13  109.55   16.96
  -4   3 -12   35.44    8.05
   3   4 -12   40.28   13.54
   3   4 -12   30.27    6.77
  -4   3 -12   36.82    6.02
   4  -3 -12   32.36    8.07
   4  -3 -12   32.16    6.91
   4  -3 -12   30.92    9.11
   4  -3 -12   19.71    5.70
  -3  -4 -12   23.54    5.81
  -3  -4 -12   32.03    9.17
  -4   3 -12   29.65    8.39
   3   4 -12   27.10    6.19
  -3  -4 -12   27.40    4.48
   3   4 -12   26.62    6.03
   4  -3 -11    4.43    5.00
   3   4 -11   -0.06    0.87
   3   4 -11    0.93    1.94
  -3  -4 -11    1.93    1.69
   4  -3 -11   14.33   13.29
   4  -3 -11    2.79    4.71
  -4   3 -11    0.72    1.42
  -3  -4 -11    1.01    2.81
  -3  -4 -11    2.10    1.66
   4  -3 -11    0.94    1.32
   3   4 -11    2.40    5.25
   3   4 -11   -0.82    1.41
  -4   3 -11    0.92    1.86
   4  -3 -11   14.81    7.53
  -3  -4 -11    0.99    0.79
  -4   3 -11    1.03    2.42
   3   4 -10   99.29   18.96
  -3  -4 -10   88.00   14.36
  -4   3 -10   89.20   12.07
   4  -3 -10   59.61   12.97
   4  -3 -10   60.08   11.60
   4  -3 -10  111.54   23.13
   4  -3 -10   90.02   11.60
  -3  -4 -10   82.59    8.33
  -4   3 -10   73.89    7.63
  -3  -4 -10   63.28    9.09
  -4   3 -10   77.55   13.36
  -3  -4 -10   67.93    9.14
   3   4 -10   72.26    8.69
   3   4 -10   72.87   11.19
   3   4 -10   66.39    8.30
   4  -3 -10   74.14   10.86
   4  -3  -9    8.09    4.00
   3   4  -9   21.20    4.57
   4  -3  -9   10.59    4.10
   3   4  -9   39.26   12.40
  -4   3  -9   18.65    5.55
  -3  -4  -9   40.78    9.83
   4  -3  -9   22.73    9.45
   3   4  -9   24.42    6.64
  -4   3  -9   13.54    5.56
   4  -3  -9   23.76    7.93
  -3  -4  -9   34.95    6.71
  -4   3  -9   14.04    3.28
   3   4  -9   37.39    5.89
   4  -3  -9   15.47    5.04
  -3  -4  -9   41.82    6.18
  -3  -4  -9   25.92    5.88
  -3  -4  -8    6.18    2.58
  -3  -4  -8    4.26    2.15
  -3  -4  -8    6.53    4.20
   3   4  -8   12.32    6.20
   4  -3  -8    5.69    4.26
  -3  -4  -8    5.36    2.99
   4  -3  -8    8.49    3.96
   3   4  -8    3.48    1.92
  -4   3  -8    3.61    2.27
   3   4  -8    8.01    2.58
   4  -3  -8    7.81    4.02
  -4   3  -8    6.27    2.29
  -3  -4  -8    6.15    2.88
  -4   3  -8    5.66    2.92
   4  -3  -8    8.65    4.68
   3   4  -8    4.24    1.70
   4  -3  -8    9.81    4.52
  -3  -4  -7  201.15   18.12
  -4   3  -7  220.46   17.44
   4  -3  -7  270.67   23.22
   3   4  -7  202.91   12.22
   4  -3  -7  197.98   20.32
  -3  -4  -7  208.31   21.42
  -3  -4  -7  213.53   17.06
  -4   3  -7  197.86   12.01
  -3  -4  -7  211.83   14.16
  -3  -4  -7  199.08   14.19
  -4   3  -7  174.05   20.79
   4  -3  -7  176.06   22.90
   4  -3  -7  308.32   32.59
   3   4  -7  270.33   29.51
   3   4  -7  199.97   19.32
   4  -3  -7  190.95   18.96
   3   4  -7  223.24   12.55
   4  -3  -6   61.55   10.25
  -4   3  -6   48.35    8.15
   3   4  -6   38.87   11.11
  -3  -4  -6   41.16    9.72
   4  -3  -6   76.79   16.01
   3   4  -6   40.06    5.02
   4  -3  -6   49.35   10.82
  -4   3  -6   49.68    6.06
  -3  -4  -6   35.43    5.28
  -3  -4  -6   36.14    7.48
   4  -3  -6   48.12    9.83
  -4   3  -6   54.10   11.24
   4  -3  -6   50.56   11.43
  -3  -4  -6   34.64    6.93
   3   4  -6   44.85    9.22
  -3  -4  -6   48.35    7.24
   3   4  -6   47.32    5.35
   3   4  -5    5.44    5.14
  -3  -4  -5    7.76    2.52
  -4   3  -5   13.21    4.54
   4  -3  -5    5.35    2.74
   3   4  -5    2.07    2.12
  -4   3  -5    7.38    2.85
   4  -3  -5    6.17    3.63
   3   4  -5    7.34    1.94
   4  -3  -5    5.69    3.33
  -3  -4  -5   10.94    4.34
   4  -3  -5    7.32    5.11
  -3  -4  -5   13.32    4.88
  -4   3  -5    4.93    4.64
   4  -3  -5    8.18    4.78
  -3  -4  -5   11.94    3.67
   3   4  -5    8.17    2.04
  -3  -4  -5   23.61    7.04
  -3  -4  -4    4.22    2.20
  -4   3  -4    3.79    1.42
   3   4  -4    6.83    3.52
  -4   3  -4    5.95    3.29
   4  -3  -4    7.85    3.90
   4  -3  -4    3.01    1.56
   3   4  -4    1.02    2.56
  -3  -4  -4    3.05    1.17
   3   4  -4    4.19    1.20
  -3  -4  -4    7.68    4.44
   3   4  -4    8.82    4.36
   3   4  -4    6.79    1.66
   4  -3  -4    7.28    5.17
  -4   3  -4    3.07    2.22
  -3  -4  -4    5.79    2.65
   4  -3  -4    4.82    3.10
  -3  -4  -4    0.96    1.67
  -3  -4  -3   16.78    5.55
   3   4  -3   11.15    1.78
  -4   3  -3    4.42    1.91
  -4   3  -3    4.97    1.94
   4  -3  -3    1.51    2.66
   3   4  -3   10.43    5.30
  -3  -4  -3   12.17    2.42
  -3  -4  -3   18.41    5.51
   3   4  -3   10.62    1.98
  -3  -4  -3    6.77    3.91
  -4   3  -3    4.82    3.88
   4  -3  -3    5.81    2.69
   3   4  -3   18.74    7.73
   4  -3  -3    4.73    3.43
   4  -3  -3   15.11    5.89
   3   4  -3   15.11    6.11
  -3  -4  -3   11.37    3.96
  -4   3  -2   52.76    6.68
   4  -3  -2   38.09    8.21
  -3  -4  -2   46.84    3.94
   3   4  -2   40.44   10.73
   4  -3  -2   45.64    6.67
  -3  -4  -2   44.58    9.18
   3   4  -2   35.21   10.53
   4  -3  -2   48.34   11.02
   3   4  -2   56.16   10.84
  -3  -4  -2   50.88    8.10
  -3  -4  -2   34.88    7.47
   4  -3  -2   42.22   10.06
  -4   3  -2   47.63    5.95
  -3  -4  -2   55.42   10.11
  -4   3  -2   55.76   11.61
  -4   3  -1   20.39    4.17
   4  -3  -1   29.98    8.86
  -3  -4  -1   33.91    7.01
  -4   3  -1   39.89   11.20
   4  -3  -1   24.69    6.37
  -3  -4  -1   25.17    7.10
  -3  -4  -1   41.43    9.01
   4  -3  -1   27.54    8.42
  -3  -4  -1   27.12    6.94
   3   4  -1   21.07    7.53
   3   4  -1   43.69    9.89
   4  -3  -1   19.58    4.11
   3   4  -1   32.38    8.68
  -4   3  -1   28.77    5.50
  -4   3   0   29.49    4.78
   4  -3   0   33.10    8.32
   3   4   0   43.01   11.31
  -3  -4   0   38.90    8.76
   4  -3   0   26.33    8.31
  -3  -4   0   48.60    9.66
   4  -3   0   23.98    4.49
  -4   3   0   37.93    9.40
  -3  -4   0   30.66    6.66
   4  -3   0   40.21    8.54
  -4   3   0   38.60    5.68
   3   4   0   39.11    9.21
   3   4   0   45.56   10.34
  -4   3   1   24.04    4.49
   3   4   1   35.98    8.72
  -3  -4   1   16.60    6.13
   3   4   1   15.80    6.20
  -3  -4   1   22.94    7.03
   4  -3   1   26.94    7.51
   4  -3   1   40.81   12.12
  -4   3   1   22.92    7.32
   4  -3   1   32.14    8.31
  -3  -4   1   27.37    6.32
  -4   3   1   16.35    3.76
   3   4   1   35.62    9.60
  -3  -4   1   34.39    7.51
   3   4   2   47.78    3.73
  -4   3   2   37.19    5.49
   3   4   2   46.00   10.63
   3   4   2   42.99   10.88
  -3  -4   2   40.70    9.01
  -3  -4   2   63.29   11.26
  -3  -4   2   42.07    8.15
   4  -3   2   35.91   10.48
  -4   3   2   46.46   10.39
   3   4   2   50.23   10.98
   4  -3   2   52.99    9.88
  -4   3   2   42.79    6.31
   4  -3   2   49.31    9.66
  -3  -4   2   53.74    9.10
  -4   3   3   10.94    3.43
  -3  -4   3   15.16    5.13
  -4   3   3    6.16    2.07
   3   4   3   14.35    2.51
   3   4   3   13.49    4.85
  -3  -4   3   16.36    5.35
  -3  -4   3   15.09    5.42
  -4   3   3    2.38    1.03
   4  -3   3   15.06    6.72
   4  -3   3    9.03    4.17
   3   4   3   12.82    5.51
   4  -3   3    9.33    5.03
   3   4   3   17.06    6.37
  -4   3   4    7.47    3.25
  -4   3   4    2.44    2.50
   3   4   4    7.21    4.78
  -4   3   4    3.92    2.29
   3   4   4    2.27    1.62
   4  -3   4    1.51    1.17
   4  -3   4    5.74    3.54
   4  -3   4    4.18    3.06
   3   4   4    5.47    1.82
  -3  -4   4    5.23    3.13
  -3  -4   4    4.22    3.53
  -3  -4   4    3.49    2.75
   3   4   4    6.91    3.00
  -4   3   5    6.13    3.77
  -3  -4   5    8.98    4.41
  -4   3   5    8.70    2.94
   3   4   5    6.08    4.68
   3   4   5   10.91    2.81
   4  -3   5   10.09    5.87
  -3  -4   5   15.79    6.01
   3   4   5    6.57    3.59
   4  -3   5    4.53    3.05
  -3  -4   5   10.44    3.76
   3   4   5   19.38    7.04
  -4   3   5    6.58    2.91
   4  -3   5    6.06    3.36
   4  -3   6   41.63    9.02
  -3  -4   6   46.29    9.75
   3   4   6   34.01    8.93
  -4   3   6   52.88    8.25
   3   4   6   41.62    5.55
   3   4   6   38.95   10.13
  -4   3   6   56.92   12.60
   4  -3   6   42.99   10.99
  -4   3   6   50.35    7.31
  -3  -4   6   48.17    8.33
   4  -3   6   42.24    8.68
   3   4   6   55.28   11.87
  -3  -4   6   51.69    9.90
  -4   3   7  191.20   14.47
  -4   3   7  180.25   15.58
  -4   3   7  176.03   21.78
   3   4   7  209.64   12.93
  -3  -4   7  252.58   19.44
   4  -3   7  179.41   17.92
   4  -3   7  172.75   21.84
  -3  -4   7  213.82   21.89
   4  -3   7  192.35   19.25
   3   4   7  214.03   23.97
   3   4   7  212.79   24.41
  -3  -4   7  236.35   21.53
  -4   3   8    7.17    2.58
   3   4   8    4.92    2.39
   3   4   8    3.07    1.63
  -3  -4   8    5.83    3.38
   4  -3   8    6.70    3.64
  -3  -4   8    4.71    3.72
   4  -3   8    4.86    3.34
  -3  -4   8   10.86    3.86
  -4   3   8    6.04    3.95
  -3  -4   8    6.21    3.26
   3   4   8    4.87    3.59
   3   4   8    5.73    3.95
   4  -3   8    6.06    4.23
  -4   3   9   15.74    4.54
  -3  -4   9   31.99    8.96
  -3  -4   9   26.03    6.11
   3   4   9   32.29    5.81
   4  -3   9   13.45    4.77
  -4   3   9    9.16    5.08
   4  -3   9   14.64    5.45
   3   4   9   30.82    6.45
  -3  -4   9   23.29    6.20
   4  -3   9   17.44    7.22
   3   4   9   26.16    9.52
  -3  -4   9   39.14    9.03
  -3  -4  10   67.95    9.88
  -4   3  10   69.78    9.26
   4  -3  10   68.96   11.64
  -4   3  10   81.66   15.19
   3   4  10   88.00    9.98
  -3  -4  10   83.52   14.02
   3   4  10   75.44    9.80
   4  -3  10   74.49   12.28
   4  -3  10   72.91   14.56
  -3  -4  10   77.01   12.74
  -3  -4  10   58.42    9.62
   3   4  10   60.21   13.44
  -4   3  11    2.07    5.72
  -3  -4  11    1.40    2.24
   3   4  11    0.23    0.84
   3   4  11    1.37    1.82
  -3  -4  11    0.28    0.39
  -3  -4  11   -0.56    0.54
  -3  -4  11    0.67    0.52
  -3  -4  11    0.36    1.37
   4  -3  11    9.35    6.40
   3   4  11    0.71    0.55
   4  -3  11    6.89    4.76
  -4   3  11    0.61    2.64
   4  -3  11    4.29    5.05
   4  -3  12   32.00   10.61
  -4   3  12   40.16   10.21
   4  -3  12   26.60    7.05
  -4   3  12   25.92    8.46
  -3  -4  12   32.94    8.44
  -3  -4  12   25.03    6.34
   3   4  12   32.84    6.81
  -3  -4  12   22.32    7.50
   3   4  12   37.61    6.86
   4  -3  12   35.23    8.79
   3   4  12   22.60    8.17
  -3  -4  12   29.75    6.59
  -3  -4  12   36.47    7.47
   4  -3  13  121.72   20.92
  -4   3  13   77.86   15.02
  -3  -4  13  148.26   19.02
  -3  -4  13  131.22   13.83
  -4   3  13  105.62   16.61
  -3  -4  13  120.18   13.93
  -3  -4  13  126.97   17.99
  -3  -4  13  119.23   13.76
   3   4  13  110.68   11.91
   4  -3  13  120.57   16.56
   4  -3  13  108.14   14.31
   3   4  13  100.49   18.29
   3   4  13  115.68   12.90
   4  -3  14   11.16    5.46
   4  -3  14   15.88    5.86
  -3  -4  14    8.19    3.42
  -4   3  14   15.75    7.46
  -3  -4  14   18.68    6.99
   3   4  14   16.20    5.20
  -3  -4  14   12.69    6.24
   4  -3  14   11.37    5.14
  -3  -4  14   14.28    4.65
  -4   3  14   15.72    7.12
  -3  -4  14   10.55    3.70
   3   4  14   14.66    4.38
   3   4  14   15.71    7.29
   3   4  15   55.22    9.70
  -3  -4  15   77.13   14.61
   4  -3  15   56.80   13.93
   3   4  15   48.57    8.01
  -4   3  15   44.47   11.23
  -3  -4  15   65.30   10.42
  -3  -4  15   46.54    8.53
  -3  -4  15   61.48    9.41
   4  -3  15   57.22   10.49
   3   4  15   65.13   15.41
  -4   3  15   43.26   11.62
   4  -3  15   68.72   13.02
  -3  -4  15   43.35   10.84
  -3  -4  16    1.58    2.19
  -3  -4  16    0.10    1.52
   4  -3  16    4.06    3.96
   4  -3  16    1.36    3.63
  -3  -4  16    0.06    1.16
   3   4  16   -0.48    0.92
  -4   3  16    0.91    3.01
   3   4  16   -1.84    2.25
   4  -3  16    0.94    4.06
  -4   3  16   -0.83    1.86
  -3  -4  16   -0.29    1.06
   3   4  16    3.43    2.71
  -3  -4  16    2.09    2.75
   4  -3  17    7.04    5.04
   4  -3  17    2.93    1.52
   4  -3  17    2.25    3.18
   3   4  17    2.02    1.72
  -3  -4  17    4.27    2.77
  -3  -4  17    9.17    4.02
   3   4  17    8.12    3.15
  -3  -4  17    6.58    4.20
  -3  -4  17    6.65    3.99
  -3  -4  17    4.91    1.69
  -3  -4  17    7.81    4.31
  -4   3  17    6.26    4.53
  -4   3  17    9.33    6.52
   3   4  17    3.77    3.05
   4  -3  18    6.19    3.95
   4  -3  18    7.98    4.68
   3   4  18    7.56    2.92
  -4   3  18    6.83    6.15
  -4   3  18    3.31    3.27
   3   4  18    5.37    3.63
   4  -3  18   15.29    6.35
   4  -3  18    4.34    3.06
  -3  -4  18   13.35    5.49
[truncated: 970,112 more chars]
