# Supplementary material for: 2,3-Di­hydro-1H-cyclo­penta­[b]naphthalene-4,9-dione
Source: IUCrdata. 2021 Feb 16;6(Pt 2):x210167. doi: 10.1107/S241431462100167X (PMC9462311; doi:10.1107/S241431462100167X)
Supplement: Supplementary file 2 [file x-06-x210167-Isup2.hkl]

data_I
_computing_structure_refinement   'olex2.refine 1.3 (Bourhis et al., 2015)'
_shelx_refln_list_code            4
loop_
  _space_group_symop_id
  _space_group_symop_operation_xyz
  1  x,y,z
  2  -y,x,z+3/4
  3  y,-x,z+1/4
  4  -x,-y,z+1/2

_space_group_crystal_system       tetragonal
_space_group_IT_number            78
_space_group_name_H-M_alt         'P 43'
_space_group_name_Hall            ' P 4cw'
_symmetry_space_group_name_H-M    'P 43'
_symmetry_space_group_name_Hall   ' P 4cw'
_symmetry_Int_Tables_number       78
_cell_length_a                    7.4781(1)
_cell_length_b                    7.4781(1)
_cell_length_c                    33.0219(10)
_cell_angle_alpha                 90
_cell_angle_beta                  90
_cell_angle_gamma                 90
_cell_volume                      1846.65(7)
loop_
  _refln_index_h
  _refln_index_k
  _refln_index_l
  _refln_F_squared_calc
  _refln_F_squared_meas
  _refln_F_squared_sigma
  _refln_F_squared_weight
  _refln_observed_status
-8 -3 -10 9.436 7.618 4.115 243.908 o
-8 -3 -9 19.177 9.750 4.915 152.999 o
-8 -3 -8 245.094 263.292 23.312 3.412 o
-8 -3 -7 225.830 240.576 22.084 3.932 o
-8 -3 -6 126.150 102.522 15.430 10.858 o
-8 -3 -5 53.929 24.509 12.111 27.612 o
-8 -3 -4 477.657 499.216 31.236 1.164 o
-8 -3 -3 300.882 325.213 24.905 2.500 o
-8 -3 -2 68.116 59.025 15.098 16.872 o
-8 -3 -1 29.980 43.204 12.642 27.966 o
-8 -2 -14 0.156 6.899 5.984 145.775 o
-8 -2 -13 5.312 15.750 7.812 81.493 o
-8 -2 -12 67.202 63.405 11.918 22.876 o
-8 -2 -11 24.064 5.532 4.003 186.691 o
-8 -2 -10 292.421 317.644 26.946 2.466 o
-8 -2 -9 28.357 33.697 9.199 48.287 o
-8 -2 -8 58.066 60.759 11.921 24.523 o
-8 -2 -7 9.135 18.036 6.647 103.990 o
-8 -2 -6 1.998 2.765 5.574 167.639 o
-8 -2 -5 55.993 51.451 10.736 29.380 o
-8 -2 -4 267.261 277.953 24.737 2.983 o
-8 -2 -3 132.035 120.075 18.460 8.439 o
-8 -2 -2 6.367 9.197 5.722 146.293 o
-8 -2 -1 73.559 70.090 10.538 24.425 o
-8 -1 -16 18.684 9.164 6.797 94.922 o
-8 -1 -15 18.958 18.233 10.247 45.439 o
-8 -1 -14 10.873 9.273 7.713 81.979 o
-8 -1 -13 26.070 33.518 11.321 35.217 o
-8 -1 -12 8.902 18.027 10.050 49.678 o
-8 -1 -11 52.702 57.793 13.907 20.619 o
-8 -1 -10 24.627 15.958 10.985 39.214 o
-8 -1 -9 25.154 14.793 7.079 80.575 o
-8 -1 -8 185.327 195.027 27.819 3.908 o
-8 -1 -7 1.368 7.510 4.057 296.491 o
-8 -1 -6 107.692 108.183 16.565 10.922 o
-8 -1 -5 28.316 31.948 8.611 53.711 o
-8 -1 -4 109.401 84.057 13.290 14.506 o
-8 -1 -3 109.925 89.022 13.324 14.208 o
-8 -1 -2 66.701 91.802 14.132 17.043 o
-8 -1 -1 10.936 10.564 5.501 146.063 o
-7 -5 -9 15.189 18.328 7.471 80.381 o
-7 -5 -8 22.284 13.608 6.262 100.652 o
-7 -5 -7 8.910 5.179 7.770 83.308 o
-7 -5 -6 5.084 16.345 4.932 182.758 o
-7 -5 -5 4.919 7.122 3.683 324.534 o
-7 -5 -4 8.288 28.401 8.701 62.817 o
-7 -5 -3 145.178 145.907 19.100 7.283 o
-7 -5 -2 10.967 4.575 5.870 136.059 o
-7 -5 -1 82.684 83.207 13.027 17.511 o
-7 -4 -16 91.400 87.428 16.029 12.941 o
-7 -4 -15 443.428 481.495 33.729 1.229 o
-7 -4 -14 2.336 14.181 6.744 110.214 o
-7 -4 -13 17.493 10.961 3.823 215.277 o
-7 -4 -12 13.818 6.098 2.461 413.197 o
-7 -4 -11 243.738 219.670 22.033 3.837 o
-7 -4 -10 18.883 13.709 13.045 29.582 o
-7 -4 -9 338.749 387.084 26.726 1.985 o
-7 -4 -8 27.452 24.057 10.884 38.348 o
-7 -4 -7 19.909 19.795 7.175 81.293 o
-7 -4 -6 77.965 79.168 11.956 20.080 o
-7 -4 -5 4.323 12.757 5.630 151.060 o
-7 -4 -4 71.336 64.679 10.462 25.570 o
-7 -4 -3 462.101 431.071 27.265 1.371 o
-7 -4 -2 65.026 72.670 10.813 25.131 o
-7 -4 -1 22.062 22.742 5.256 119.620 o
-7 -3 -20 6.196 9.525 6.419 118.978 o
-7 -3 -19 18.493 9.579 3.134 263.759 o
-7 -3 -18 100.938 75.721 11.598 17.857 o
-7 -3 -17 108.699 83.125 14.681 13.216 o
-7 -3 -16 6.408 4.396 5.558 158.636 o
-7 -3 -15 64.213 36.320 11.695 26.183 o
-7 -3 -14 98.091 71.642 13.999 15.264 o
-7 -3 -13 14.088 8.880 5.209 154.034 o
-7 -3 -12 16.714 9.604 3.497 247.348 o
-7 -3 -11 45.581 34.225 9.605 39.390 o
-7 -3 -10 5.828 4.287 3.614 339.114 o
-7 -3 -9 61.139 66.257 10.911 26.240 o
-7 -3 -8 19.375 7.745 8.639 63.278 o
-7 -3 -7 128.921 124.293 14.256 10.815 o
-7 -3 -6 171.643 176.658 17.419 6.563 o
-7 -3 -5 126.560 129.087 15.419 10.112 o
-7 -3 -4 94.151 92.737 13.035 15.812 o
-7 -3 -3 238.424 236.015 17.555 4.341 o
-7 -3 -2 463.490 461.740 25.028 1.358 o
-7 -3 -1 208.412 205.179 16.578 5.404 o
-7 -2 -22 24.097 18.066 7.730 70.044 o
-7 -2 -21 224.415 202.113 22.878 4.114 o
-7 -2 -20 772.171 814.886 61.475 0.409 o
-7 -2 -19 5.871 8.946 5.963 136.834 o
-7 -2 -18 6.416 11.101 5.326 163.686 o
-7 -2 -17 7.924 6.126 6.552 114.604 o
-7 -2 -16 27.759 28.624 7.371 68.557 o
-7 -2 -15 19.381 16.801 5.436 125.289 o
-7 -2 -14 7.349 11.086 4.694 199.433 o
-7 -2 -13 31.681 16.952 5.253 107.162 o
-7 -2 -12 49.256 48.144 9.816 35.098 o
-7 -2 -11 114.907 119.376 13.123 12.734 o
-7 -2 -10 53.932 77.277 12.282 22.973 o
-7 -2 -9 84.822 70.308 9.182 25.151 o
-7 -2 -8 34.587 43.228 7.004 62.184 o
-7 -2 -7 54.939 51.107 7.650 43.086 o
-7 -2 -6 60.750 49.125 8.705 36.174 o
-7 -2 -5 134.651 129.705 13.929 10.504 o
-7 -2 -4 251.723 244.640 19.782 3.813 o
-7 -2 -3 373.389 391.508 24.572 1.871 o
-7 -2 -2 575.779 603.118 32.666 0.851 o
-7 -2 -1 82.344 65.360 9.129 26.387 o
-7 -1 -23 363.714 395.766 28.447 1.780 o
-7 -1 -22 615.457 573.639 35.121 0.793 o
-7 -1 -21 155.983 178.411 18.919 6.551 o
-7 -1 -20 108.823 129.120 15.504 11.039 o
-7 -1 -19 350.403 356.919 27.317 1.979 o
-7 -1 -18 71.363 56.316 12.339 21.838 o
-7 -1 -17 196.816 235.141 19.654 4.797 o
-7 -1 -16 164.571 143.957 15.008 8.160 o
-7 -1 -15 80.639 85.955 11.255 20.454 o
-7 -1 -14 168.034 151.834 14.578 8.007 o
-7 -1 -13 88.180 89.090 11.234 19.183 o
-7 -1 -12 477.043 464.927 26.831 1.282 o
-7 -1 -11 73.920 77.838 10.654 23.383 o
-7 -1 -10 16.821 36.324 7.646 69.963 o
-7 -1 -9 75.091 83.480 11.742 20.569 o
-7 -1 -8 178.224 200.661 17.733 5.969 o
-7 -1 -7 908.806 878.782 30.705 0.410 o
-7 -1 -6 500.763 517.321 26.688 1.150 o
-7 -1 -5 523.374 516.744 28.723 1.071 o
-7 -1 -4 268.767 245.145 17.641 3.783 o
-7 -1 -3 256.894 252.728 16.054 4.058 o
-7 -1 -2 156.622 147.487 14.484 8.631 o
-7 -1 -1 1.209 3.525 2.425 787.841 o
-6 -6 -11 18.524 32.850 9.385 50.559 o
-6 -6 -10 4.814 5.620 5.395 169.533 o
-6 -6 -9 21.408 4.349 5.947 116.791 o
-6 -6 -8 13.309 13.600 6.990 93.603 o
-6 -6 -7 108.227 97.408 14.864 12.577 o
-6 -6 -6 224.016 271.116 29.322 2.981 o
-6 -6 -5 77.898 48.069 10.254 26.471 o
-6 -6 -4 139.090 165.622 20.587 6.647 o
-6 -6 -3 91.363 77.994 11.877 18.518 o
-6 -6 -2 120.955 108.098 14.435 11.706 o
-6 -6 -1 34.146 35.157 7.594 59.380 o
-6 -5 -18 125.562 131.648 27.231 5.196 o
-6 -5 -17 29.257 12.628 9.459 49.687 o
-6 -5 -16 7.517 2.883 2.904 461.534 o
-6 -5 -15 2.787 7.628 4.789 213.729 o
-6 -5 -14 7.742 9.315 3.787 281.995 o
-6 -5 -13 19.608 34.386 6.178 92.683 o
-6 -5 -12 22.525 19.502 7.009 82.036 o
-6 -5 -11 27.391 22.001 4.959 117.558 o
-6 -5 -10 65.460 54.334 11.249 25.616 o
-6 -5 -9 115.439 104.237 14.191 12.401 o
-6 -5 -8 27.104 24.686 8.125 61.178 o
-6 -5 -7 19.544 11.763 4.201 182.178 o
-6 -5 -6 50.361 43.287 8.413 42.659 o
-6 -5 -5 92.242 105.723 14.934 13.347 o
-6 -5 -4 240.767 271.456 22.352 3.513 o
-6 -5 -3 191.328 206.221 19.394 5.240 o
-6 -5 -2 430.982 448.353 25.882 1.474 o
-6 -5 -1 4.526 10.735 5.119 180.624 o
-6 -4 -22 49.450 50.111 12.830 24.140 o
-6 -4 -21 25.922 18.603 11.194 37.421 o
-6 -4 -20 0.315 8.320 5.002 203.427 o
-6 -4 -19 167.774 174.761 23.058 5.224 o
-6 -4 -18 9.857 11.906 5.339 154.281 o
-6 -4 -17 18.979 14.017 6.238 105.276 o
-6 -4 -16 6.799 0.741 5.110 188.344 o
-6 -4 -15 58.087 57.681 11.466 26.045 o
-6 -4 -14 2.208 4.995 3.541 382.063 o
-6 -4 -13 149.948 166.278 16.423 7.774 o
-6 -4 -12 71.181 74.107 11.142 23.120 o
-6 -4 -11 87.860 67.451 11.787 19.822 o
-6 -4 -10 0.965 1.643 4.334 278.723 o
-6 -4 -9 154.013 169.902 16.281 7.607 o
-6 -4 -8 63.205 57.123 8.621 34.344 o
-6 -4 -7 94.908 88.880 11.742 17.594 o
-6 -4 -6 63.506 66.219 8.513 33.169 o
-6 -4 -5 84.951 78.986 10.414 21.831 o
-6 -4 -4 145.045 129.648 12.246 10.783 o
-6 -4 -3 554.440 659.011 58.525 0.615 o
-6 -4 -2 284.854 287.244 19.376 3.175 o
-6 -4 -1 599.874 704.776 27.133 0.780 o
-6 -3 -25 82.152 88.284 16.260 13.266 o
-6 -3 -24 37.942 35.095 10.712 35.555 o
-6 -3 -23 10.416 9.261 5.046 171.069 o
-6 -3 -22 13.257 21.510 7.331 83.202 o
-6 -3 -21 9.686 13.135 5.772 134.860 o
-6 -3 -20 12.229 10.142 4.194 217.353 o
-6 -3 -19 127.489 126.838 16.601 9.451 o
-6 -3 -18 105.067 83.985 15.481 12.689 o
-6 -3 -17 67.859 73.988 10.769 24.582 o
-6 -3 -16 2.350 4.175 3.728 350.716 o
-6 -3 -15 48.267 46.230 7.968 45.559 o
-6 -3 -14 13.305 16.072 5.288 144.075 o
-6 -3 -13 94.256 105.031 12.021 16.381 o
-6 -3 -12 16.728 8.023 4.010 213.970 o
-6 -3 -11 74.200 67.974 9.164 27.941 o
-6 -3 -10 30.077 22.499 7.240 70.851 o
-6 -3 -9 140.343 110.296 11.252 12.411 o
-6 -3 -8 148.461 170.312 13.535 8.855 o
-6 -3 -7 170.617 172.058 15.429 7.246 o
-6 -3 -6 0.776 1.945 3.092 533.211 o
-6 -3 -5 1.930 0.502 2.369 854.855 o
-6 -3 -4 1.856 2.167 1.597 1539.340 o
-6 -3 -3 28.079 30.602 4.796 111.292 o
-6 -3 -2 80.407 79.799 8.501 26.566 o
-6 -3 -1 57.556 59.597 7.365 41.336 o
-6 -2 -27 38.074 35.664 8.841 46.680 o
-6 -2 -26 33.791 15.374 7.756 64.214 o
-6 -2 -25 83.776 103.888 14.305 14.748 o
-6 -2 -24 396.241 452.721 37.903 1.301 o
-6 -2 -23 453.915 461.478 28.266 1.331 o
-6 -2 -22 194.120 230.219 19.842 4.862 o
-6 -2 -21 6.973 2.713 2.791 500.136 o
-6 -2 -20 222.142 231.216 17.981 4.620 o
-6 -2 -19 160.243 187.999 15.483 7.316 o
-6 -2 -18 78.789 82.477 9.836 23.762 o
-6 -2 -17 39.507 36.982 8.616 47.399 o
-6 -2 -16 24.919 14.194 9.920 46.965 o
-6 -2 -15 4.535 0.342 3.154 467.884 o
-6 -2 -14 35.778 41.618 7.015 61.793 o
-6 -2 -13 137.479 135.186 13.321 10.508 o
-6 -2 -12 36.218 34.248 6.663 68.138 o
-6 -2 -11 21.558 23.218 3.976 163.040 o
-6 -2 -10 160.352 173.773 13.248 8.322 o
-6 -2 -9 427.206 464.572 26.039 1.456 o
-6 -2 -8 374.702 436.103 22.180 1.825 o
-6 -2 -7 129.361 132.109 9.870 13.312 o
-6 -2 -6 9.076 8.425 2.868 401.576 o
-6 -2 -5 85.303 96.785 7.907 24.577 o
-6 -2 -4 100.375 112.936 9.173 18.482 o
-6 -2 -3 70.700 82.294 6.286 34.813 o
-6 -2 -2 38.102 40.701 5.349 78.572 o
-6 -2 -1 15.045 11.179 3.305 269.809 o
-6 -1 -28 24.885 4.580 8.141 67.951 o
-6 -1 -27 177.868 192.256 17.871 6.055 o
-6 -1 -26 54.246 49.217 9.179 36.266 o
-6 -1 -25 1201.550 1192.700 51.310 0.223 o
-6 -1 -24 52.907 36.918 12.367 25.952 o
-6 -1 -23 124.652 117.855 13.225 11.989 o
-6 -1 -22 70.780 66.366 10.286 25.961 o
-6 -1 -21 263.026 265.209 19.587 3.545 o
-6 -1 -20 22.001 15.108 4.756 144.556 o
-6 -1 -19 28.393 36.019 7.118 68.430 o
-6 -1 -18 11.644 12.094 3.683 256.881 o
-6 -1 -17 255.052 239.417 17.933 4.000 o
-6 -1 -16 8.363 7.005 6.433 117.448 o
-6 -1 -15 14.008 22.449 6.547 98.602 o
-6 -1 -14 57.516 63.485 8.333 36.335 o
-6 -1 -13 79.839 116.448 11.914 17.516 o
-6 -1 -12 41.506 40.245 7.007 58.258 o
-6 -1 -11 12.856 17.472 4.559 177.375 o
-6 -1 -10 41.529 43.283 5.450 72.000 o
-6 -1 -9 386.853 412.280 21.018 1.855 o
-6 -1 -8 51.395 41.767 5.106 65.721 o
-6 -1 -7 736.017 730.870 22.514 0.618 o
-6 -1 -6 97.623 93.582 6.844 23.822 o
-6 -1 -5 4.585 2.176 2.258 766.034 o
-6 -1 -4 81.608 72.192 6.502 32.065 o
-6 -1 -3 391.629 403.999 14.852 2.004 o
-6 -1 -2 0.203 0.214 1.990 1330.090 o
-6 -1 -1 629.761 662.628 18.121 0.814 o
-5 -7 -9 79.322 75.224 13.135 18.157 o
-5 -7 -8 45.118 47.271 11.285 30.123 o
-5 -7 -7 3.029 -1.431 3.201 480.273 o
-5 -7 -6 5.942 1.655 5.369 172.927 o
-5 -7 -5 14.905 10.528 5.409 141.719 o
-5 -7 -4 3.480 -0.801 2.814 595.239 o
-5 -7 -3 16.567 19.683 5.184 136.663 o
-5 -7 -2 16.912 18.392 5.418 129.187 o
-5 -7 -1 8.624 9.624 3.549 301.786 o
-5 -6 -18 4.074 -1.337 6.879 110.805 o
-5 -6 -17 28.447 32.274 12.181 30.835 o
-5 -6 -16 21.782 32.506 9.370 49.565 o
-5 -6 -15 5.363 14.127 7.211 94.963 o
-5 -6 -14 35.546 31.844 9.062 46.887 o
-5 -6 -13 17.895 15.971 5.062 142.402 o
-5 -6 -12 0.653 11.955 6.034 139.299 o
-5 -6 -11 25.203 8.631 6.419 96.524 o
-5 -6 -10 14.924 6.161 5.994 123.900 o
-5 -6 -9 3.655 4.518 3.045 477.095 o
-5 -6 -8 133.340 140.565 16.919 8.731 o
-5 -6 -7 31.846 10.624 7.519 70.180 o
-5 -6 -6 252.725 290.747 22.226 3.278 o
-5 -6 -5 77.737 63.239 10.714 23.879 o
-5 -6 -4 178.512 195.543 16.563 6.311 o
-5 -6 -3 66.690 62.841 8.528 32.645 o
-5 -6 -2 1.519 11.385 5.269 177.971 o
-5 -6 -1 10.553 7.723 2.672 418.437 o
-5 -5 -23 218.275 220.444 32.168 2.937 o
-5 -5 -22 494.190 582.306 135.708 0.238 o
-5 -5 -21 308.819 412.840 44.086 1.410 o
-5 -5 -20 328.369 389.299 41.424 1.477 o
-5 -5 -19 445.112 502.485 45.991 0.985 o
-5 -5 -18 239.167 234.340 24.998 3.460 o
-5 -5 -17 219.698 213.471 27.579 3.474 o
-5 -5 -16 121.788 90.343 19.103 9.035 o
-5 -5 -15 14.232 20.300 6.068 112.068 o
-5 -5 -14 174.736 191.100 17.917 6.142 o
-5 -5 -13 362.589 347.819 25.925 1.993 o
-5 -5 -12 574.899 598.458 44.494 0.748 o
-5 -5 -11 21.409 13.558 6.592 94.266 o
-5 -5 -10 24.689 18.656 7.630 70.853 o
-5 -5 -9 114.928 98.445 13.191 13.512 o
-5 -5 -8 363.317 383.889 26.740 1.868 o
-5 -5 -7 286.159 283.588 21.048 3.058 o
-5 -5 -6 202.594 217.795 16.550 5.397 o
-5 -5 -5 325.855 304.395 19.555 2.679 o
-5 -5 -4 188.543 205.654 16.239 5.965 o
-5 -5 -3 43.442 48.366 6.722 56.455 o
-5 -5 -2 32.575 16.359 5.230 106.618 o
-5 -5 -1 20.391 25.545 4.301 150.787 o
-5 -4 -27 129.869 102.368 18.818 8.667 o
-5 -4 -26 270.600 256.901 24.416 3.078 o
-5 -4 -25 451.373 523.620 40.428 1.046 o
-5 -4 -24 118.805 109.720 15.963 10.707 o
-5 -4 -23 168.903 160.292 18.675 6.516 o
-5 -4 -22 87.446 80.534 17.112 12.320 o
-5 -4 -21 296.468 275.945 24.151 2.777 o
-5 -4 -20 72.245 99.541 13.351 17.274 o
-5 -4 -19 20.019 19.583 5.561 117.763 o
-5 -4 -18 276.673 308.713 22.265 2.940 o
-5 -4 -17 89.012 97.624 12.221 17.131 o
-5 -4 -16 23.300 9.769 5.479 123.200 o
-5 -4 -15 102.200 96.880 11.376 16.708 o
-5 -4 -14 0.358 -2.155 4.196 304.438 o
-5 -4 -13 57.788 67.000 9.450 31.483 o
-5 -4 -12 92.509 68.259 9.214 23.683 o
-5 -4 -11 8.131 11.956 1.901 585.497 o
-5 -4 -10 24.092 18.952 3.844 166.773 o
-5 -4 -9 273.520 310.193 19.863 3.138 o
-5 -4 -8 183.160 193.365 12.362 7.220 o
-5 -4 -7 346.437 388.946 24.837 2.010 o
-5 -4 -6 515.169 575.702 44.777 0.838 o
-5 -4 -5 182.381 227.920 18.043 5.467 o
-5 -4 -4 56.281 67.505 6.913 42.160 o
-5 -4 -3 311.461 335.831 22.724 2.502 o
-5 -4 -2 650.682 739.528 38.239 0.632 o
-5 -4 -1 240.467 240.843 15.469 4.511 o
-5 -3 -29 0.594 -0.889 3.257 499.877 o
-5 -3 -28 14.740 5.810 4.363 203.993 o
-5 -3 -27 25.775 13.476 4.796 135.539 o
-5 -3 -26 40.264 25.369 6.562 69.656 o
-5 -3 -25 196.396 176.005 15.357 6.359 o
-5 -3 -24 89.505 104.170 16.814 11.824 o
-5 -3 -23 309.148 303.902 19.708 2.823 o
-5 -3 -22 131.032 182.779 22.724 5.955 o
-5 -3 -21 1113.280 1006.700 36.191 0.287 o
-5 -3 -20 2198.430 2342.870 75.955 0.067 o
-5 -3 -19 216.318 225.600 16.098 5.072 o
-5 -3 -18 138.777 180.458 14.443 8.710 o
-5 -3 -17 60.839 54.155 7.284 41.453 o
-5 -3 -16 55.435 69.524 8.545 35.161 o
-5 -3 -15 3.347 4.962 1.829 1009.300 o
-5 -3 -14 137.183 154.192 11.350 10.951 o
-5 -3 -13 167.808 156.278 10.864 9.203 o
-5 -3 -12 39.474 38.569 6.034 70.254 o
-5 -3 -11 223.440 206.545 9.540 6.100 o
-5 -3 -10 71.562 76.296 5.959 36.643 o
-5 -3 -9 158.645 159.657 11.915 9.232 o
-5 -3 -8 109.245 113.654 7.976 18.378 o
-5 -3 -7 306.449 297.970 12.212 3.297 o
-5 -3 -6 118.987 100.117 9.334 16.627 o
-5 -3 -5 37.700 31.446 3.722 110.753 o
-5 -3 -4 1.129 12.242 2.488 616.815 o
-5 -3 -3 4.197 3.276 2.520 645.629 o
-5 -3 -2 1.094 1.378 1.512 1891.330 o
-5 -3 -1 25.491 23.642 3.874 152.176 o
-5 -2 -31 58.779 59.549 10.550 28.495 o
-5 -2 -30 47.218 64.524 11.541 27.172 o
-5 -2 -29 9.091 5.469 4.604 209.730 o
-5 -2 -28 26.691 33.271 6.687 76.899 o
-5 -2 -27 79.378 81.687 11.263 20.950 o
-5 -2 -26 210.173 191.680 17.143 5.417 o
-5 -2 -25 49.118 45.334 8.855 40.308 o
-5 -2 -24 727.630 795.227 33.920 0.555 o
-5 -2 -23 137.149 120.419 12.711 11.358 o
-5 -2 -22 814.404 823.929 35.562 0.473 o
-5 -2 -21 503.056 455.487 24.380 1.258 o
-5 -2 -20 696.390 833.536 48.822 0.501 o
-5 -2 -19 179.180 189.559 14.932 6.791 o
-5 -2 -18 43.127 43.997 6.810 57.493 o
-5 -2 -17 10.867 16.224 4.367 198.264 o
-5 -2 -16 4.396 14.537 4.482 219.839 o
-5 -2 -15 12.921 8.253 3.253 305.202 o
-5 -2 -14 104.635 120.273 11.199 15.319 o
-5 -2 -13 12.232 12.673 3.602 258.255 o
-5 -2 -12 173.047 186.008 13.012 7.592 o
-5 -2 -11 75.235 79.899 7.667 29.943 o
-5 -2 -10 279.378 322.907 13.119 3.437 o
-5 -2 -9 3.616 2.317 1.408 1503.070 o
-5 -2 -8 735.382 763.032 23.737 0.599 o
-5 -2 -7 89.907 97.327 7.193 24.653 o
-5 -2 -6 495.516 548.664 20.417 1.198 o
-5 -2 -5 175.556 182.011 6.642 9.187 o
-5 -2 -4 35.471 42.049 4.066 98.938 o
-5 -2 -3 51.606 64.319 5.512 53.119 o
-5 -2 -2 54.379 60.938 5.569 52.022 o
-5 -2 -1 0.561 1.798 1.848 1391.520 o
-5 -1 -32 5.637 5.615 3.850 301.978 o
-5 -1 -31 11.586 11.250 4.580 191.568 o
-5 -1 -30 6.147 2.534 3.815 314.023 o
-5 -1 -29 4.997 9.792 2.582 522.518 o
-5 -1 -28 6.588 5.530 3.299 377.005 o
-5 -1 -27 10.145 12.274 6.630 106.497 o
-5 -1 -26 30.941 35.037 6.951 68.822 o
-5 -1 -25 662.341 700.125 32.422 0.673 o
-5 -1 -24 137.857 146.104 14.438 9.600 o
-5 -1 -23 676.105 796.570 33.676 0.602 o
-5 -1 -22 88.839 76.994 10.360 21.442 o
-5 -1 -21 1995.020 2191.290 54.015 0.082 o
-5 -1 -20 371.490 363.420 33.578 1.642 o
-5 -1 -19 25.732 41.507 7.603 62.687 o
-5 -1 -18 92.680 87.430 9.924 20.666 o
-5 -1 -17 45.775 51.515 7.220 50.314 o
-5 -1 -16 253.326 219.330 12.228 4.831 o
-5 -1 -15 359.068 389.182 40.841 1.409 o
-5 -1 -14 3.583 2.812 1.186 1745.020 o
-5 -1 -13 236.455 265.647 16.430 4.252 o
-5 -1 -12 31.567 26.818 4.804 107.991 o
-5 -1 -11 341.120 367.961 17.623 2.384 o
-5 -1 -10 110.764 106.119 7.129 19.600 o
-5 -1 -9 369.660 440.260 23.236 1.810 o
-5 -1 -8 190.834 171.841 10.360 7.823 o
-5 -1 -7 1142.400 1208.580 43.878 0.242 o
-5 -1 -6 34.087 31.273 3.302 127.991 o
-5 -1 -5 107.814 93.476 5.607 23.070 o
-5 -1 -4 74.315 74.168 5.525 37.159 o
-5 -1 -3 5.637 10.968 2.132 617.032 o
-5 -1 -2 43.301 33.760 3.861 94.946 o
-5 -1 -1 71.233 66.769 5.264 41.253 o
-4 -7 -16 43.310 56.995 14.533 20.229 o
-4 -7 -15 23.932 35.279 11.360 35.258 o
-4 -7 -14 59.486 52.892 11.882 25.040 o
-4 -7 -13 49.791 40.173 9.239 38.968 o
-4 -7 -12 5.522 0.693 3.462 385.206 o
-4 -7 -11 58.599 57.278 11.752 25.183 o
-4 -7 -10 26.828 14.019 7.761 69.154 o
-4 -7 -9 88.397 88.498 11.532 18.742 o
-4 -7 -8 21.524 15.176 5.033 135.767 o
-4 -7 -7 6.562 0.476 3.126 444.053 o
-4 -7 -6 33.356 35.002 7.096 65.234 o
-4 -7 -5 48.074 19.657 11.175 32.818 o
-4 -7 -4 13.816 15.389 5.464 136.782 o
-4 -7 -3 43.553 37.500 8.080 49.246 o
-4 -7 -2 75.195 73.907 9.323 26.588 o
-4 -7 -1 11.423 15.164 5.270 150.159 o
-4 -6 -22 16.977 16.046 7.782 74.657 o
-4 -6 -21 0.870 5.328 8.693 70.290 o
-4 -6 -20 6.439 1.360 5.486 165.458 o
-4 -6 -19 3.302 5.795 4.700 222.590 o
-4 -6 -18 14.003 11.018 7.263 88.164 o
-4 -6 -17 7.851 13.316 5.966 130.318 o
-4 -6 -16 26.977 15.885 4.465 140.048 o
-4 -6 -15 28.573 12.955 7.652 69.840 o
-4 -6 -14 4.257 4.560 4.182 272.860 o
-4 -6 -13 3.324 8.355 2.213 713.984 o
-4 -6 -12 110.009 126.797 14.155 12.021 o
-4 -6 -11 124.716 122.546 13.954 11.326 o
-4 -6 -10 9.769 8.442 4.485 210.180 o
-4 -6 -9 17.406 10.915 4.133 196.430 o
-4 -6 -8 57.120 65.058 8.056 37.334 o
-4 -6 -7 7.105 3.512 2.519 564.238 o
-4 -6 -6 40.931 40.016 6.018 68.323 o
-4 -6 -5 50.508 45.479 6.586 53.618 o
-4 -6 -4 174.993 174.763 12.773 7.811 o
-4 -6 -3 114.067 110.573 10.786 15.220 o
-4 -6 -2 75.963 77.889 8.543 27.825 o
-4 -6 -1 223.972 234.836 17.165 4.666 o
-4 -5 -27 21.635 13.048 7.916 70.580 o
-4 -5 -26 40.344 42.680 9.790 38.691 o
-4 -5 -25 8.775 13.171 5.301 157.148 o
-4 -5 -24 28.077 19.907 7.103 75.477 o
-4 -5 -23 57.023 44.873 12.449 24.487 o
-4 -5 -22 21.084 13.670 4.963 141.124 o
-4 -5 -21 339.221 309.056 22.266 2.418 o
-4 -5 -20 159.594 114.905 13.087 9.922 o
-4 -5 -19 58.148 56.688 9.300 33.400 o
-4 -5 -18 3.349 0.259 4.132 296.134 o
-4 -5 -17 0.598 0.656 3.805 365.151 o
-4 -5 -16 19.077 7.069 6.565 101.140 o
-4 -5 -15 223.608 227.257 16.880 4.787 o
-4 -5 -14 70.564 59.171 7.799 34.451 o
-4 -5 -13 48.341 39.797 7.994 46.906 o
-4 -5 -12 54.839 50.963 5.617 55.047 o
-4 -5 -11 28.652 28.172 4.622 116.565 o
-4 -5 -10 40.279 34.839 4.055 96.868 o
-4 -5 -9 106.043 116.097 11.652 14.949 o
-4 -5 -8 93.183 82.046 6.408 27.097 o
-4 -5 -7 241.306 245.497 10.828 4.951 o
-4 -5 -6 262.034 251.294 12.538 4.308 o
-4 -5 -5 275.019 281.667 15.547 3.615 o
-4 -5 -4 339.134 332.716 14.280 2.672 o
-4 -5 -3 575.622 651.527 29.918 0.836 o
-4 -5 -2 698.448 678.563 20.987 0.696 o
-4 -5 -1 1018.270 1079.650 24.115 0.320 o
-4 -4 -30 37.976 39.770 6.220 69.056 o
-4 -4 -29 76.995 79.634 13.357 17.817 o
-4 -4 -28 60.845 67.458 11.689 24.120 o
-4 -4 -27 225.187 226.878 21.107 4.169 o
-4 -4 -26 311.009 329.150 25.350 2.389 o
-4 -4 -25 705.753 772.502 38.597 0.564 o
-4 -4 -24 687.172 682.600 35.368 0.639 o
-4 -4 -23 143.503 178.272 18.798 6.950 o
-4 -4 -22 35.705 33.151 5.473 84.710 o
-4 -4 -21 18.701 21.821 4.708 146.161 o
-4 -4 -20 40.853 28.650 5.950 74.883 o
-4 -4 -19 64.976 64.069 7.727 35.849 o
-4 -4 -18 48.449 40.944 6.504 57.260 o
-4 -4 -17 31.186 23.012 4.286 124.740 o
-4 -4 -16 1.918 2.777 2.050 1020.740 o
-4 -4 -15 30.779 37.769 5.063 94.928 o
-4 -4 -14 62.171 51.213 5.548 50.114 o
-4 -4 -13 10.272 16.820 2.716 351.495 o
-4 -4 -12 50.627 44.809 4.032 73.686 o
-4 -4 -11 91.963 77.979 5.582 29.548 o
-4 -4 -10 120.275 114.650 6.414 17.963 o
-4 -4 -9 106.309 105.824 7.576 19.925 o
-4 -4 -8 780.810 853.260 24.507 0.517 o
-4 -4 -7 232.192 274.711 18.411 4.028 o
-4 -4 -6 12.473 12.912 2.404 388.446 o
-4 -4 -5 71.403 70.843 7.261 33.824 o
-4 -4 -4 177.929 165.438 8.302 9.144 o
-4 -4 -3 265.701 258.661 9.440 4.408 o
-4 -4 -2 16.017 15.625 1.871 372.977 o
-4 -4 -1 6.008 6.046 1.312 1076.860 o
-4 -3 -32 118.391 103.501 13.612 12.682 o
-4 -3 -31 3.603 3.957 5.879 147.900 o
-4 -3 -30 100.765 109.627 13.720 13.724 o
-4 -3 -29 34.177 28.027 7.108 67.145 o
-4 -3 -28 36.439 35.550 6.789 65.989 o
-4 -3 -27 27.325 16.586 2.783 200.824 o
-4 -3 -26 150.168 160.294 16.945 7.682 o
-4 -3 -25 150.284 142.702 11.472 10.404 o
-4 -3 -24 1168.620 1251.930 35.193 0.237 o
-4 -3 -23 19.343 20.993 4.251 163.631 o
-4 -3 -22 561.747 657.307 42.790 0.744 o
-4 -3 -21 614.572 551.284 24.169 0.898 o
-4 -3 -20 700.319 781.939 41.005 0.553 o
-4 -3 -19 163.630 167.576 11.444 8.927 o
-4 -3 -18 13.598 27.538 3.868 191.413 o
-4 -3 -17 120.774 120.554 8.573 15.784 o
-4 -3 -16 50.570 70.850 8.921 35.051 o
-4 -3 -15 199.650 173.652 11.126 7.245 o
-4 -3 -14 111.752 145.422 11.968 12.823 o
-4 -3 -13 219.094 220.818 11.061 5.810 o
-4 -3 -12 159.098 204.100 10.830 8.427 o
-4 -3 -11 172.305 154.272 9.128 9.568 o
-4 -3 -10 145.273 156.095 8.509 11.610 o
-4 -3 -9 46.918 45.440 3.677 81.381 o
-4 -3 -8 1080.650 1162.920 23.666 0.284 o
-4 -3 -7 199.979 176.934 8.055 7.778 o
-4 -3 -6 126.056 140.353 8.290 14.239 o
-4 -3 -5 161.248 146.897 7.196 11.207 o
-4 -3 -4 347.883 380.777 16.342 2.331 o
-4 -3 -3 44.909 32.301 3.663 95.842 o
-4 -3 -2 21.076 17.171 2.811 237.935 o
-4 -3 -1 33.291 33.966 3.766 117.385 o
-4 -2 -33 55.224 61.278 12.114 24.421 o
-4 -2 -32 354.838 409.937 30.240 1.728 o
-4 -2 -31 79.826 75.263 12.359 19.385 o
-4 -2 -30 33.641 22.010 9.260 48.020 o
-4 -2 -29 216.235 219.282 20.237 4.499 o
-4 -2 -28 145.520 120.469 13.766 10.228 o
-4 -2 -27 185.086 171.901 15.207 6.816 o
-4 -2 -26 47.598 52.680 8.166 43.227 o
-4 -2 -25 679.869 684.283 30.715 0.671 o
-4 -2 -24 4520.080 4777.120 82.278 0.017 o
-4 -2 -23 378.809 389.072 22.314 1.920 o
-4 -2 -22 15.767 17.931 5.750 120.967 o
-4 -2 -21 105.135 93.963 10.211 17.917 o
-4 -2 -20 266.865 242.415 14.570 4.120 o
-4 -2 -19 65.216 66.923 6.934 38.127 o
-4 -2 -18 64.833 93.397 9.597 26.062 o
-4 -2 -17 157.656 143.644 9.815 10.607 o
-4 -2 -16 99.991 119.665 9.438 17.753 o
-4 -2 -15 68.698 54.167 6.094 42.816 o
-4 -2 -14 44.630 50.072 5.666 63.527 o
-4 -2 -13 48.313 45.481 5.061 67.339 o
-4 -2 -12 91.062 106.919 10.110 19.125 o
-4 -2 -11 76.694 86.609 8.035 27.698 o
-4 -2 -10 4.474 6.132 2.297 678.511 o
-4 -2 -9 205.715 239.000 10.564 6.006 o
-4 -2 -8 4627.070 5147.780 87.343 0.016 o
-4 -2 -7 1430.280 1391.250 22.787 0.177 o
-4 -2 -6 160.474 276.403 36.444 2.698 o
-4 -2 -5 654.864 595.998 13.359 0.847 o
-4 -2 -4 318.643 401.860 14.655 2.535 o
-4 -2 -3 648.005 638.504 14.220 0.820 o
-4 -2 -2 120.969 208.611 21.466 6.277 o
-4 -2 -1 548.024 514.123 13.516 1.163 o
-4 -1 -34 55.013 23.476 23.980 8.638 o
-4 -1 -33 9.000 8.986 5.583 147.895 o
-4 -1 -32 11.683 17.602 6.290 111.115 o
-4 -1 -31 0.043 -3.665 2.177 1135.140 o
-4 -1 -30 12.584 13.347 6.395 109.648 o
-4 -1 -29 22.221 17.570 6.049 103.117 o
-4 -1 -28 13.816 24.754 7.190 84.074 o
-4 -1 -27 60.074 53.784 9.674 31.865 o
-4 -1 -26 428.291 480.796 41.065 1.125 o
-4 -1 -25 1264.680 1333.350 75.193 0.177 o
-4 -1 -24 1390.170 1592.310 63.008 0.151 o
-4 -1 -23 665.636 696.640 61.350 0.502 o
-4 -1 -22 852.907 937.144 86.318 0.281 o
-4 -1 -21 1446.480 1523.190 126.792 0.111 o
-4 -1 -20 927.602 1134.350 78.033 0.256 o
-4 -1 -19 673.790 718.041 61.809 0.487 o
-4 -1 -18 519.596 663.306 43.389 0.787 o
-4 -1 -17 270.751 308.304 28.704 2.536 o
-4 -1 -16 105.011 140.698 10.064 15.211 o
-4 -1 -15 197.035 203.767 15.142 5.986 o
-4 -1 -14 171.325 203.752 14.048 7.044 o
-4 -1 -13 122.752 132.521 8.880 14.631 o
-4 -1 -12 288.112 292.021 24.696 2.742 o
-4 -1 -11 488.531 533.640 22.279 1.216 o
-4 -1 -10 415.285 526.842 30.017 1.315 o
-4 -1 -9 297.414 347.827 24.264 2.479 o
-4 -1 -8 704.446 778.460 40.976 0.551 o
-4 -1 -7 1000.440 1184.840 68.416 0.249 o
-4 -1 -6 487.165 560.229 38.910 0.968 o
-4 -1 -5 14.875 18.926 2.531 304.995 o
-4 -1 -4 114.514 134.150 6.770 17.096 o
-4 -1 -3 218.269 249.847 14.565 4.984 o
-4 -1 -2 255.901 296.647 16.127 3.732 o
-4 -1 -1 164.437 171.774 8.873 9.593 o
-3 -8 -10 7.315 0.574 4.994 195.187 o
-3 -8 -9 65.100 92.993 19.948 10.515 o
-3 -8 -8 11.467 15.564 7.947 75.500 o
-3 -8 -7 9.500 2.021 2.129 637.735 o
-3 -8 -6 6.312 0.864 3.895 307.740 o
-3 -8 -5 4.699 5.046 5.520 163.383 o
-3 -8 -4 71.082 50.580 8.482 33.355 o
-3 -8 -3 286.180 231.091 20.652 3.376 o
-3 -8 -2 198.867 214.707 18.446 5.171 o
-3 -8 -1 1838.770 1794.370 51.920 0.103 o
-3 -7 -20 24.608 10.821 9.761 48.899 o
-3 -7 -19 29.779 20.431 11.763 33.508 o
-3 -7 -18 121.602 113.672 20.469 7.928 o
-3 -7 -17 346.640 341.149 40.901 1.511 o
-3 -7 -16 103.376 136.101 22.356 7.259 o
-3 -7 -15 143.473 111.298 16.200 9.286 o
-3 -7 -14 69.610 91.311 15.036 15.517 o
-3 -7 -13 206.144 188.822 20.352 4.935 o
-3 -7 -12 108.230 90.294 11.049 16.765 o
-3 -7 -11 13.101 8.675 3.508 275.170 o
-3 -7 -10 8.212 4.578 2.111 643.739 o
-3 -7 -9 26.762 21.511 4.668 127.262 o
-3 -7 -8 71.982 83.944 9.115 26.670 o
-3 -7 -7 38.814 44.011 6.014 68.478 o
-3 -7 -6 103.387 110.173 9.825 17.508 o
-3 -7 -5 39.877 28.508 6.331 71.302 o
-3 -7 -4 136.889 132.921 10.776 12.071 o
-3 -7 -3 135.122 115.397 10.167 13.358 o
-3 -7 -2 126.894 134.256 10.933 12.741 o
-3 -7 -1 11.489 11.289 4.488 197.734 o
-3 -6 -25 3.530 0.475 5.271 185.784 o
-3 -6 -24 17.320 26.093 8.651 59.856 o
-3 -6 -23 40.014 20.495 9.399 44.913 o
-3 -6 -22 26.799 19.536 13.485 26.740 o
-3 -6 -21 22.140 19.218 8.805 57.520 o
-3 -6 -20 25.693 42.598 13.302 26.229 o
-3 -6 -19 170.907 171.479 20.291 5.875 o
-3 -6 -18 38.581 38.163 8.569 47.888 o
-3 -6 -17 57.692 57.449 10.052 30.658 o
-3 -6 -16 49.626 48.572 9.315 37.244 o
-3 -6 -15 79.408 81.299 8.560 26.496 o
-3 -6 -14 251.112 219.041 14.857 4.587 o
-3 -6 -13 12.100 17.357 3.963 217.021 o
-3 -6 -12 220.357 221.145 14.611 5.257 o
-3 -6 -11 92.556 86.126 9.559 21.382 o
-3 -6 -10 193.852 186.595 12.297 6.963 o
-3 -6 -9 7.092 5.843 2.627 508.336 o
-3 -6 -8 32.003 24.320 5.050 104.419 o
-3 -6 -7 271.471 267.937 14.828 3.821 o
-3 -6 -6 45.176 39.484 5.759 67.118 o
-3 -6 -5 456.592 437.326 19.117 1.526 o
-3 -6 -4 482.690 495.695 21.934 1.293 o
-3 -6 -3 172.000 186.958 14.604 7.170 o
-3 -6 -2 356.054 359.368 16.277 2.352 o
-3 -6 -1 233.985 286.017 15.318 4.237 o
-3 -5 -29 60.854 71.187 12.460 22.004 o
-3 -5 -28 19.066 33.953 8.427 59.631 o
-3 -5 -27 4.114 5.759 5.197 183.044 o
-3 -5 -26 64.466 62.802 10.101 28.239 o
-3 -5 -25 16.135 11.278 4.913 159.273 o
-3 -5 -24 37.523 27.071 8.681 49.998 o
-3 -5 -23 36.232 39.226 10.577 36.154 o
-3 -5 -22 12.123 13.795 4.711 177.696 o
-3 -5 -21 29.320 24.297 6.241 85.912 o
-3 -5 -20 81.076 91.595 11.860 18.994 o
-3 -5 -19 40.351 31.317 10.850 34.754 o
-3 -5 -18 198.980 206.645 24.325 4.221 o
-3 -5 -17 395.247 356.619 27.680 1.752 o
-3 -5 -16 166.207 174.320 11.501 8.607 o
-3 -5 -15 6.916 16.265 4.640 195.442 o
-3 -5 -14 30.713 29.268 4.575 112.067 o
-3 -5 -13 1108.530 1230.640 50.792 0.241 o
-3 -5 -12 10.223 6.729 1.868 610.523 o
-3 -5 -11 40.106 29.798 3.869 104.901 o
-3 -5 -10 5.195 5.323 1.572 1023.640 o
-3 -5 -9 3.089 5.064 1.738 1091.370 o
-3 -5 -8 51.602 55.156 4.080 66.143 o
-3 -5 -7 78.582 120.418 8.027 23.254 o
-3 -5 -6 207.277 213.974 11.640 6.178 o
-3 -5 -5 248.050 302.706 23.031 3.194 o
-3 -5 -4 225.650 218.991 11.748 5.560 o
-3 -5 -3 1012.560 1163.830 31.556 0.300 o
-3 -5 -2 32.419 21.367 3.628 140.510 o
-3 -5 -1 129.085 114.911 8.682 15.050 o
-3 -4 -32 23.798 45.309 10.393 39.596 o
-3 -4 -31 0.130 5.199 4.128 300.883 o
-3 -4 -30 7.560 8.696 6.050 131.029 o
-3 -4 -29 13.130 10.674 5.748 131.890 o
-3 -4 -28 1.591 0.915 3.776 361.630 o
-3 -4 -27 12.786 10.167 6.742 101.789 o
-3 -4 -26 34.063 21.671 7.066 70.289 o
-3 -4 -25 70.791 71.627 10.722 24.367 o
-3 -4 -24 426.072 429.782 26.150 1.520 o
-3 -4 -23 217.844 225.739 18.493 4.676 o
-3 -4 -22 167.359 171.499 13.451 7.998 o
-3 -4 -21 183.657 192.580 14.002 6.822 o
-3 -4 -20 20.893 14.902 4.804 145.969 o
-3 -4 -19 1.160 4.696 2.287 845.330 o
-3 -4 -18 36.864 37.998 4.641 91.630 o
-3 -4 -17 19.805 18.503 3.270 215.354 o
-3 -4 -16 2.133 7.390 2.230 773.621 o
-3 -4 -15 175.864 192.414 9.359 8.278 o
-3 -4 -14 58.526 63.699 4.997 51.070 o
-3 -4 -13 386.993 435.879 14.238 1.951 o
-3 -4 -12 114.916 115.384 6.999 18.269 o
-3 -4 -11 0.079 5.069 2.493 764.174 o
-3 -4 -10 312.741 294.456 11.244 3.286 o
-3 -4 -9 57.939 94.330 9.097 28.904 o
-3 -4 -8 16.597 23.372 2.605 261.604 o
-3 -4 -7 761.124 822.296 23.131 0.549 o
-3 -4 -6 185.411 177.222 7.234 8.646 o
-3 -4 -5 26.911 30.893 3.074 158.494 o
-3 -4 -4 18.916 17.222 1.948 315.080 o
-3 -4 -3 26.859 36.331 4.507 114.213 o
-3 -4 -2 220.115 182.715 7.640 6.882 o
-3 -4 -1 107.962 108.654 6.834 20.174 o
-3 -3 -34 5.753 14.085 4.810 191.918 o
-3 -3 -33 7.173 4.532 3.651 321.241 o
-3 -3 -32 27.437 38.684 9.414 46.053 o
-3 -3 -31 29.786 42.312 8.810 49.025 o
-3 -3 -30 18.535 23.922 4.819 139.810 o
-3 -3 -29 5.715 5.766 3.555 342.604 o
-3 -3 -28 6.438 6.812 3.433 349.728 o
-3 -3 -27 15.219 14.503 4.074 201.759 o
-3 -3 -26 25.639 40.301 6.846 72.435 o
-3 -3 -25 109.702 98.197 9.713 17.589 o
-3 -3 -24 151.651 178.254 15.171 7.928 o
-3 -3 -23 256.656 260.474 15.569 4.046 o
-3 -3 -22 363.211 385.259 29.110 1.783 o
-3 -3 -21 1210.210 1221.340 59.605 0.210 o
-3 -3 -20 1354.290 1558.490 96.474 0.136 o
-3 -3 -19 366.911 365.396 22.828 2.034 o
-3 -3 -18 42.027 52.314 6.204 60.259 o
-3 -3 -17 62.838 68.091 6.849 39.238 o
-3 -3 -16 37.591 33.981 5.131 86.514 o
-3 -3 -15 390.521 320.526 14.620 2.292 o
-3 -3 -14 257.778 288.236 12.700 4.045 o
-3 -3 -13 94.192 87.579 5.939 26.824 o
-3 -3 -12 221.516 316.966 19.701 3.740 o
-3 -3 -11 162.936 173.872 7.027 10.152 o
-3 -3 -10 94.996 150.336 11.124 14.826 o
-3 -3 -9 223.849 294.144 8.712 4.980 o
-3 -3 -8 115.453 132.846 6.394 17.326 o
-3 -3 -7 36.262 41.127 3.123 112.197 o
-3 -3 -6 231.060 257.419 13.975 4.706 o
-3 -3 -5 302.335 340.950 14.230 2.998 o
-3 -3 -4 58.286 67.502 4.185 53.595 o
-3 -3 -3 33.124 36.504 2.524 137.597 o
-3 -3 -2 44.838 43.926 4.337 79.100 o
-3 -3 -1 73.520 73.288 3.811 42.472 o
-3 -2 -35 4.164 9.106 1.856 817.246 o
-3 -2 -34 27.886 34.133 6.389 79.709 o
-3 -2 -33 54.838 61.253 11.532 26.116 o
-3 -2 -32 2.536 11.646 5.368 169.488 o
-3 -2 -31 1.544 -0.181 1.309 2452.850 o
-3 -2 -30 13.729 13.510 6.304 110.718 o
-3 -2 -29 2.744 4.090 4.841 215.335 o
-3 -2 -28 72.649 63.889 8.985 29.356 o
-3 -2 -27 200.713 209.837 16.796 5.491 o
-3 -2 -26 38.446 79.136 10.862 29.743 o
-3 -2 -25 2591.500 2518.020 59.671 0.053 o
-3 -2 -24 1858.030 1802.710 47.005 0.103 o
-3 -2 -23 925.834 854.535 30.559 0.407 o
-3 -2 -22 630.401 622.553 23.551 0.817 o
-3 -2 -21 1157.900 1139.060 30.930 0.258 o
-3 -2 -20 264.739 249.022 13.952 4.156 o
-3 -2 -19 448.960 440.653 18.089 1.567 o
-3 -2 -18 221.522 220.028 11.639 5.673 o
-3 -2 -17 57.057 59.886 5.853 49.039 o
-3 -2 -16 91.041 86.463 6.793 26.405 o
-3 -2 -15 159.499 166.706 9.647 9.800 o
-3 -2 -14 289.897 261.157 11.220 3.845 o
-3 -2 -13 367.703 381.137 13.380 2.272 o
-3 -2 -12 135.375 143.243 7.701 13.455 o
-3 -2 -11 300.677 317.831 10.549 3.321 o
-3 -2 -10 1100.530 1111.960 16.960 0.290 o
-3 -2 -9 1822.150 1790.280 20.875 0.110 o
-3 -2 -8 787.252 787.197 18.198 0.553 o
-3 -2 -7 2010.360 1987.610 22.667 0.090 o
-3 -2 -6 291.733 283.173 7.645 3.824 o
-3 -2 -5 284.292 283.405 7.553 3.948 o
-3 -2 -4 80.344 84.586 4.080 35.535 o
-3 -2 -3 439.337 396.770 9.002 1.848 o
-3 -2 -2 11.433 9.802 1.609 579.554 o
-3 -2 -1 930.179 817.038 16.742 0.437 o
-3 -1 -36 13.735 14.302 8.359 68.204 o
-3 -1 -35 16.795 11.496 5.526 132.473 o
-3 -1 -34 12.154 14.934 5.223 150.775 o
-3 -1 -33 10.452 0.962 5.677 148.403 o
-3 -1 -32 17.950 14.941 4.487 168.075 o
-3 -1 -31 11.475 26.026 8.453 65.113 o
-3 -1 -30 61.556 59.265 10.272 28.785 o
-3 -1 -29 6.865 12.539 4.773 193.243 o
-3 -1 -28 4.894 3.711 3.044 464.044 o
-3 -1 -27 41.537 34.725 7.619 54.721 o
-3 -1 -26 12.801 10.652 5.256 152.823 o
-3 -1 -25 479.394 533.980 26.148 1.190 o
-3 -1 -24 252.575 246.923 14.444 4.342 o
-3 -1 -23 447.574 506.445 24.078 1.354 o
-3 -1 -22 393.409 387.055 17.726 1.975 o
-3 -1 -21 1589.780 1641.990 53.587 0.130 o
-3 -1 -20 49.985 58.397 6.692 49.176 o
-3 -1 -19 18.348 18.384 3.961 185.844 o
-3 -1 -18 79.728 71.303 6.411 33.128 o
-3 -1 -17 118.122 124.854 9.004 15.500 o
-3 -1 -16 383.016 322.609 13.059 2.385 o
-3 -1 -15 218.191 264.199 21.502 3.947 o
-3 -1 -14 557.583 483.747 16.552 1.155 o
-3 -1 -13 16.241 11.823 2.997 284.898 o
-3 -1 -12 417.314 410.714 15.065 1.837 o
-3 -1 -11 509.040 576.267 26.111 1.067 o
-3 -1 -10 77.569 93.560 5.936 31.062 o
-3 -1 -9 1496.970 1626.060 41.828 0.145 o
-3 -1 -8 121.464 109.455 5.622 18.788 o
-3 -1 -7 78.522 85.763 8.846 25.554 o
-3 -1 -6 147.197 150.451 7.305 12.184 o
-3 -1 -5 13.550 15.120 1.644 448.004 o
-3 -1 -4 89.346 89.845 4.801 29.774 o
-3 -1 -3 33.430 33.877 4.176 109.416 o
-3 -1 -2 33.946 34.006 2.484 139.791 o
-3 -1 -1 295.811 305.014 8.815 3.548 o
-2 -8 -14 9.889 10.230 6.358 116.075 o
-2 -8 -13 1.532 3.867 6.048 142.989 o
-2 -8 -12 1.910 8.929 5.412 171.247 o
-2 -8 -11 22.272 19.815 7.199 78.889 o
-2 -8 -10 34.210 47.540 8.558 47.822 o
-2 -8 -9 43.306 49.345 9.582 37.824 o
-2 -8 -8 10.014 8.450 3.471 304.482 o
-2 -8 -7 15.770 11.006 2.737 318.685 o
-2 -8 -6 55.363 44.566 7.523 45.147 o
-2 -8 -5 58.729 51.851 8.399 37.733 o
-2 -8 -4 59.876 43.242 7.439 43.721 o
-2 -8 -3 71.834 61.371 8.667 30.875 o
-2 -8 -2 107.009 65.652 8.824 21.785 o
-2 -8 -1 230.334 242.710 24.432 3.577 o
-2 -7 -22 54.161 81.838 17.471 13.724 o
-2 -7 -21 6.734 10.133 8.262 74.122 o
-2 -7 -20 6.939 17.990 6.794 102.399 o
-2 -7 -19 0.413 0.627 5.251 194.023 o
-2 -7 -18 271.148 360.403 29.237 2.329 o
-2 -7 -17 22.646 28.882 8.898 54.239 o
-2 -7 -16 652.545 741.321 41.240 0.612 o
-2 -7 -15 46.490 34.467 7.989 49.185 o
-2 -7 -14 366.677 349.474 28.178 1.883 o
-2 -7 -13 32.195 21.594 8.696 53.529 o
-2 -7 -12 14.089 10.875 5.419 142.680 o
-2 -7 -11 2.057 0.204 2.881 599.912 o
-2 -7 -10 2.931 2.882 3.181 465.851 o
-2 -7 -9 16.325 14.464 3.719 219.039 o
-2 -7 -8 34.379 40.630 6.320 70.903 o
-2 -7 -7 8.767 5.459 2.687 465.566 o
-2 -7 -6 4.835 9.543 3.797 300.498 o
-2 -7 -5 88.109 73.913 7.805 26.873 o
-2 -7 -4 108.353 112.104 9.663 16.900 o
-2 -7 -3 108.210 100.472 9.626 17.735 o
-2 -7 -2 177.360 220.860 17.356 5.817 o
-2 -7 -1 152.314 149.769 11.542 10.027 o
-2 -6 -27 208.364 210.707 23.939 4.123 o
-2 -6 -26 27.283 31.878 10.151 42.016 o
-2 -6 -25 48.808 46.280 10.507 32.494 o
-2 -6 -24 28.762 29.681 11.728 33.045 o
-2 -6 -23 24.445 25.392 7.821 66.209 o
-2 -6 -22 109.244 91.483 14.695 12.863 o
-2 -6 -21 6.165 7.497 3.709 309.602 o
-2 -6 -20 69.957 51.775 12.518 21.958 o
-2 -6 -19 24.357 23.536 8.391 59.980 o
-2 -6 -18 1.627 0.629 3.865 346.652 o
-2 -6 -17 12.814 21.775 5.619 127.049 o
-2 -6 -16 11.460 12.482 4.699 182.721 o
-2 -6 -15 21.076 22.251 4.976 130.514 o
-2 -6 -14 28.927 31.255 5.471 95.585 o
-2 -6 -13 31.664 24.984 4.954 106.411 o
-2 -6 -12 218.531 235.509 17.139 4.768 o
-2 -6 -11 394.333 366.710 14.225 2.118 o
-2 -6 -10 56.336 46.610 5.843 54.126 o
-2 -6 -9 101.504 86.100 6.840 23.796 o
-2 -6 -8 40.549 51.400 7.196 53.659 o
-2 -6 -7 303.042 295.008 15.159 3.199 o
-2 -6 -6 310.687 295.162 16.490 3.037 o
-2 -6 -5 312.594 310.849 15.562 2.983 o
-2 -6 -4 903.733 877.616 26.733 0.420 o
-2 -6 -3 22.235 23.669 4.255 149.644 o
-2 -6 -2 228.574 386.834 37.114 2.025 o
-2 -6 -1 3165.130 3056.280 48.826 0.037 o
-2 -5 -31 45.092 67.435 13.067 22.936 o
-2 -5 -30 71.537 71.822 13.040 19.413 o
-2 -5 -29 14.448 19.928 8.325 66.895 o
-2 -5 -28 41.397 42.034 9.814 38.338 o
-2 -5 -27 24.400 22.757 4.949 123.337 o
-2 -5 -26 46.103 66.863 12.050 25.614 o
-2 -5 -25 65.480 71.498 13.116 20.014 o
-2 -5 -24 84.652 75.899 16.063 13.721 o
-2 -5 -23 582.474 648.268 37.082 0.771 o
-2 -5 -22 246.155 255.212 22.748 3.504 o
-2 -5 -21 114.902 127.128 16.176 10.312 o
-2 -5 -20 87.541 92.432 13.174 16.313 o
-2 -5 -19 3.252 2.880 6.007 143.225 o
-2 -5 -18 81.286 71.698 12.155 19.782 o
-2 -5 -17 818.904 983.242 73.003 0.319 o
-2 -5 -16 295.505 355.854 25.472 2.398 o
-2 -5 -15 1655.580 1777.150 87.121 0.107 o
-2 -5 -14 320.284 271.634 15.013 3.143 o
-2 -5 -13 82.536 91.577 9.949 22.002 o
-2 -5 -12 7.783 9.982 2.566 467.262 o
-2 -5 -11 28.665 25.488 3.801 141.097 o
-2 -5 -10 140.958 136.803 9.387 12.349 o
-2 -5 -9 595.160 616.561 27.169 0.854 o
-2 -5 -8 55.561 61.689 4.352 57.490 o
-2 -5 -7 18.863 10.600 2.152 341.376 o
-2 -5 -6 15.520 11.581 2.817 310.169 o
-2 -5 -5 42.211 49.528 5.342 69.044 o
-2 -5 -4 568.386 530.710 18.922 1.052 o
-2 -5 -3 1110.740 1183.720 56.373 0.239 o
-2 -5 -2 438.865 460.403 17.456 1.578 o
-2 -5 -1 3.679 6.697 2.652 567.914 o
-2 -4 -33 41.397 24.312 6.944 64.824 o
-2 -4 -32 39.390 45.066 8.617 45.683 o
-2 -4 -31 615.827 611.678 33.457 0.779 o
-2 -4 -30 171.357 180.603 19.064 6.073 o
-2 -4 -29 80.257 69.536 15.003 15.581 o
-2 -4 -28 19.804 30.444 10.808 39.812 o
-2 -4 -27 111.932 86.669 12.065 15.429 o
-2 -4 -26 20.484 13.591 5.538 123.042 o
-2 -4 -25 3.724 12.131 5.830 143.437 o
-2 -4 -24 10.644 4.933 4.644 202.147 o
-2 -4 -23 28.488 30.865 6.510 78.943 o
-2 -4 -22 82.475 98.042 13.771 15.765 o
-2 -4 -21 203.352 224.253 19.554 4.793 o
-2 -4 -20 71.625 75.879 8.895 28.306 o
-2 -4 -19 48.205 54.057 7.824 44.592 o
-2 -4 -18 14.263 14.007 3.101 283.178 o
-2 -4 -17 4.479 -0.940 1.681 1247.780 o
-2 -4 -16 55.691 51.216 6.282 50.306 o
-2 -4 -15 7.965 6.180 2.096 629.881 o
-2 -4 -14 0.570 -0.510 1.319 2814.000 o
-2 -4 -13 162.024 153.393 9.885 9.973 o
-2 -4 -12 35.867 45.088 5.139 81.228 o
-2 -4 -11 480.031 507.387 21.172 1.293 o
-2 -4 -10 424.645 425.515 15.225 1.759 o
-2 -4 -9 107.920 105.520 6.695 20.617 o
-2 -4 -8 382.244 356.322 11.065 2.311 o
-2 -4 -7 160.006 146.701 6.678 11.485 o
-2 -4 -6 4.230 3.500 1.286 1452.990 o
-2 -4 -5 82.766 82.095 5.337 32.518 o
-2 -4 -4 392.533 427.299 14.007 1.948 o
-2 -4 -3 2566.630 2550.960 49.641 0.054 o
-2 -4 -2 729.491 753.015 19.055 0.624 o
-2 -4 -1 6655.410 6403.620 87.861 0.008 o
-2 -3 -35 57.764 73.773 11.217 25.331 o
-2 -3 -34 10.445 11.360 4.314 213.865 o
-2 -3 -33 36.856 37.639 7.785 55.180 o
-2 -3 -32 155.614 173.388 16.103 7.546 o
-2 -3 -31 35.094 23.037 7.579 62.875 o
-2 -3 -30 306.228 318.642 21.032 2.707 o
-2 -3 -29 230.771 193.009 19.154 4.639 o
-2 -3 -28 127.675 155.795 16.856 8.679 o
-2 -3 -27 43.125 39.419 6.740 59.758 o
-2 -3 -26 259.179 271.443 22.884 3.254 o
-2 -3 -25 164.732 178.332 15.408 7.351 o
-2 -3 -24 683.598 775.436 31.717 0.614 o
-2 -3 -23 211.114 213.968 10.525 6.234 o
-2 -3 -22 1150.910 999.379 42.439 0.270 o
-2 -3 -21 177.131 186.485 10.315 8.125 o
-2 -3 -20 93.451 83.905 7.727 24.500 o
-2 -3 -19 72.164 60.504 5.406 41.932 o
-2 -3 -18 134.936 168.137 10.507 11.033 o
-2 -3 -17 462.580 495.046 29.111 1.243 o
-2 -3 -16 726.171 813.983 65.043 0.417 o
-2 -3 -15 1145.600 1172.000 44.687 0.245 o
-2 -3 -14 755.920 752.376 32.759 0.553 o
-2 -3 -13 158.279 169.724 9.586 9.803 o
-2 -3 -12 429.659 445.655 17.152 1.655 o
-2 -3 -11 5.421 9.338 3.669 313.527 o
-2 -3 -10 830.815 957.123 35.193 0.422 o
-2 -3 -9 339.079 366.950 15.203 2.492 o
-2 -3 -8 423.461 527.511 18.943 1.483 o
-2 -3 -7 170.601 203.942 10.673 7.934 o
-2 -3 -6 1910.710 2130.520 63.757 0.086 o
-2 -3 -5 892.265 934.219 27.962 0.409 o
-2 -3 -4 926.641 1099.160 73.093 0.270 o
-2 -3 -3 1191.570 1278.570 29.209 0.233 o
-2 -3 -2 849.293 914.112 30.477 0.434 o
-2 -3 -1 375.046 428.630 14.224 2.044 o
-2 -2 -37 322.118 372.783 27.048 2.101 o
-2 -2 -36 83.544 103.962 13.776 15.389 o
-2 -2 -35 42.646 38.406 7.070 57.557 o
-2 -2 -34 55.127 73.396 11.409 25.324 o
-2 -2 -33 22.705 22.420 7.608 71.241 o
-2 -2 -32 13.380 6.923 4.011 233.768 o
-2 -2 -31 26.364 32.956 9.688 45.380 o
-2 -2 -30 52.282 25.285 5.555 69.102 o
-2 -2 -29 15.465 38.739 9.718 47.745 o
-2 -2 -28 273.724 294.498 18.856 3.298 o
-2 -2 -27 607.841 652.387 54.761 0.602 o
-2 -2 -26 324.664 323.497 19.165 2.627 o
-2 -2 -25 918.491 918.205 28.300 0.398 o
-2 -2 -24 110.907 98.560 7.422 19.925 o
-2 -2 -23 1061.770 1018.140 31.214 0.308 o
-2 -2 -22 58.407 56.453 7.311 41.922 o
-2 -2 -21 19.996 23.073 3.506 190.103 o
-2 -2 -20 3.235 4.049 1.536 1301.430 o
-2 -2 -19 41.389 41.018 4.729 81.545 o
-2 -2 -18 80.714 79.737 6.118 31.973 o
-2 -2 -17 480.655 496.175 17.904 1.351 o
-2 -2 -16 26.917 26.570 3.242 162.054 o
-2 -2 -15 268.130 300.491 10.190 3.941 o
-2 -2 -14 49.372 48.062 3.816 74.946 o
-2 -2 -13 3.468 2.542 1.346 1585.080 o
-2 -2 -12 42.347 37.381 3.530 97.539 o
-2 -2 -11 15.376 25.690 4.220 170.691 o
-2 -2 -10 104.524 96.035 4.962 24.257 o
-2 -2 -9 91.097 110.707 8.542 20.986 o
-2 -2 -8 869.191 743.024 34.663 0.466 o
-2 -2 -7 5158.330 5316.110 169.390 0.013 o
-2 -2 -6 184.532 174.312 4.982 9.184 o
-2 -2 -5 480.103 545.607 25.238 1.185 o
-2 -2 -4 348.436 325.216 10.923 2.735 o
-2 -2 -3 144.063 149.654 7.036 12.614 o
-2 -2 -2 378.150 200.185 39.448 1.692 o
-2 -2 -1 1.495 2.504 0.733 3785.450 o
-2 -1 -38 16.219 17.507 5.845 117.673 o
-2 -1 -37 6.306 9.436 4.236 244.044 o
-2 -1 -36 13.491 15.394 7.518 81.834 o
-2 -1 -35 74.176 98.798 14.193 15.940 o
-2 -1 -34 101.965 127.016 16.021 11.119 o
-2 -1 -33 36.113 59.708 16.965 16.042 o
-2 -1 -32 148.678 150.525 16.252 8.193 o
-2 -1 -31 6.409 11.940 5.125 173.771 o
-2 -1 -30 39.230 22.442 5.910 80.664 o
-2 -1 -29 10.693 12.875 8.177 72.883 o
-2 -1 -28 10.926 6.331 3.637 286.607 o
-2 -1 -27 91.022 100.503 11.908 17.145 o
-2 -1 -26 176.996 173.665 10.918 8.273 o
-2 -1 -25 199.898 229.140 12.171 6.084 o
-2 -1 -24 101.799 90.555 7.262 22.646 o
-2 -1 -23 517.107 569.175 35.577 0.949 o
-2 -1 -22 189.958 185.606 11.720 7.258 o
-2 -1 -21 64.407 82.786 11.214 23.372 o
-2 -1 -20 147.191 132.143 8.351 12.534 o
-2 -1 -19 0.629 11.809 4.881 206.680 o
-2 -1 -18 75.568 63.831 5.573 38.826 o
-2 -1 -17 414.353 457.811 13.676 1.756 o
-2 -1 -16 30.122 19.953 3.126 166.180 o
-2 -1 -15 576.342 691.587 37.567 0.747 o
-2 -1 -14 393.537 351.930 12.187 2.220 o
-2 -1 -13 381.910 493.688 27.474 1.534 o
-2 -1 -12 848.521 783.002 15.472 0.508 o
-2 -1 -11 311.392 523.499 54.629 1.019 o
-2 -1 -10 749.111 698.298 13.291 0.646 o
-2 -1 -9 745.748 721.325 51.166 0.494 o
-2 -1 -8 584.017 370.153 41.685 0.927 o
-2 -1 -7 327.888 317.492 23.005 2.434 o
-2 -1 -6 5.077 4.705 1.101 1405.540 o
-2 -1 -5 531.220 364.450 32.264 1.181 o
-2 -1 -4 537.302 489.037 8.380 1.260 o
-2 -1 -3 220.291 322.667 53.413 1.377 o
-2 -1 -2 2393.170 2278.540 42.023 0.064 o
-2 -1 -1 357.046 863.759 67.627 0.609 o
-1 -8 -16 26.001 6.134 9.079 55.722 o
-1 -8 -15 79.870 90.844 16.487 13.089 o
-1 -8 -14 4.237 3.988 8.166 78.345 o
-1 -8 -13 18.696 3.217 5.920 122.786 o
-1 -8 -12 8.318 7.463 5.354 162.057 o
-1 -8 -11 3.199 9.379 8.026 80.215 o
-1 -8 -10 11.749 24.790 8.609 63.251 o
-1 -8 -9 7.557 5.768 3.458 340.214 o
-1 -8 -8 17.242 18.329 6.527 97.716 o
-1 -8 -7 31.506 31.704 8.128 56.722 o
-1 -8 -6 10.590 13.236 7.325 88.658 o
-1 -8 -5 38.576 30.604 7.596 57.997 o
-1 -8 -4 42.356 24.618 4.446 96.542 o
-1 -8 -3 75.178 65.230 10.143 25.530 o
-1 -8 -2 22.019 20.505 6.436 92.925 o
-1 -8 -1 31.041 19.032 6.291 86.108 o
-1 -7 -23 2.972 11.427 11.380 40.657 o
-1 -7 -22 1.636 12.235 6.522 119.072 o
-1 -7 -21 2.348 13.776 6.218 128.283 o
-1 -7 -20 38.239 36.257 6.602 66.229 o
-1 -7 -19 13.437 10.584 6.383 110.671 o
-1 -7 -18 4.159 5.199 3.973 297.260 o
-1 -7 -17 2.624 4.061 3.740 346.780 o
-1 -7 -16 7.466 2.500 5.625 155.020 o
-1 -7 -15 33.086 33.160 9.436 44.859 o
-1 -7 -14 74.569 68.252 12.319 20.610 o
-1 -7 -13 167.293 148.022 17.250 7.196 o
-1 -7 -12 54.216 94.281 13.231 19.775 o
-1 -7 -11 171.560 168.077 18.124 6.491 o
-1 -7 -10 21.256 12.533 4.968 141.933 o
-1 -7 -9 25.444 21.019 5.382 111.593 o
-1 -7 -8 30.313 45.838 7.619 58.178 o
-1 -7 -7 8.900 6.349 2.808 430.874 o
-1 -7 -6 108.795 117.148 11.808 14.479 o
-1 -7 -5 65.296 56.367 8.008 36.093 o
-1 -7 -4 362.100 388.827 20.739 2.065 o
-1 -7 -3 9.857 6.909 3.015 377.102 o
-1 -7 -2 1.946 3.260 2.095 969.064 o
-1 -7 -1 1.167 0.103 2.220 1016.000 o
-1 -6 -28 83.522 82.014 13.443 16.882 o
-1 -6 -27 44.171 48.565 10.071 35.305 o
-1 -6 -26 8.847 7.288 4.741 197.530 o
-1 -6 -25 21.962 28.212 8.613 57.593 o
-1 -6 -24 89.404 90.412 14.580 14.523 o
-1 -6 -23 51.458 58.956 11.466 27.141 o
-1 -6 -22 18.319 18.113 5.124 136.613 o
-1 -6 -21 30.291 30.445 6.264 80.998 o
-1 -6 -20 61.080 61.440 10.401 28.245 o
-1 -6 -19 94.086 94.016 12.811 16.027 o
-1 -6 -18 175.869 182.444 19.388 5.857 o
-1 -6 -17 411.572 426.937 38.422 1.283 o
-1 -6 -16 264.928 232.326 16.290 4.070 o
-1 -6 -15 81.200 87.070 9.496 23.518 o
-1 -6 -14 208.117 197.831 17.963 5.242 o
-1 -6 -13 194.852 177.201 18.954 5.573 o
-1 -6 -12 118.967 102.229 8.806 16.993 o
-1 -6 -11 46.636 36.088 5.591 68.991 o
-1 -6 -10 95.871 79.117 7.087 25.596 o
-1 -6 -9 113.982 90.859 6.557 21.008 o
-1 -6 -8 127.947 122.427 7.147 15.804 o
-1 -6 -7 285.976 269.922 9.797 3.921 o
-1 -6 -6 417.653 370.396 12.635 1.994 o
-1 -6 -5 705.390 653.585 19.202 0.709 o
-1 -6 -4 1037.050 1051.510 41.777 0.298 o
-1 -6 -3 430.351 393.277 15.836 1.800 o
-1 -6 -2 0.522 7.093 2.747 606.273 o
-1 -6 -1 163.118 142.014 10.729 9.939 o
-1 -5 -32 25.577 28.674 7.030 74.959 o
-1 -5 -31 6.460 5.683 4.351 241.521 o
-1 -5 -30 3.406 8.684 5.494 163.758 o
-1 -5 -29 39.018 22.492 4.720 99.826 o
-1 -5 -28 38.646 39.451 8.746 46.321 o
-1 -5 -27 12.912 4.103 4.731 189.895 o
-1 -5 -26 16.062 15.397 5.341 136.741 o
-1 -5 -25 35.380 35.087 15.420 19.820 o
-1 -5 -24 242.015 237.545 24.110 3.509 o
-1 -5 -23 181.895 223.323 25.834 4.096 o
-1 -5 -22 171.255 182.398 18.709 6.145 o
-1 -5 -21 16.274 10.159 4.590 176.571 o
-1 -5 -20 27.389 20.396 5.297 110.741 o
-1 -5 -19 52.546 67.380 12.693 22.879 o
-1 -5 -18 379.056 331.352 31.504 1.747 o
-1 -5 -17 311.858 306.608 25.584 2.449 o
-1 -5 -16 310.395 350.574 25.198 2.329 o
-1 -5 -15 739.676 778.938 34.402 0.550 o
-1 -5 -14 468.884 526.056 62.247 0.712 o
-1 -5 -13 145.606 174.702 21.382 6.123 o
-1 -5 -12 3.581 1.523 1.520 1435.230 o
-1 -5 -11 16.379 11.548 3.578 237.057 o
-1 -5 -10 93.374 108.516 7.216 22.593 o
-1 -5 -9 142.848 152.184 9.532 11.498 o
-1 -5 -8 50.991 46.017 4.258 70.701 o
-1 -5 -7 36.538 31.671 3.249 121.577 o
-1 -5 -6 51.553 53.275 4.357 65.322 o
-1 -5 -5 59.238 50.200 3.661 63.191 o
-1 -5 -4 23.407 22.637 2.664 211.277 o
-1 -5 -3 176.702 204.679 16.137 6.335 o
-1 -5 -2 886.878 899.749 34.683 0.408 o
-1 -5 -1 481.586 456.989 23.935 1.327 o
-1 -4 -34 53.994 20.007 7.527 52.467 o
-1 -4 -33 17.889 9.594 4.088 199.927 o
-1 -4 -32 235.089 233.993 18.730 4.268 o
-1 -4 -31 9.929 7.093 5.525 150.572 o
-1 -4 -30 302.455 309.989 21.231 2.766 o
-1 -4 -29 20.635 14.893 5.984 108.958 o
-1 -4 -28 194.061 189.277 17.203 5.827 o
-1 -4 -27 7.802 8.960 4.485 217.108 o
-1 -4 -26 43.427 40.651 13.551 23.501 o
-1 -4 -25 4.864 15.069 5.489 154.493 o
-1 -4 -24 6.759 5.828 2.833 465.578 o
-1 -4 -23 83.431 93.706 12.349 17.828 o
-1 -4 -22 1149.040 1269.340 78.589 0.197 o
-1 -4 -21 224.906 220.816 20.735 4.271 o
-1 -4 -20 691.688 766.024 58.826 0.478 o
-1 -4 -19 326.126 330.480 23.083 2.396 o
-1 -4 -18 18.631 32.462 10.075 44.932 o
-1 -4 -17 171.385 178.770 13.164 7.764 o
-1 -4 -16 57.364 63.111 7.719 39.059 o
-1 -4 -15 1.580 4.309 2.507 717.632 o
-1 -4 -14 181.871 168.289 11.566 7.994 o
-1 -4 -13 53.491 54.264 7.533 43.643 o
-1 -4 -12 298.973 291.964 14.863 3.283 o
-1 -4 -11 50.635 52.392 5.858 56.116 o
-1 -4 -10 239.444 286.105 20.893 3.587 o
-1 -4 -9 73.814 67.695 5.688 38.385 o
-1 -4 -8 21.165 23.614 3.606 178.994 o
-1 -4 -7 357.306 321.615 9.770 2.700 o
-1 -4 -6 1015.720 1070.280 52.561 0.286 o
-1 -4 -5 239.022 220.640 7.374 5.654 o
-1 -4 -4 683.796 710.884 16.192 0.710 o
-1 -4 -3 286.187 287.472 8.290 3.850 o
-1 -4 -2 8328.900 9532.770 279.628 0.005 o
-1 -4 -1 456.041 459.754 14.340 1.554 o
-1 -3 -36 95.022 134.471 17.653 10.134 o
-1 -3 -35 14.780 17.852 7.942 72.914 o
-1 -3 -34 3.361 5.659 6.089 137.528 o
-1 -3 -33 29.965 42.335 8.219 53.855 o
-1 -3 -32 17.770 5.451 2.907 309.399 o
-1 -3 -31 21.547 22.760 4.438 146.602 o
-1 -3 -30 79.513 86.939 11.588 19.970 o
-1 -3 -29 28.044 10.788 6.697 86.540 o
-1 -3 -28 46.389 46.684 7.347 50.475 o
-1 -3 -27 68.504 54.494 9.478 30.195 o
-1 -3 -26 27.042 33.912 6.548 78.296 o
-1 -3 -25 242.972 229.619 17.897 4.277 o
-1 -3 -24 4562.440 4970.990 97.463 0.016 o
-1 -3 -23 234.512 238.980 16.807 4.477 o
-1 -3 -22 1503.400 1657.970 62.998 0.135 o
-1 -3 -21 329.632 321.103 18.660 2.620 o
-1 -3 -20 2074.250 2352.430 96.850 0.068 o
-1 -3 -19 491.841 437.142 21.029 1.370 o
-1 -3 -18 2072.810 2666.860 112.118 0.061 o
-1 -3 -17 940.671 877.923 28.510 0.397 o
-1 -3 -16 3537.480 3790.040 69.354 0.027 o
-1 -3 -15 55.404 56.160 6.035 50.320 o
-1 -3 -14 761.686 928.778 37.008 0.469 o
-1 -3 -13 865.697 879.465 22.633 0.450 o
-1 -3 -12 2658.110 3246.490 132.994 0.039 o
-1 -3 -11 133.659 141.790 6.910 14.119 o
-1 -3 -10 1018.420 1249.700 29.588 0.285 o
-1 -3 -9 59.746 62.194 3.945 55.661 o
-1 -3 -8 4932.200 5663.130 120.600 0.013 o
-1 -3 -7 1034.690 1022.060 15.580 0.332 o
-1 -3 -6 69.118 168.941 24.554 6.716 o
-1 -3 -5 570.759 592.691 11.148 1.023 o
-1 -3 -4 441.977 472.355 20.544 1.491 o
-1 -3 -3 429.896 433.400 8.829 1.803 o
-1 -3 -2 2782.110 3032.310 80.291 0.042 o
-1 -3 -1 672.996 670.470 13.060 0.762 o
-1 -2 -38 23.654 25.383 7.200 75.413 o
-1 -2 -37 1.386 12.946 6.209 130.420 o
-1 -2 -36 0.014 5.480 7.258 100.674 o
-1 -2 -35 22.128 17.460 5.314 123.023 o
-1 -2 -34 73.964 64.939 10.194 25.683 o
-1 -2 -33 369.379 326.982 23.029 2.125 o
-1 -2 -32 232.189 195.837 16.974 4.917 o
-1 -2 -31 143.212 125.837 13.653 10.266 o
-1 -2 -30 226.579 233.435 17.896 4.530 o
-1 -2 -29 315.116 294.779 18.454 2.882 o
-1 -2 -28 193.888 203.305 12.776 6.570 o
-1 -2 -27 131.108 131.754 11.197 12.325 o
-1 -2 -26 4.833 5.660 2.204 711.571 o
-1 -2 -25 44.498 35.623 4.462 84.073 o
-1 -2 -24 105.111 116.932 9.743 16.924 o
-1 -2 -23 1107.830 1036.440 43.640 0.275 o
-1 -2 -22 762.596 872.744 46.559 0.454 o
-1 -2 -21 61.293 60.691 4.679 51.653 o
-1 -2 -20 70.105 65.151 5.046 43.044 o
-1 -2 -19 4.195 2.815 1.460 1333.630 o
-1 -2 -18 54.040 79.396 5.275 47.511 o
-1 -2 -17 26.251 30.222 3.624 146.282 o
-1 -2 -16 162.868 140.708 6.732 11.479 o
-1 -2 -15 254.024 260.781 16.580 3.988 o
-1 -2 -14 134.507 158.738 6.991 13.112 o
-1 -2 -13 70.681 87.055 4.984 37.343 o
-1 -2 -12 520.887 543.042 17.339 1.167 o
-1 -2 -11 218.959 165.098 12.501 6.429 o
-1 -2 -10 127.012 131.473 6.496 15.753 o
-1 -2 -9 1274.700 1348.470 19.781 0.210 o
-1 -2 -8 305.412 310.324 8.137 3.403 o
-1 -2 -7 34.410 29.458 2.157 152.639 o
-1 -2 -6 219.670 174.245 17.693 5.297 o
-1 -2 -5 59.432 56.569 3.602 60.106 o
-1 -2 -4 1327.600 1398.140 33.026 0.190 o
-1 -2 -3 7055.580 6650.950 220.371 0.007 o
-1 -2 -2 13347.000 13398.300 429.398 0.002 o
-1 -2 -1 28756.100 28856.600 659.998 0.000 o
-1 -1 -38 3.931 8.227 5.996 138.919 o
-1 -1 -37 0.583 6.347 5.481 172.401 o
-1 -1 -36 2.359 9.016 5.916 144.212 o
-1 -1 -35 1.003 0.138 2.939 601.265 o
-1 -1 -34 1.666 7.230 4.035 298.355 o
-1 -1 -33 24.771 20.114 5.145 119.906 o
-1 -1 -32 27.518 28.219 5.965 90.582 o
-1 -1 -31 35.696 39.155 6.626 66.894 o
-1 -1 -30 5.790 7.790 3.813 297.898 o
-1 -1 -29 215.328 207.057 14.441 5.581 o
-1 -1 -28 310.929 292.190 16.693 3.038 o
-1 -1 -27 34.073 34.512 4.476 102.116 o
-1 -1 -26 51.587 45.065 5.335 62.158 o
-1 -1 -25 124.947 130.664 9.042 14.380 o
-1 -1 -24 253.896 253.440 12.334 4.459 o
-1 -1 -23 321.657 298.352 19.473 2.747 o
-1 -1 -22 209.146 202.154 9.941 6.588 o
-1 -1 -21 146.594 142.713 8.123 12.227 o
-1 -1 -20 282.869 299.647 11.554 3.640 o
-1 -1 -19 231.226 242.508 10.378 5.275 o
-1 -1 -18 227.873 214.225 10.757 5.695 o
-1 -1 -17 2771.100 2844.070 32.180 0.046 o
-1 -1 -16 1896.770 1920.470 37.948 0.097 o
-1 -1 -15 935.196 963.414 28.864 0.377 o
-1 -1 -14 313.367 315.820 8.569 3.249 o
-1 -1 -13 4209.710 4326.540 67.639 0.020 o
-1 -1 -12 2975.010 3015.580 63.467 0.040 o
-1 -1 -11 575.941 616.844 19.086 0.944 o
-1 -1 -10 659.401 607.725 10.457 0.839 o
-1 -1 -9 935.713 746.789 65.444 0.341 o
-1 -1 -8 4691.140 3642.050 220.556 0.017 o
-1 -1 -7 3214.170 2471.000 170.292 0.034 o
-1 -1 -6 174.127 159.839 4.569 10.418 o
-1 -1 -5 65.166 56.342 3.978 53.451 o
-1 -1 -4 1408.750 1072.370 58.456 0.189 o
-1 -1 -3 1798.430 985.530 150.009 0.094 o
-1 -1 -2 64.302 22.852 6.401 53.220 o
-1 -1 -1 353.649 115.211 35.446 2.174 o
0 -8 -17 51.993 58.328 19.823 11.711 o
0 -8 -16 36.190 37.450 10.599 36.274 o
0 -8 -15 24.980 3.433 9.390 53.423 o
0 -8 -14 17.580 12.358 7.765 75.742 o
0 -8 -13 18.731 10.481 4.383 178.225 o
0 -8 -12 6.702 6.393 4.597 217.554 o
0 -8 -11 2.835 -0.823 6.535 123.639 o
0 -8 -10 11.914 15.900 8.204 71.031 o
0 -8 -9 46.680 28.117 9.118 42.925 o
0 -8 -8 61.537 60.249 14.466 18.481 o
0 -8 -7 243.227 244.188 23.490 3.524 o
0 -8 -6 80.707 99.129 13.790 15.855 o
0 -8 -5 20.348 14.129 10.227 45.768 o
0 -8 -4 0.230 1.114 5.538 174.475 o
0 -8 -3 14.196 13.570 4.768 168.549 o
0 -8 -2 10.835 12.052 6.183 119.251 o
0 -8 -1 27.322 14.888 5.970 99.693 o
0 -7 -24 281.868 273.086 26.012 2.778 o
0 -7 -23 152.635 182.122 22.147 5.673 o
0 -7 -22 339.287 373.821 43.496 1.400 o
0 -7 -21 212.608 185.507 25.608 3.981 o
0 -7 -20 181.191 209.742 18.681 5.572 o
0 -7 -19 39.497 33.097 8.684 47.762 o
0 -7 -18 13.166 10.531 4.773 176.161 o
0 -7 -17 53.477 53.162 9.392 34.959 o
0 -7 -16 24.356 24.314 8.355 60.185 o
0 -7 -15 9.856 10.527 4.776 186.573 o
0 -7 -14 24.237 26.264 6.746 81.739 o
0 -7 -13 75.463 94.917 12.252 18.872 o
0 -7 -12 173.936 157.109 15.299 7.436 o
0 -7 -11 101.528 88.037 11.151 17.603 o
0 -7 -10 47.861 41.263 8.179 45.601 o
0 -7 -9 198.993 222.103 18.515 5.079 o
0 -7 -8 320.964 330.735 19.308 2.621 o
0 -7 -7 123.801 115.320 10.173 14.468 o
0 -7 -6 39.722 41.027 5.611 73.437 o
0 -7 -5 218.584 233.692 14.320 5.194 o
0 -7 -4 380.961 381.111 16.869 2.090 o
0 -7 -3 264.305 268.334 16.887 3.750 o
0 -7 -2 266.479 264.006 18.625 3.595 o
0 -7 -1 293.568 302.827 19.612 2.985 o
0 -6 -28 14.508 18.035 5.395 135.231 o
0 -6 -27 6.549 6.266 3.949 281.488 o
0 -6 -26 125.775 104.109 13.456 12.236 o
0 -6 -25 162.764 165.538 16.489 7.303 o
0 -6 -24 121.360 109.066 12.866 12.835 o
0 -6 -23 483.995 520.550 30.964 1.127 o
0 -6 -22 15.444 11.408 4.561 178.793 o
0 -6 -21 191.052 194.953 17.086 5.857 o
0 -6 -20 62.642 57.940 10.387 28.330 o
0 -6 -19 32.504 17.626 9.407 48.074 o
0 -6 -18 37.214 24.585 8.781 49.875 o
0 -6 -17 66.460 71.632 10.236 26.446 o
0 -6 -16 3.563 -0.392 2.831 587.168 o
0 -6 -15 58.929 53.172 7.686 40.649 o
0 -6 -14 39.650 18.331 5.933 82.245 o
0 -6 -13 200.218 236.858 18.628 4.886 o
0 -6 -12 37.431 41.429 7.505 56.160 o
0 -6 -11 21.113 22.721 5.770 107.744 o
0 -6 -10 30.122 29.519 5.262 99.009 o
0 -6 -9 142.080 138.557 8.694 12.534 o
0 -6 -8 60.051 51.007 5.263 53.208 o
0 -6 -7 126.539 129.229 8.028 14.974 o
0 -6 -6 74.916 68.363 5.636 37.879 o
0 -6 -5 178.779 176.731 9.147 8.577 o
0 -6 -4 387.704 404.751 14.539 2.033 o
0 -6 -3 148.167 154.366 15.861 8.294 o
0 -6 -2 263.997 278.054 10.323 4.198 o
0 -6 -1 722.928 760.731 21.788 0.619 o
0 -5 -32 27.297 9.396 6.182 98.727 o
0 -5 -31 280.199 322.043 27.649 2.492 o
0 -5 -30 59.242 63.265 11.056 26.486 o
0 -5 -29 24.932 15.482 5.797 106.765 o
0 -5 -28 15.476 22.807 8.073 69.084 o
0 -5 -27 85.758 110.902 14.060 14.564 o
0 -5 -26 25.762 26.401 7.135 74.223 o
0 -5 -25 20.929 36.542 8.417 58.128 o
0 -5 -24 95.333 118.938 14.272 13.264 o
0 -5 -23 56.042 56.200 9.211 34.459 o
0 -5 -22 4.829 0.562 2.956 515.324 o
0 -5 -21 32.180 33.954 6.819 69.863 o
0 -5 -20 11.333 4.506 4.129 240.800 o
0 -5 -19 148.409 183.943 16.411 7.511 o
0 -5 -18 14.057 10.093 3.613 253.745 o
0 -5 -17 198.754 186.885 13.660 6.495 o
0 -5 -16 18.645 10.052 5.248 140.442 o
0 -5 -15 57.432 79.679 10.543 26.658 o
0 -5 -14 125.624 123.348 10.145 13.901 o
0 -5 -13 144.571 173.934 12.036 9.566 o
0 -5 -12 61.537 68.432 5.642 44.713 o
0 -5 -11 134.724 141.287 9.390 12.695 o
0 -5 -10 241.861 212.845 9.489 5.479 o
0 -5 -9 52.759 47.215 4.989 62.656 o
0 -5 -8 167.417 149.728 7.715 10.476 o
0 -5 -7 382.389 381.288 12.714 2.184 o
0 -5 -6 154.377 153.540 7.670 11.319 o
0 -5 -5 50.619 40.268 4.004 76.887 o
0 -5 -4 24.091 14.504 3.161 207.898 o
0 -5 -3 175.705 191.866 8.331 8.538 o
0 -5 -2 226.944 224.439 9.223 5.763 o
0 -5 -1 55.437 65.592 4.930 52.974 o
0 -4 -35 131.652 182.333 20.949 6.503 o
0 -4 -34 18.869 18.878 16.049 19.870 o
0 -4 -33 65.657 63.294 11.081 25.204 o
0 -4 -32 31.733 14.804 8.451 57.798 o
0 -4 -31 28.825 28.068 8.269 57.746 o
0 -4 -30 36.535 24.749 7.307 64.317 o
0 -4 -29 85.201 88.754 13.036 16.930 o
0 -4 -28 141.438 133.219 15.546 9.198 o
0 -4 -27 22.271 10.056 4.311 169.851 o
0 -4 -26 1.534 0.664 3.617 394.436 o
0 -4 -25 84.387 79.949 11.065 20.675 o
0 -4 -24 80.101 48.932 16.120 14.866 o
0 -4 -23 917.389 898.090 37.288 0.387 o
0 -4 -22 326.909 447.646 53.995 1.067 o
0 -4 -21 348.654 322.833 21.217 2.349 o
0 -4 -20 31.130 54.166 8.833 45.783 o
0 -4 -19 62.503 62.151 8.288 34.991 o
0 -4 -18 97.304 103.356 13.341 14.670 o
0 -4 -17 67.521 65.287 8.347 32.603 o
0 -4 -16 32.506 32.844 5.930 82.158 o
0 -4 -15 111.575 122.296 10.803 14.848 o
0 -4 -14 235.128 247.808 17.373 4.319 o
0 -4 -13 13.587 12.389 2.976 309.280 o
0 -4 -12 84.286 99.290 10.069 20.840 o
0 -4 -11 129.329 130.565 8.338 14.384 o
0 -4 -10 167.833 195.646 10.695 8.247 o
0 -4 -9 625.592 606.789 13.636 0.888 o
0 -4 -8 310.238 371.672 26.924 2.179 o
0 -4 -7 1039.730 1048.980 15.462 0.325 o
0 -4 -6 551.155 645.368 32.967 0.854 o
0 -4 -5 564.399 585.004 11.963 1.042 o
0 -4 -4 1186.940 1403.440 27.121 0.220 o
0 -4 -3 48.607 49.893 3.650 76.056 o
0 -4 -2 10.029 8.855 2.243 499.343 o
0 -4 -1 188.384 176.104 6.973 8.569 o
0 -3 -36 86.275 106.472 17.714 11.171 o
0 -3 -35 13.976 6.435 8.216 72.227 o
0 -3 -34 3.820 7.574 4.296 254.929 o
0 -3 -33 59.950 76.114 12.586 21.510 o
0 -3 -32 106.569 151.081 17.504 9.340 o
0 -3 -31 34.331 29.264 6.609 72.693 o
0 -3 -30 192.731 236.187 19.742 4.849 o
0 -3 -29 159.667 180.855 15.361 7.505 o
0 -3 -28 633.171 634.334 28.806 0.772 o
0 -3 -27 426.201 470.951 29.878 1.369 o
0 -3 -26 760.148 758.933 34.460 0.541 o
0 -3 -25 962.450 834.939 35.574 0.384 o
0 -3 -24 803.521 713.116 35.121 0.522 o
0 -3 -23 180.638 161.164 13.764 7.570 o
0 -3 -22 680.666 730.579 31.652 0.640 o
0 -3 -21 153.129 154.206 12.946 9.263 o
0 -3 -20 17.407 24.467 6.676 90.914 o
0 -3 -19 112.975 126.158 12.891 12.803 o
0 -3 -18 24.127 31.686 7.113 73.708 o
0 -3 -17 810.770 805.331 32.862 0.490 o
0 -3 -16 1117.120 1197.940 49.587 0.244 o
0 -3 -15 157.510 162.238 11.250 9.473 o
0 -3 -14 855.108 937.658 25.028 0.434 o
0 -3 -13 13.941 16.923 2.569 323.025 o
0 -3 -12 323.576 321.314 13.239 2.921 o
0 -3 -11 309.467 310.106 12.532 3.171 o
0 -3 -10 777.765 784.697 18.155 0.563 o
0 -3 -9 115.875 124.319 6.424 17.887 o
0 -3 -8 224.447 244.164 7.968 5.681 o
0 -3 -7 1396.920 1380.580 21.399 0.183 o
0 -3 -6 3574.120 3385.760 118.638 0.028 o
0 -3 -5 1872.660 1246.110 146.689 0.086 o
0 -3 -4 1251.060 1248.940 22.558 0.225 o
0 -3 -3 708.618 698.733 12.541 0.696 o
0 -3 -2 464.210 475.074 9.233 1.542 o
0 -3 -1 940.710 893.248 13.525 0.411 o
0 -2 -38 38.567 44.118 9.294 41.889 o
0 -2 -37 48.819 70.808 11.462 26.547 o
0 -2 -36 59.560 60.686 10.068 29.747 o
0 -2 -35 42.847 47.438 8.962 41.673 o
0 -2 -34 23.145 8.622 4.962 142.308 o
0 -2 -33 110.284 112.245 11.950 14.440 o
0 -2 -32 227.524 190.352 15.694 5.281 o
0 -2 -31 216.175 162.522 13.758 6.309 o
0 -2 -30 30.009 20.377 4.533 124.519 o
0 -2 -29 181.246 158.088 14.943 7.260 o
0 -2 -28 165.105 164.014 20.100 6.156 o
0 -2 -27 319.258 290.828 22.048 2.656 o
0 -2 -26 124.272 140.394 10.041 13.288 o
0 -2 -25 268.534 287.137 16.884 3.562 o
0 -2 -24 138.470 153.703 10.897 11.105 o
0 -2 -23 39.227 38.910 5.719 73.894 o
0 -2 -22 108.857 113.836 7.678 18.722 o
0 -2 -21 105.483 112.190 9.752 17.176 o
0 -2 -20 102.439 104.331 9.197 18.789 o
0 -2 -19 64.782 56.750 4.648 50.686 o
0 -2 -18 78.656 72.071 6.300 33.678 o
0 -2 -17 336.271 359.305 13.529 2.606 o
0 -2 -16 78.770 83.920 6.334 31.420 o
0 -2 -15 106.204 115.866 7.522 19.145 o
0 -2 -14 22.995 24.001 3.036 193.618 o
0 -2 -13 397.916 413.352 16.962 1.894 o
0 -2 -12 643.499 587.515 30.572 0.779 o
0 -2 -11 336.756 353.141 26.184 2.112 o
0 -2 -10 431.196 403.160 19.938 1.690 o
0 -2 -9 421.411 500.040 34.900 1.239 o
0 -2 -8 389.457 414.264 12.301 2.039 o
0 -2 -7 256.648 237.709 20.369 3.731 o
0 -2 -6 974.785 479.142 83.043 0.320 o
0 -2 -5 434.944 258.205 34.352 1.577 o
0 -2 -4 1586.480 900.810 131.919 0.120 o
0 -2 -3 3433.820 2810.220 219.277 0.027 o
0 -2 -2 1605.710 1484.630 54.623 0.136 o
0 -2 -1 22174.800 23676.100 794.198 0.001 o
0 -1 -39 14.183 11.946 7.824 77.038 o
0 -1 -38 88.884 90.407 13.285 16.137 o
0 -1 -37 27.179 18.910 7.549 70.154 o
0 -1 -36 3.533 1.984 4.142 288.861 o
0 -1 -35 0.879 -2.380 2.615 758.348 o
0 -1 -34 46.676 39.234 8.662 43.559 o
0 -1 -33 11.514 14.164 4.001 225.382 o
0 -1 -32 60.377 71.469 10.526 26.949 o
0 -1 -31 6.296 3.254 4.200 263.499 o
0 -1 -30 68.550 99.283 11.911 20.073 o
0 -1 -29 287.795 243.796 18.216 3.486 o
0 -1 -28 43.542 43.082 7.175 54.556 o
0 -1 -27 144.156 129.964 11.401 11.284 o
0 -1 -26 82.712 80.142 8.910 25.108 o
0 -1 -25 27.713 24.270 4.737 120.089 o
0 -1 -24 216.683 205.912 15.437 5.396 o
0 -1 -23 103.085 93.108 8.412 20.593 o
0 -1 -22 860.350 863.316 23.608 0.457 o
0 -1 -21 315.500 291.296 12.739 3.202 o
0 -1 -20 36.672 38.766 4.448 94.121 o
0 -1 -19 29.113 21.263 3.963 141.579 o
0 -1 -18 1312.840 1436.840 36.342 0.188 o
0 -1 -17 1728.120 1785.310 38.900 0.115 o
0 -1 -16 3999.740 4375.280 120.047 0.020 o
0 -1 -15 1490.750 1468.980 26.708 0.161 o
0 -1 -14 5502.000 5811.390 177.549 0.011 o
0 -1 -13 1636.160 1337.770 96.373 0.121 o
0 -1 -12 365.901 223.289 47.121 1.402 o
0 -1 -11 22.897 22.691 1.772 254.320 o
0 -1 -10 66.513 63.032 5.878 42.502 o
0 -1 -9 797.238 315.928 91.680 0.369 o
0 -1 -8 4143.150 3555.230 173.662 0.021 o
0 -1 -7 442.876 259.274 39.864 1.385 o
0 -1 -6 21.719 16.210 2.440 258.887 o
0 -1 -5 24.965 8.100 2.828 241.608 o
0 -1 -4 3056.600 2058.510 276.255 0.029 o
0 -1 -3 3968.940 840.927 394.875 0.019 o
0 -1 -2 526.320 106.582 63.233 0.848 o
0 -1 -1 4017.170 3200.730 174.559 0.023 o
0 0 -36 1.935 -0.444 13.069 31.466 o
0 0 -32 3090.430 2718.590 152.132 0.035 o
0 0 -28 1396.100 1336.180 85.019 0.152 o
0 0 -24 686.911 740.625 44.879 0.562 o
0 0 -20 446.570 423.187 37.836 1.213 o
0 0 -16 75.141 99.768 10.963 20.751 o
0 0 -12 2390.600 2551.580 44.497 0.060 o
0 0 -8 5109.590 5727.530 128.249 0.012 o
0 0 -4 12620.000 13164.500 331.454 0.002 o
0 0 4 12620.000 13695.100 97.269 0.002 o
0 0 8 5109.530 5783.830 87.643 0.013 o
0 0 12 2390.550 2562.850 50.501 0.059 o
0 0 16 75.171 97.337 12.693 18.065 o
0 0 20 446.566 430.145 30.983 1.346 o
0 0 24 686.907 823.622 59.367 0.461 o
0 0 28 1396.180 1302.690 94.708 0.146 o
0 0 32 3090.570 2602.940 119.199 0.038 o
0 0 36 1.880 -1.387 10.322 50.339 o
0 1 0 516.322 41.416 46.197 1.293 o
0 1 1 4015.830 339.821 273.099 0.028 o
0 1 2 528.324 46.917 44.441 1.309 o
0 1 3 3968.030 1159.090 462.755 0.015 o
0 1 4 3056.500 1927.670 309.956 0.027 o
0 1 5 24.664 7.994 2.426 270.097 o
0 1 6 21.986 25.930 2.411 220.906 o
0 1 7 442.753 420.490 9.172 1.766 o
0 1 8 4143.030 4194.960 109.434 0.020 o
0 1 9 797.697 740.232 12.003 0.576 o
0 1 10 66.199 78.684 7.231 34.383 o
0 1 11 22.772 24.492 2.396 221.103 o
0 1 12 366.269 413.047 20.570 1.976 o
0 1 13 1636.660 1645.040 36.984 0.130 o
0 1 14 5500.530 5903.410 140.981 0.011 o
0 1 15 1492.010 1656.640 51.340 0.141 o
0 1 16 3997.980 4377.480 130.299 0.020 o
0 1 17 1730.420 1904.490 64.010 0.104 o
0 1 18 1311.790 1425.300 49.361 0.182 o
0 1 19 29.170 29.088 4.711 112.486 o
0 1 20 36.904 40.631 5.245 81.425 o
0 1 21 315.102 307.886 16.559 2.921 o
0 1 22 860.380 855.130 34.798 0.436 o
0 1 23 103.177 85.660 7.809 22.101 o
0 1 24 216.736 204.163 12.507 5.900 o
0 1 25 27.712 17.314 3.442 171.022 o
0 1 26 82.430 86.019 8.513 25.324 o
0 1 27 144.655 139.989 11.264 10.968 o
0 1 28 43.240 48.522 8.737 42.622 o
0 1 29 287.857 236.325 15.511 3.757 o
0 1 30 68.390 93.489 9.693 25.061 o
0 1 31 6.309 3.391 1.574 1010.900 o
0 1 32 60.446 53.352 7.740 39.716 o
0 1 33 11.473 8.349 4.397 209.881 o
0 1 34 46.734 42.443 7.328 51.641 o
0 1 35 0.874 3.527 3.818 349.670 o
0 1 36 3.483 -0.633 2.972 540.712 o
0 1 37 27.327 23.754 7.907 63.847 o
0 1 38 88.797 69.250 11.097 20.762 o
0 1 39 14.184 13.573 5.987 119.593 o
0 2 0 20358.900 18991.200 255.494 0.001 o
0 2 1 22169.500 23085.300 632.569 0.001 o
0 2 2 1607.530 1528.660 19.722 0.143 o
0 2 3 3439.010 3593.100 96.818 0.029 o
0 2 4 1582.160 1478.520 33.232 0.146 o
0 2 5 434.400 386.662 22.635 1.652 o
0 2 6 976.025 842.461 13.416 0.406 o
0 2 7 257.101 177.305 25.995 3.462 o
0 2 8 389.275 404.250 11.745 2.082 o
0 2 9 421.154 430.829 26.624 1.525 o
0 2 10 431.312 395.122 9.203 1.895 o
0 2 11 336.402 244.173 35.782 1.936 o
0 2 12 644.049 425.010 62.260 0.606 o
0 2 13 397.646 430.656 15.099 1.888 o
0 2 14 23.091 17.070 2.719 229.096 o
0 2 15 106.073 118.221 7.454 19.042 o
0 2 16 78.825 75.488 6.526 32.404 o
0 2 17 336.296 392.479 16.040 2.384 o
0 2 18 78.613 79.142 7.762 28.832 o
0 2 19 64.831 65.263 6.871 38.896 o
0 2 20 102.343 94.776 11.619 16.526 o
0 2 21 105.246 98.413 8.533 19.617 o
0 2 22 109.041 109.463 12.011 14.636 o
0 2 23 39.151 27.635 7.936 55.387 o
0 2 24 139.043 146.156 10.703 11.436 o
0 2 25 268.535 345.458 17.967 3.131 o
0 2 26 123.982 123.133 15.960 10.081 o
0 2 27 318.691 325.159 24.303 2.405 o
0 2 28 165.845 165.269 14.156 7.962 o
0 2 29 180.533 158.623 12.668 7.950 o
0 2 30 30.000 27.293 4.919 108.100 o
0 2 31 216.406 187.788 15.987 5.527 o
0 2 32 227.939 168.178 16.908 5.321 o
0 2 33 110.009 110.995 13.538 13.099 o
0 2 34 23.277 14.664 5.111 129.807 o
0 2 35 42.672 49.634 8.047 46.924 o
0 2 36 59.892 49.239 9.702 32.428 o
0 2 37 48.762 30.417 9.046 42.154 o
0 2 38 38.451 21.923 8.402 53.116 o
0 3 0 2256.950 2322.830 49.732 0.068 o
0 3 1 941.187 896.947 12.509 0.411 o
0 3 2 463.962 489.222 9.849 1.509 o
0 3 3 708.009 685.209 11.712 0.707 o
0 3 4 1252.990 1217.540 27.571 0.226 o
0 3 5 1870.420 1768.330 21.035 0.107 o
0 3 6 3575.220 3521.870 41.352 0.029 o
0 3 7 1396.310 1387.940 18.109 0.184 o
0 3 8 224.943 259.638 9.337 5.324 o
0 3 9 115.585 118.339 5.064 19.444 o
0 3 10 777.848 758.116 14.523 0.582 o
0 3 11 309.667 282.737 9.261 3.491 o
0 3 12 323.310 322.777 10.086 3.037 o
0 3 13 13.843 14.998 2.222 374.240 o
0 3 14 855.516 890.334 24.610 0.450 o
0 3 15 157.459 160.602 8.081 10.678 o
0 3 16 1117.170 1250.870 30.415 0.255 o
0 3 17 810.761 806.871 17.284 0.526 o
0 3 18 23.878 23.717 3.145 185.383 o
0 3 19 113.160 110.730 6.756 19.154 o
0 3 20 17.424 24.885 3.802 183.685 o
0 3 21 153.152 141.712 9.716 11.035 o
0 3 22 680.514 709.153 24.636 0.684 o
0 3 23 180.969 150.323 10.524 8.768 o
0 3 24 802.848 888.676 49.829 0.416 o
0 3 25 963.081 949.311 29.478 0.366 o
0 3 26 759.954 837.246 30.430 0.523 o
0 3 27 426.932 412.906 20.141 1.683 o
0 3 28 632.137 642.290 32.646 0.743 o
0 3 29 159.826 163.483 13.015 8.668 o
0 3 30 192.937 179.784 15.159 6.453 o
0 3 31 34.256 22.415 5.396 95.588 o
0 3 32 106.580 112.846 15.900 11.350 o
0 3 33 59.969 67.426 10.139 28.625 o
0 3 34 3.839 8.482 4.955 196.563 o
0 3 35 14.005 8.495 5.678 134.933 o
0 3 36 86.053 117.831 14.549 13.743 o
0 4 0 71.866 91.758 7.714 29.073 o
0 4 1 188.578 174.095 7.269 8.554 o
0 4 2 10.008 5.122 2.054 593.884 o
0 4 3 48.918 49.091 4.193 71.854 o
0 4 4 1186.030 1327.710 25.948 0.230 o
0 4 5 564.743 596.988 14.329 1.016 o
0 4 6 551.297 542.677 21.145 1.059 o
0 4 7 1039.730 1051.550 20.562 0.321 o
0 4 8 310.246 420.453 31.203 1.865 o
0 4 9 625.549 610.543 14.848 0.879 o
0 4 10 167.940 192.585 8.039 9.006 o
0 4 11 129.449 128.393 6.166 15.829 o
0 4 12 84.250 70.977 4.831 35.244 o
0 4 13 13.667 12.577 1.556 486.001 o
0 4 14 235.100 272.395 12.695 4.609 o
0 4 15 111.413 116.745 6.855 18.852 o
0 4 16 32.558 30.925 3.532 128.069 o
0 4 17 67.584 68.647 5.845 40.634 o
0 4 18 97.317 105.489 7.243 22.055 o
0 4 19 62.535 58.495 5.800 46.343 o
0 4 20 31.240 43.408 5.780 79.582 o
0 4 21 348.077 328.402 14.060 2.620 o
0 4 22 326.858 375.634 31.118 1.895 o
0 4 23 918.216 854.640 33.363 0.406 o
0 4 24 79.894 105.852 14.327 14.964 o
0 4 25 84.270 66.630 10.251 23.369 o
0 4 26 1.532 1.615 2.093 1051.500 o
0 4 27 22.334 17.769 4.387 153.649 o
0 4 28 141.448 142.181 12.672 10.394 o
0 4 29 84.812 95.287 10.410 20.526 o
0 4 30 36.623 31.124 6.138 75.654 o
0 4 31 28.985 10.680 6.813 83.566 o
0 4 32 31.640 25.903 5.756 90.405 o
0 4 33 65.622 87.849 11.880 21.358 o
0 4 34 18.823 40.432 8.043 62.346 o
0 4 35 131.802 154.908 17.323 8.318 o
0 5 0 3.582 5.235 1.926 921.670 o
0 5 1 55.435 70.286 6.238 45.001 o
0 5 2 227.018 220.144 10.934 5.614 o
0 5 3 175.867 199.109 9.981 7.973 o
0 5 4 24.024 20.170 3.005 199.781 o
0 5 5 50.505 46.053 4.351 70.507 o
0 5 6 154.254 140.555 8.021 11.715 o
0 5 7 382.557 374.585 14.356 2.166 o
0 5 8 167.678 142.629 8.239 10.536 o
0 5 9 52.667 51.934 5.172 59.321 o
0 5 10 241.547 227.420 9.917 5.253 o
0 5 11 134.946 138.104 8.154 13.514 o
0 5 12 61.413 60.473 5.253 48.970 o
0 5 13 144.266 136.633 8.040 12.747 o
0 5 14 125.961 137.755 8.608 14.186 o
0 5 15 57.302 48.312 4.183 63.109 o
0 5 16 18.661 15.672 3.051 245.624 o
0 5 17 198.633 196.080 9.516 7.164 o
0 5 18 14.155 6.816 2.057 465.190 o
0 5 19 148.705 164.103 11.384 9.879 o
0 5 20 11.194 4.001 2.187 542.578 o
0 5 21 32.039 29.156 8.268 55.773 o
0 5 22 4.877 4.921 2.976 471.107 o
0 5 23 56.153 49.803 8.144 40.327 o
0 5 24 95.214 79.258 9.452 21.694 o
0 5 25 21.022 31.429 8.826 55.105 o
0 5 26 25.741 28.726 6.424 84.325 o
0 5 27 85.720 106.113 12.002 17.313 o
0 5 28 15.495 14.150 5.270 142.058 o
0 5 29 24.932 25.616 5.564 104.267 o
0 5 30 59.149 54.042 9.283 33.558 o
0 5 31 280.186 331.750 22.515 2.786 o
0 5 32 27.453 24.382 5.956 93.341 o
0 6 0 566.090 553.703 18.326 1.035 o
0 6 1 723.200 806.993 29.046 0.572 o
0 6 2 263.536 254.558 12.509 4.253 o
0 6 3 148.711 257.288 34.169 3.079 o
0 6 4 387.148 379.803 15.718 2.085 o
0 6 5 178.849 215.812 12.602 6.910 o
0 6 6 75.046 76.991 7.146 31.826 o
0 6 7 126.716 157.422 10.133 12.271 o
0 6 8 59.864 57.190 6.299 45.897 o
0 6 9 142.032 169.215 11.368 10.136 o
0 6 10 30.250 28.765 3.544 137.852 o
0 6 11 21.128 15.948 2.846 239.916 o
0 6 12 37.370 39.787 5.640 76.411 o
0 6 13 200.304 198.640 13.234 6.347 o
0 6 14 39.541 34.552 5.566 77.837 o
0 6 15 58.971 28.262 9.176 38.190 o
0 6 16 3.598 9.135 3.346 381.971 o
0 6 17 66.464 65.125 8.779 31.541 o
0 6 18 37.179 25.254 7.813 58.394 o
0 6 19 32.469 28.680 5.327 94.801 o
0 6 20 62.584 63.060 9.510 30.522 o
0 6 21 191.100 203.091 16.412 5.894 o
0 6 22 15.535 11.466 4.210 198.617 o
0 6 23 483.982 532.980 27.250 1.165 o
0 6 24 121.492 110.611 12.136 13.340 o
0 6 25 162.859 187.399 18.233 6.433 o
0 6 26 125.427 102.447 12.354 13.178 o
0 6 27 6.594 9.413 5.129 176.331 o
0 6 28 14.532 11.483 5.594 134.327 o
0 7 0 397.775 416.239 24.921 1.690 o
0 7 1 293.769 322.460 22.947 2.683 o
0 7 2 266.209 320.202 27.494 2.610 o
0 7 3 264.489 287.975 21.248 3.249 o
0 7 4 381.244 447.465 34.210 1.445 o
0 7 5 218.207 254.801 21.924 3.959 o
0 7 6 39.797 43.256 6.048 67.557 o
0 7 7 123.715 172.901 18.043 7.971 o
0 7 8 321.108 356.037 18.679 2.544 o
0 7 9 199.068 201.905 14.620 6.059 o
0 7 10 47.773 34.030 6.111 63.911 o
0 7 11 101.374 80.742 10.965 18.344 o
0 7 12 174.160 165.932 14.935 7.378 o
0 7 13 75.409 76.913 10.286 23.994 o
0 7 14 24.154 35.792 6.200 85.941 o
0 7 15 9.897 10.796 5.740 137.833 o
0 7 16 24.297 26.798 5.835 98.448 o
0 7 17 53.584 60.362 10.281 30.498 o
0 7 18 13.127 17.268 5.323 141.742 o
0 7 19 39.508 39.624 8.180 49.996 o
0 7 20 180.891 201.706 18.680 5.673 o
0 7 21 212.711 243.361 29.808 3.141 o
0 7 22 339.701 351.033 24.903 2.156 o
0 7 23 152.509 222.160 24.572 4.749 o
0 7 24 281.546 298.598 23.199 2.875 o
0 8 0 0.260 0.253 3.652 400.914 o
0 8 1 27.407 24.189 6.459 84.392 o
0 8 2 10.825 9.080 5.039 170.583 o
0 8 3 14.268 4.476 4.829 179.001 o
0 8 4 0.208 -3.152 3.533 429.952 o
0 8 5 20.239 14.497 5.292 130.568 o
0 8 6 80.731 58.215 10.725 23.767 o
0 8 7 243.410 255.742 21.754 3.639 o
0 8 8 61.382 44.031 7.911 40.483 o
0 8 9 46.690 42.805 7.887 47.683 o
0 8 10 11.928 21.434 6.241 109.630 o
0 8 11 2.829 13.824 6.064 133.611 o
0 8 12 6.631 5.542 7.056 101.313 o
0 8 13 18.818 19.364 10.516 43.297 o
0 8 14 17.603 14.031 7.078 87.619 o
0 8 15 24.915 6.320 5.908 110.999 o
0 8 16 36.216 40.844 11.189 33.022 o
0 8 17 52.070 66.113 13.727 20.626 o
1 1 0 3.363 1.848 0.807 2594.890 o
1 1 1 353.573 108.192 37.645 2.058 o
1 1 2 64.367 26.896 6.044 54.141 o
1 1 3 1799.040 1078.320 115.870 0.109 o
1 1 4 1407.980 1235.360 12.350 0.197 o
1 1 5 65.257 49.849 5.285 49.807 o
1 1 6 174.179 151.064 4.415 10.770 o
1 1 7 3214.270 2937.250 29.658 0.037 o
1 1 8 4690.400 4204.280 40.917 0.018 o
1 1 9 937.042 848.316 12.347 0.428 o
1 1 10 659.254 573.269 11.035 0.867 o
1 1 11 574.725 551.531 11.820 1.058 o
1 1 12 2976.810 2901.320 76.077 0.040 o
1 1 13 4208.160 4261.380 66.024 0.020 o
1 1 14 312.843 312.236 11.386 3.170 o
1 1 15 936.321 888.765 19.728 0.409 o
1 1 16 1895.950 1810.940 33.639 0.102 o
1 1 17 2772.370 2877.970 65.096 0.045 o
1 1 18 227.238 242.533 13.335 5.025 o
1 1 19 230.365 256.625 17.086 4.359 o
1 1 20 284.075 280.126 12.792 3.690 o
1 1 21 146.268 150.702 9.588 11.268 o
1 1 22 208.740 196.634 11.237 6.478 o
1 1 23 321.967 293.975 17.415 2.876 o
1 1 24 253.413 258.799 14.501 4.216 o
1 1 25 125.296 104.929 9.775 15.189 o
1 1 26 51.700 44.426 6.411 54.396 o
1 1 27 34.123 22.918 7.636 62.923 o
1 1 28 310.888 287.277 17.596 3.012 o
1 1 29 215.167 189.478 14.486 5.809 o
1 1 30 5.762 4.945 3.306 388.541 o
1 1 31 35.720 37.262 6.887 64.821 o
1 1 32 27.487 16.103 4.977 123.072 o
1 1 33 24.781 21.952 5.459 110.017 o
1 1 34 1.671 2.481 4.152 296.642 o
1 1 35 1.012 1.902 2.838 621.490 o
1 1 36 2.321 0.299 3.841 346.928 o
1 1 37 0.585 -2.127 2.941 610.573 o
1 1 38 3.910 6.384 6.447 122.418 o
1 2 0 27136.700 26893.500 555.896 0.000 o
1 2 1 28758.500 28194.900 408.420 0.000 o
1 2 2 13343.300 13274.900 230.501 0.002 o
1 2 3 7059.430 6879.940 84.488 0.007 o
1 2 4 1325.700 1407.890 37.689 0.187 o
1 2 5 59.555 63.544 3.082 58.909 o
1 2 6 219.582 242.057 6.235 6.016 o
1 2 7 34.536 29.691 2.222 150.454 o
1 2 8 305.768 298.541 7.568 3.499 o
1 2 9 1275.130 1380.240 31.150 0.202 o
1 2 10 126.723 114.977 6.496 16.914 o
1 2 11 218.327 201.525 11.524 6.049 o
1 2 12 521.364 505.547 21.077 1.179 o
1 2 13 70.748 92.511 5.246 35.445 o
1 2 14 134.076 136.151 6.772 14.458 o
1 2 15 254.119 267.901 12.355 4.317 o
1 2 16 162.917 143.909 8.003 10.915 o
1 2 17 26.386 30.263 4.721 116.847 o
1 2 18 54.008 66.227 6.262 46.856 o
1 2 19 4.160 6.022 1.417 1190.650 o
1 2 20 69.902 68.983 7.108 35.208 o
1 2 21 61.063 63.104 10.132 28.898 o
1 2 22 763.408 787.063 60.654 0.424 o
1 2 23 1107.490 1155.290 83.482 0.208 o
1 2 24 105.266 117.399 14.440 12.450 o
1 2 25 44.297 35.910 6.888 58.865 o
1 2 26 4.764 6.918 4.549 228.155 o
1 2 27 131.086 131.308 11.755 11.994 o
1 2 28 194.145 189.121 15.783 6.138 o
1 2 29 314.756 284.873 18.218 2.948 o
1 2 30 226.757 234.532 18.629 4.417 o
1 2 31 143.090 109.599 14.307 10.382 o
1 2 32 232.429 214.096 20.300 4.266 o
1 2 33 369.470 330.880 26.040 1.997 o
1 2 34 73.814 59.555 11.355 23.422 o
1 2 35 22.199 10.788 6.848 89.500 o
1 2 36 0.015 2.975 2.574 759.559 o
1 2 37 1.376 2.460 6.607 121.216 o
1 2 38 23.674 16.992 12.845 29.708 o
1 3 0 30.652 26.182 4.719 112.248 o
1 3 1 672.539 694.061 20.601 0.720 o
1 3 2 2782.730 3063.840 78.257 0.042 o
1 3 3 429.467 419.892 10.322 1.823 o
1 3 4 441.868 481.771 21.328 1.461 o
1 3 5 570.800 580.353 12.943 1.028 o
1 3 6 69.116 163.682 17.768 10.579 o
1 3 7 1034.890 993.001 15.939 0.338 o
1 3 8 4931.980 5467.730 86.723 0.014 o
1 3 9 59.840 62.145 3.611 57.088 o
1 3 10 1018.400 1201.650 24.436 0.298 o
1 3 11 133.678 142.041 6.109 14.498 o
1 3 12 2658.280 3229.050 71.318 0.043 o
1 3 13 865.321 890.214 18.145 0.454 o
1 3 14 761.955 916.105 27.632 0.499 o
1 3 15 55.172 55.106 4.674 58.913 o
1 3 16 3537.810 4054.460 97.331 0.025 o
1 3 17 940.108 851.048 19.534 0.418 o
1 3 18 2073.380 2452.390 74.732 0.070 o
1 3 19 492.055 448.146 14.798 1.431 o
1 3 20 2073.880 2211.650 49.715 0.078 o
1 3 21 329.475 289.890 13.408 3.018 o
1 3 22 1503.500 1619.060 46.087 0.143 o
1 3 23 234.595 212.604 13.991 5.113 o
1 3 24 4562.530 5089.390 109.910 0.016 o
1 3 25 242.941 269.806 16.661 4.085 o
1 3 26 27.024 29.788 6.606 79.490 o
1 3 27 68.535 60.399 8.013 34.206 o
1 3 28 46.381 47.576 7.116 51.841 o
1 3 29 28.135 23.737 5.370 104.844 o
1 3 30 79.449 76.351 9.409 25.167 o
1 3 31 21.549 16.349 5.250 127.284 o
1 3 32 17.762 16.346 4.985 145.251 o
1 3 33 29.916 40.766 7.809 58.143 o
1 3 34 3.367 1.941 4.543 244.223 o
1 3 35 14.797 15.362 6.028 116.052 o
1 3 36 95.009 94.618 14.030 14.504 o
1 4 0 10420.100 12176.500 407.568 0.003 o
1 4 1 456.372 435.266 15.532 1.587 o
1 4 2 8328.250 9352.870 195.867 0.005 o
1 4 3 287.016 279.413 10.480 3.790 o
1 4 4 683.596 719.571 19.560 0.694 o
1 4 5 238.281 229.232 10.652 5.235 o
1 4 6 1015.940 1167.950 59.959 0.260 o
1 4 7 357.494 330.898 12.103 2.590 o
1 4 8 21.169 24.594 4.027 159.997 o
1 4 9 74.019 71.225 5.909 36.827 o
1 4 10 239.561 297.491 13.761 4.189 o
1 4 11 50.451 40.578 4.224 74.973 o
1 4 12 298.913 293.176 11.924 3.441 o
1 4 13 53.548 54.560 4.173 63.808 o
1 4 14 181.983 168.236 8.515 8.788 o
1 4 15 1.545 3.234 2.096 994.489 o
1 4 16 57.248 70.327 8.178 35.823 o
1 4 17 171.430 153.526 8.391 9.872 o
1 4 18 18.472 41.612 7.025 75.575 o
1 4 19 326.507 288.232 12.242 3.113 o
1 4 20 691.426 680.012 21.829 0.700 o
1 4 21 224.906 211.588 11.310 5.742 o
1 4 22 1148.960 1174.350 32.671 0.255 o
1 4 23 83.597 64.053 7.462 30.331 o
1 4 24 6.767 13.741 3.646 289.014 o
1 4 25 4.905 5.546 2.230 700.546 o
1 4 26 43.500 41.272 6.406 61.755 o
1 4 27 7.712 2.011 2.450 588.998 o
1 4 28 194.165 190.988 14.509 6.390 o
1 4 29 20.458 15.336 4.367 164.483 o
1 4 30 302.556 279.311 20.181 2.975 o
1 4 31 9.885 11.579 4.026 238.753 o
1 4 32 235.110 216.763 18.017 4.510 o
1 4 33 17.892 10.030 6.673 98.182 o
1 4 34 53.964 42.150 14.568 19.851 o
1 5 0 201.994 247.999 12.330 5.726 o
1 5 1 481.729 541.100 43.120 0.935 o
1 5 2 886.494 971.405 36.692 0.385 o
1 5 3 177.007 167.266 10.913 8.427 o
1 5 4 23.409 18.861 3.545 182.258 o
1 5 5 59.109 54.264 6.310 47.124 o
1 5 6 51.746 61.827 6.654 47.358 o
1 5 7 36.505 32.689 5.026 90.597 o
1 5 8 51.063 55.226 5.790 55.176 o
1 5 9 142.534 141.909 9.200 12.096 o
1 5 10 93.605 105.769 7.981 21.764 o
1 5 11 16.405 15.911 3.247 247.058 o
1 5 12 3.570 5.713 2.288 722.498 o
1 5 13 145.769 141.294 10.710 11.120 o
1 5 14 467.762 501.807 16.279 1.405 o
1 5 15 740.897 814.034 42.773 0.502 o
1 5 16 309.891 342.850 14.181 2.911 o
1 5 17 312.733 360.038 27.850 2.154 o
1 5 18 378.402 376.936 18.106 2.084 o
1 5 19 52.584 40.675 6.996 51.001 o
1 5 20 27.460 21.338 3.968 146.458 o
1 5 21 16.429 12.282 3.721 224.293 o
1 5 22 170.890 196.868 13.843 7.239 o
1 5 23 182.263 231.722 15.518 5.932 o
1 5 24 241.752 240.328 16.025 4.427 o
1 5 25 35.305 35.458 6.147 74.654 o
1 5 26 16.166 9.708 3.379 260.529 o
1 5 27 12.903 9.264 5.778 132.416 o
1 5 28 38.789 25.728 11.974 30.560 o
1 5 29 38.867 38.293 9.034 44.508 o
1 5 30 3.406 1.234 4.326 268.993 o
1 5 31 6.482 23.338 6.644 104.079 o
1 5 32 25.549 36.372 7.808 62.185 o
1 6 0 11.525 14.842 3.610 255.020 o
1 6 1 163.028 162.922 10.511 9.406 o
1 6 2 0.537 2.233 2.124 1071.200 o
1 6 3 430.918 431.165 19.982 1.628 o
1 6 4 1036.610 1146.840 65.897 0.249 o
1 6 5 705.105 806.496 32.782 0.574 o
1 6 6 418.009 476.205 45.111 1.072 o
1 6 7 285.969 282.441 17.591 3.318 o
1 6 8 128.089 116.072 11.121 13.299 o
1 6 9 113.860 107.216 10.607 15.596 o
1 6 10 95.836 98.293 11.412 17.340 o
1 6 11 46.763 45.829 7.913 46.726 o
1 6 12 118.884 121.082 11.642 13.503 o
1 6 13 195.084 196.239 15.049 6.168 o
1 6 14 207.722 218.480 15.965 5.370 o
1 6 15 81.574 96.303 10.696 20.482 o
1 6 16 264.413 240.397 15.109 4.128 o
1 6 17 412.136 398.083 25.052 1.664 o
1 6 18 175.580 177.505 19.222 5.965 o
1 6 19 94.216 91.305 9.925 20.103 o
1 6 20 61.133 38.077 8.414 39.362 o
1 6 21 30.195 37.148 7.323 64.237 o
1 6 22 18.330 18.674 5.581 121.030 o
1 6 23 51.336 50.223 8.727 39.235 o
1 6 24 89.619 73.805 10.924 20.590 o
1 6 25 21.870 33.650 7.832 65.075 o
1 6 26 8.758 10.297 4.432 214.469 o
1 6 27 44.266 34.236 8.025 50.120 o
1 6 28 83.688 107.368 13.835 15.153 o
1 7 0 2.064 -0.152 1.737 1467.610 o
1 7 1 1.176 -0.823 2.247 995.893 o
1 7 2 1.941 1.936 2.385 813.141 o
1 7 3 9.875 4.311 2.991 397.801 o
1 7 4 362.133 398.303 20.660 2.039 o
1 7 5 65.267 57.432 8.454 34.236 o
1 7 6 108.825 112.172 11.575 14.940 o
1 7 7 8.813 9.044 3.375 324.612 o
1 7 8 30.225 29.767 5.982 85.924 o
1 7 9 25.466 30.358 6.165 88.213 o
1 7 10 21.332 12.619 6.260 102.573 o
1 7 11 171.521 155.851 13.136 8.260 o
1 7 12 54.429 52.322 7.749 42.522 o
1 7 13 166.938 149.133 12.857 8.728 o
1 7 14 74.518 93.839 11.824 19.780 o
1 7 15 33.199 25.950 6.541 76.255 o
1 7 16 7.466 9.234 3.870 274.996 o
1 7 17 2.655 2.043 4.501 251.190 o
1 7 18 4.165 4.934 4.243 265.463 o
1 7 19 13.331 9.709 4.491 193.551 o
1 7 20 38.375 35.611 10.360 37.202 o
1 7 21 2.258 3.060 5.753 157.026 o
1 7 22 1.624 8.357 4.851 211.315 o
1 7 23 2.889 2.225 5.030 202.538 o
1 8 0 5.989 2.583 2.773 525.745 o
1 8 1 31.177 10.366 7.397 72.492 o
1 8 2 21.958 22.394 5.236 120.712 o
1 8 3 75.171 74.005 9.841 25.341 o
1 8 4 42.431 38.838 9.339 41.191 o
1 8 5 38.624 19.968 9.437 45.228 o
1 8 6 10.567 6.986 4.839 186.010 o
1 8 7 31.430 50.266 10.582 35.947 o
1 8 8 17.270 21.732 9.775 49.353 o
1 8 9 7.599 8.801 3.926 269.537 o
1 8 10 11.687 13.155 4.980 165.753 o
1 8 11 3.183 7.133 5.210 182.846 o
1 8 12 8.340 13.223 5.421 152.323 o
1 8 13 18.716 22.790 7.453 76.360 o
1 8 14 4.234 13.628 5.259 169.491 o
1 8 15 79.817 70.954 11.431 21.385 o
1 8 16 26.026 38.136 8.256 56.693 o
2 1 0 3852.440 3618.570 34.714 0.026 o
2 1 1 357.628 634.194 47.995 0.987 o
2 1 2 2392.950 2231.300 20.850 0.066 o
2 1 3 220.284 292.414 45.427 1.769 o
2 1 4 537.466 371.536 33.184 1.143 o
2 1 5 531.234 513.550 14.311 1.204 o
2 1 6 5.057 2.855 0.786 1879.440 o
2 1 7 327.714 417.118 17.981 2.290 o
2 1 8 584.351 558.517 11.188 1.030 o
2 1 9 745.874 801.986 37.748 0.523 o
2 1 10 748.602 740.564 12.664 0.625 o
2 1 11 311.765 520.462 43.696 1.281 o
2 1 12 848.583 804.502 13.645 0.503 o
2 1 13 381.906 560.763 37.770 1.204 o
2 1 14 393.293 370.508 9.959 2.201 o
2 1 15 576.304 725.307 27.664 0.796 o
2 1 16 30.174 27.697 3.049 152.693 o
2 1 17 414.344 443.478 13.870 1.789 o
2 1 18 75.886 79.175 5.973 34.235 o
2 1 19 0.626 10.155 4.519 241.063 o
2 1 20 147.191 128.417 8.134 12.811 o
2 1 21 64.302 68.553 7.414 36.398 o
2 1 22 189.564 186.837 11.581 7.281 o
2 1 23 517.123 559.622 33.822 0.978 o
2 1 24 102.317 100.252 8.721 19.717 o
2 1 25 200.032 251.096 15.713 5.211 o
2 1 26 176.834 169.827 12.154 8.018 o
2 1 27 90.972 102.211 9.755 20.001 o
2 1 28 10.858 16.021 3.188 295.816 o
2 1 29 10.728 13.595 4.897 172.155 o
2 1 30 38.969 43.000 6.617 62.717 o
2 1 31 6.369 10.195 5.727 145.168 o
2 1 32 149.120 136.884 12.843 10.009 o
2 1 33 36.082 43.535 7.166 59.429 o
2 1 34 101.849 94.473 12.324 15.781 o
2 1 35 74.257 79.206 11.308 21.850 o
2 1 36 13.415 7.964 3.603 266.276 o
2 1 37 6.318 6.782 5.524 158.228 o
2 1 38 16.230 19.075 6.037 110.916 o
2 2 0 15.583 10.453 1.140 515.440 o
2 2 1 1.473 2.703 0.813 3424.340 o
2 2 2 377.462 375.607 8.398 2.326 o
2 2 3 144.244 151.696 11.772 10.363 o
2 2 4 349.531 350.737 9.011 2.655 o
2 2 5 479.416 501.807 24.440 1.259 o
2 2 6 184.364 168.890 5.852 9.208 o
2 2 7 5158.340 5321.420 110.199 0.013 o
2 2 8 869.828 806.134 13.112 0.486 o
2 2 9 90.845 117.363 5.310 24.618 o
2 2 10 104.499 92.573 4.955 24.709 o
2 2 11 15.344 21.573 3.501 218.636 o
2 2 12 42.307 32.812 2.744 112.735 o
2 2 13 3.468 1.681 0.788 2622.240 o
2 2 14 49.456 36.320 3.689 84.342 o
2 2 15 268.024 274.588 10.925 4.116 o
2 2 16 26.861 26.254 3.414 157.473 o
2 2 17 480.794 503.755 19.215 1.322 o
2 2 18 80.610 78.563 6.218 31.983 o
2 2 19 41.401 42.258 4.864 79.151 o
2 2 20 3.221 5.820 2.434 671.023 o
2 2 21 19.967 18.240 3.583 198.216 o
2 2 22 58.249 57.138 6.016 48.304 o
2 2 23 1062.160 1085.610 29.730 0.298 o
2 2 24 111.060 110.206 9.815 16.523 o
2 2 25 918.343 957.830 36.944 0.373 o
2 2 26 324.387 316.526 16.753 2.778 o
2 2 27 608.241 629.831 42.578 0.707 o
2 2 28 273.022 260.200 15.852 3.771 o
2 2 29 15.567 32.359 6.689 88.456 o
2 2 30 52.535 39.085 6.972 51.679 o
2 2 31 26.381 34.338 6.261 83.221 o
2 2 32 13.466 16.276 3.774 225.945 o
2 2 33 22.687 35.035 8.392 57.871 o
2 2 34 55.092 77.439 12.553 22.159 o
2 2 35 42.775 62.085 11.336 28.929 o
2 2 36 83.428 89.079 13.730 16.149 o
2 2 37 322.222 431.465 35.523 1.631 o
2 3 0 1677.310 1740.610 58.978 0.116 o
2 3 1 375.500 404.464 13.464 2.135 o
2 3 2 848.211 984.774 42.127 0.389 o
2 3 3 1192.910 1275.070 20.872 0.237 o
2 3 4 925.700 1048.360 35.774 0.351 o
2 3 5 892.116 981.153 32.609 0.388 o
2 3 6 1911.750 2082.800 34.799 0.092 o
2 3 7 170.009 199.861 7.986 8.705 o
2 3 8 423.348 480.950 12.436 1.675 o
2 3 9 339.342 373.055 17.248 2.392 o
2 3 10 830.553 931.529 27.006 0.448 o
2 3 11 5.446 6.651 1.361 1072.350 o
2 3 12 429.976 436.035 15.347 1.706 o
2 3 13 158.089 165.130 8.590 10.303 o
2 3 14 756.041 811.346 37.005 0.514 o
2 3 15 1144.830 1092.500 49.230 0.251 o
2 3 16 726.982 783.691 51.642 0.484 o
2 3 17 461.829 441.683 19.492 1.492 o
2 3 18 135.351 190.552 18.956 6.957 o
2 3 19 72.176 73.121 6.482 35.479 o
2 3 20 93.616 79.455 6.750 26.731 o
2 3 21 176.973 203.618 11.443 7.481 o
2 3 22 1150.840 1121.360 39.169 0.256 o
2 3 23 210.685 225.843 12.912 5.702 o
2 3 24 683.944 740.242 23.772 0.665 o
2 3 25 165.044 215.711 14.926 6.828 o
2 3 26 258.792 309.674 30.177 2.510 o
2 3 27 43.156 51.650 7.027 53.216 o
2 3 28 127.796 130.318 11.970 12.146 o
2 3 29 230.303 223.722 16.099 4.797 o
2 3 30 306.550 309.551 19.251 2.848 o
2 3 31 35.111 29.021 9.644 43.446 o
2 3 32 155.536 146.828 20.646 6.446 o
2 3 33 36.920 27.568 8.376 52.703 o
2 3 34 10.430 4.923 3.995 257.178 o
2 3 35 57.615 59.152 13.968 19.895 o
2 4 0 24.971 30.081 4.546 124.616 o
2 4 1 6653.410 6570.800 86.388 0.008 o
2 4 2 730.025 753.569 22.140 0.614 o
2 4 3 2567.150 2558.700 37.253 0.055 o
2 4 4 392.122 437.583 14.273 1.916 o
2 4 5 82.899 74.026 5.829 32.890 o
2 4 6 4.255 1.946 1.789 1084.350 o
2 4 7 159.750 142.333 8.819 10.903 o
2 4 8 382.374 345.206 13.739 2.286 o
2 4 9 108.125 106.151 7.917 19.214 o
2 4 10 424.305 408.299 15.579 1.798 o
2 4 11 480.281 476.507 17.645 1.388 o
2 4 12 35.953 39.098 4.941 87.893 o
2 4 13 161.922 172.552 10.418 9.227 o
2 4 14 0.584 -0.797 1.766 1635.430 o
2 4 15 7.945 4.267 2.404 566.729 o
2 4 16 55.634 65.584 5.889 47.955 o
2 4 17 4.520 2.206 2.488 664.781 o
2 4 18 14.257 9.300 3.220 292.168 o
2 4 19 48.255 39.838 5.206 69.058 o
2 4 20 71.521 73.363 7.463 32.730 o
2 4 21 203.203 213.631 13.504 5.984 o
2 4 22 82.643 78.008 7.976 27.395 o
2 4 23 28.546 25.419 4.800 115.523 o
2 4 24 10.611 10.036 4.096 233.125 o
2 4 25 3.789 4.713 2.413 678.965 o
2 4 26 20.484 9.948 3.551 219.343 o
2 4 27 112.090 107.152 10.803 15.607 o
2 4 28 19.509 20.271 4.732 145.197 o
2 4 29 80.285 50.380 8.044 31.881 o
2 4 30 171.213 171.866 18.930 6.225 o
2 4 31 616.168 628.699 37.238 0.739 o
2 4 32 39.334 49.144 13.496 23.637 o
2 4 33 41.263 29.817 14.591 21.526 o
2 5 0 276.516 270.568 12.877 3.871 o
2 5 1 3.687 4.498 1.405 1343.480 o
2 5 2 439.758 436.360 16.759 1.637 o
2 5 3 1109.520 1206.180 80.582 0.207 o
2 5 4 569.162 586.189 20.727 0.977 o
2 5 5 42.107 36.530 6.278 66.160 o
2 5 6 15.461 11.553 3.066 286.745 o
2 5 7 18.843 19.148 3.877 186.315 o
2 5 8 55.610 53.061 6.969 45.913 o
2 5 9 595.257 682.536 35.480 0.745 o
2 5 10 140.811 138.295 11.454 11.198 o
2 5 11 28.640 30.315 5.387 98.340 o
2 5 12 7.772 4.354 3.522 335.263 o
2 5 13 82.371 78.936 8.396 26.422 o
2 5 14 320.768 339.907 20.069 2.548 o
2 5 15 1655.280 1626.640 38.641 0.129 o
2 5 16 295.475 263.838 15.007 3.497 o
2 5 17 818.876 812.671 49.279 0.430 o
2 5 18 81.443 96.630 11.384 19.360 o
2 5 19 3.359 7.979 2.158 743.952 o
2 5 20 87.527 82.605 9.943 21.923 o
2 5 21 114.629 135.656 22.428 6.959 o
2 5 22 246.340 246.376 17.798 4.096 o
2 5 23 582.425 642.948 26.902 0.855 o
2 5 24 84.612 83.274 8.874 24.424 o
2 5 25 65.508 70.043 8.820 30.972 o
2 5 26 46.188 35.051 6.037 65.560 o
2 5 27 24.338 14.911 4.686 141.067 o
2 5 28 41.246 56.327 10.565 32.867 o
2 5 29 14.558 14.075 4.353 188.804 o
2 5 30 71.760 52.413 15.205 16.675 o
2 5 31 44.913 33.202 13.471 23.988 o
2 6 0 9553.900 10221.000 239.931 0.004 o
2 6 1 3164.800 3070.110 51.646 0.037 o
2 6 2 228.833 320.646 34.067 2.383 o
2 6 3 22.245 21.582 4.668 138.418 o
2 6 4 904.012 960.590 29.638 0.392 o
2 6 5 312.531 326.102 17.458 2.810 o
2 6 6 310.208 323.166 20.046 2.708 o
2 6 7 303.370 298.541 16.634 3.089 o
2 6 8 40.515 43.199 6.488 62.627 o
2 6 9 101.378 82.247 10.053 19.508 o
2 6 10 56.285 62.054 9.243 33.374 o
2 6 11 394.536 382.983 22.189 1.858 o
2 6 12 218.476 199.112 16.561 5.244 o
2 6 13 31.651 26.286 8.886 51.044 o
2 6 14 28.914 24.320 6.067 89.440 o
2 6 15 21.108 22.095 3.789 174.635 o
2 6 16 11.395 15.285 4.405 195.641 o
2 6 17 12.834 10.441 4.402 199.706 o
2 6 18 1.636 4.128 3.325 439.504 o
2 6 19 24.412 24.292 7.718 67.915 o
2 6 20 69.894 54.084 13.702 19.374 o
2 6 21 6.109 7.163 4.348 240.016 o
2 6 22 109.385 82.992 9.764 18.645 o
2 6 23 24.368 19.999 5.921 101.349 o
2 6 24 28.700 27.517 6.735 77.021 o
2 6 25 48.801 57.699 10.530 31.041 o
2 6 26 27.212 19.120 7.162 75.647 o
2 6 27 208.505 232.157 23.598 4.024 o
2 7 0 5.851 14.432 5.044 176.585 o
2 7 1 152.734 133.047 11.093 10.738 o
2 7 2 177.255 218.866 14.596 6.463 o
2 7 3 108.048 79.621 10.702 17.877 o
2 7 4 108.454 108.720 14.465 12.509 o
2 7 5 88.001 89.992 10.453 20.371 o
2 7 6 4.814 19.224 4.718 192.529 o
2 7 7 8.806 3.702 2.779 460.436 o
2 7 8 34.368 51.083 7.846 52.279 o
2 7 9 16.348 5.203 4.112 215.524 o
2 7 10 2.925 4.438 3.583 369.829 o
2 7 11 2.053 2.170 3.779 352.443 o
2 7 12 14.070 15.842 4.390 185.174 o
2 7 13 32.356 24.824 9.261 47.959 o
2 7 14 366.703 395.593 26.458 1.833 o
2 7 15 46.248 45.093 8.713 42.250 o
2 7 16 652.850 690.992 35.431 0.671 o
2 7 17 22.554 17.282 5.250 124.267 o
2 7 18 271.192 346.606 25.835 2.585 o
2 7 19 0.433 5.881 2.474 746.464 o
2 7 20 6.958 0.426 3.159 431.482 o
2 7 21 6.671 15.444 6.042 127.676 o
2 7 22 54.178 51.249 16.680 15.681 o
2 8 0 1734.250 1772.130 84.892 0.103 o
2 8 1 230.124 226.903 20.384 4.190 o
2 8 2 106.994 75.558 12.134 16.465 o
2 8 3 72.129 52.055 8.570 32.492 o
2 8 4 59.886 48.709 11.421 26.667 o
2 8 5 58.440 58.909 8.530 36.010 o
2 8 6 55.509 61.665 9.513 32.632 o
2 8 7 15.757 13.059 4.635 171.181 o
2 8 8 10.073 11.299 3.329 308.433 o
2 8 9 43.263 62.980 9.533 35.957 o
2 8 10 34.276 26.166 5.994 83.034 o
2 8 11 22.217 22.813 10.461 42.455 o
2 8 12 1.901 0.978 2.476 781.926 o
2 8 13 1.540 5.026 2.936 541.184 o
2 8 14 9.914 9.141 3.514 297.444 o
3 1 0 8.979 7.076 1.198 859.927 o
3 1 1 295.786 283.519 8.920 3.702 o
3 1 2 34.024 34.263 2.878 131.891 o
3 1 3 33.355 33.124 2.895 135.506 o
3 1 4 89.254 75.925 5.220 31.500 o
3 1 5 13.496 15.398 2.371 359.377 o
3 1 6 147.510 147.434 5.315 13.036 o
3 1 7 78.433 85.919 4.601 35.033 o
3 1 8 121.893 123.605 7.423 16.325 o
3 1 9 1495.770 1709.990 67.123 0.131 o
3 1 10 77.559 98.736 5.179 31.685 o
3 1 11 509.522 706.235 49.585 0.714 o
3 1 12 417.337 428.986 11.762 1.844 o
3 1 13 16.196 15.067 2.521 312.593 o
3 1 14 557.757 527.968 12.511 1.125 o
3 1 15 218.339 262.744 17.030 4.527 o
3 1 16 382.503 313.811 12.172 2.448 o
3 1 17 118.238 127.475 13.575 11.855 o
3 1 18 80.028 68.663 6.889 32.233 o
3 1 19 18.351 20.855 2.944 236.229 o
3 1 20 50.333 59.694 5.793 54.046 o
3 1 21 1589.040 1598.170 55.278 0.132 o
3 1 22 393.082 369.648 13.400 2.135 o
3 1 23 448.093 461.601 20.923 1.482 o
3 1 24 252.451 244.772 11.646 4.638 o
3 1 25 479.698 501.079 29.700 1.180 o
3 1 26 12.732 14.417 2.668 341.696 o
3 1 27 41.555 48.410 5.403 69.719 o
3 1 28 4.927 5.627 2.791 511.744 o
3 1 29 6.899 12.147 4.799 192.070 o
3 1 30 61.502 58.981 9.419 31.673 o
3 1 31 11.427 11.162 4.831 177.345 o
3 1 32 17.959 10.778 4.016 201.294 o
3 1 33 10.436 20.690 5.838 124.764 o
3 1 34 12.140 10.875 6.029 123.367 o
3 1 35 16.809 20.593 5.602 121.398 o
3 1 36 13.728 7.366 5.908 127.827 o
3 2 0 0.138 1.249 0.814 6004.860 o
3 2 1 930.268 846.726 16.317 0.429 o
3 2 2 11.374 9.226 1.395 635.653 o
3 2 3 439.282 406.221 10.762 1.802 o
3 2 4 80.019 91.752 4.845 32.714 o
3 2 5 284.516 290.014 9.076 3.820 o
3 2 6 292.478 281.802 9.952 3.716 o
3 2 7 2009.610 2031.940 29.737 0.088 o
3 2 8 787.378 806.373 18.447 0.544 o
3 2 9 1821.850 1847.270 38.761 0.105 o
3 2 10 1100.860 1118.040 18.739 0.288 o
3 2 11 300.683 328.404 10.269 3.266 o
3 2 12 135.340 157.050 7.659 12.809 o
3 2 13 367.503 381.369 18.602 2.123 o
3 2 14 289.889 271.986 9.611 3.851 o
3 2 15 159.910 168.468 7.996 10.260 o
3 2 16 90.861 80.192 5.635 29.450 o
3 2 17 56.874 69.520 5.772 46.562 o
3 2 18 221.701 219.383 10.516 5.830 o
3 2 19 448.806 461.861 15.445 1.564 o
3 2 20 264.961 241.119 12.089 4.387 o
3 2 21 1157.980 1199.780 27.573 0.252 o
3 2 22 630.103 641.181 23.557 0.803 o
3 2 23 925.961 869.917 34.501 0.395 o
3 2 24 1857.410 1790.630 63.297 0.100 o
3 2 25 2592.300 2563.000 75.313 0.052 o
3 2 26 38.438 57.259 6.968 54.895 o
3 2 27 200.522 213.523 15.470 5.698 o
3 2 28 72.576 77.368 9.633 26.034 o
3 2 29 2.767 4.025 2.257 805.020 o
3 2 30 13.795 13.373 3.890 223.685 o
3 2 31 1.473 0.174 3.625 395.661 o
3 2 32 2.534 7.291 5.568 162.778 o
3 2 33 54.801 57.365 10.125 31.126 o
3 2 34 27.920 25.020 6.642 80.417 o
3 2 35 4.228 1.576 3.596 368.786 o
3 3 0 125.402 129.800 5.555 16.635 o
3 3 1 73.374 70.135 4.407 41.838 o
3 3 2 45.042 38.854 3.540 91.096 o
3 3 3 32.962 31.626 3.096 135.095 o
3 3 4 58.252 67.955 4.929 50.078 o
3 3 5 302.177 328.952 12.127 3.165 o
3 3 6 231.291 230.375 15.331 4.813 o
3 3 7 36.292 38.872 3.890 103.090 o
3 3 8 116.048 146.015 8.005 15.236 o
3 3 9 222.985 282.608 10.847 4.944 o
3 3 10 95.026 129.898 8.789 18.450 o
3 3 11 163.561 189.049 8.845 9.146 o
3 3 12 220.903 288.338 18.824 4.050 o
3 3 13 94.397 111.630 6.794 22.605 o
3 3 14 257.834 289.515 15.091 3.843 o
3 3 15 390.695 353.946 15.368 2.155 o
3 3 16 37.493 32.700 3.248 117.725 o
3 3 17 62.456 68.373 5.415 45.136 o
3 3 18 42.340 32.188 5.163 80.889 o
3 3 19 366.763 361.074 15.533 2.291 o
3 3 20 1356.350 1426.150 52.534 0.173 o
3 3 21 1207.750 1344.260 71.401 0.188 o
3 3 22 363.285 393.947 25.182 1.896 o
3 3 23 257.244 276.962 15.440 3.918 o
3 3 24 151.578 173.274 13.311 8.719 o
3 3 25 109.776 94.678 9.004 18.637 o
3 3 26 25.727 40.516 5.967 85.101 o
3 3 27 15.262 14.119 4.235 192.719 o
3 3 28 6.431 6.421 2.921 446.541 o
3 3 29 5.674 4.799 2.634 548.999 o
3 3 30 18.481 13.934 6.136 108.690 o
3 3 31 29.840 20.133 6.736 79.430 o
3 3 32 27.381 34.444 7.211 68.677 o
3 3 33 7.189 6.342 5.222 173.259 o
3 3 34 5.721 0.199 5.033 197.384 o
3 4 0 124.957 135.685 7.721 14.984 o
3 4 1 108.183 99.110 7.693 20.052 o
3 4 2 219.773 180.043 7.896 6.911 o
3 4 3 26.680 39.085 4.590 109.951 o
3 4 4 19.009 15.907 2.452 284.437 o
3 4 5 26.962 33.559 3.991 129.325 o
3 4 6 185.300 180.107 9.415 8.107 o
3 4 7 761.118 791.194 24.150 0.560 o
3 4 8 16.612 22.035 3.229 226.423 o
3 4 9 58.151 90.868 9.056 29.417 o
3 4 10 312.530 285.920 12.748 3.270 o
3 4 11 0.083 2.719 2.054 1154.320 o
3 4 12 115.198 121.377 8.271 16.694 o
3 4 13 386.766 454.510 16.365 1.857 o
3 4 14 58.720 52.093 5.514 52.384 o
3 4 15 175.738 218.108 11.548 7.218 o
3 4 16 2.137 1.560 1.828 1257.660 o
3 4 17 19.727 19.553 2.817 238.728 o
3 4 18 36.965 27.505 4.365 105.251 o
3 4 19 1.131 4.835 1.590 1460.790 o
3 4 20 21.044 11.511 3.684 204.188 o
3 4 21 183.603 198.669 20.344 5.286 o
3 4 22 167.082 173.919 12.584 8.232 o
3 4 23 217.417 231.986 19.079 4.540 o
3 4 24 426.650 437.819 20.942 1.613 o
3 4 25 71.034 99.769 12.281 19.077 o
3 4 26 33.892 26.875 9.932 42.256 o
3 4 27 12.760 8.341 9.166 59.241 o
3 4 28 1.612 0.257 5.307 187.846 o
3 4 29 13.069 19.233 5.796 122.978 o
3 4 30 7.510 0.422 4.483 236.107 o
3 4 31 0.129 4.453 5.030 206.972 o
3 4 32 23.861 33.529 8.507 56.481 o
3 5 0 2.912 4.511 2.356 738.689 o
3 5 1 129.079 124.430 8.878 14.385 o
3 5 2 32.360 32.420 4.196 112.934 o
3 5 3 1012.600 1149.690 36.609 0.296 o
3 5 4 225.887 223.508 12.712 5.365 o
3 5 5 248.045 329.741 28.117 2.664 o
3 5 6 207.130 210.058 13.724 5.884 o
3 5 7 78.572 105.829 9.194 22.760 o
3 5 8 51.584 51.531 7.010 48.322 o
3 5 9 3.079 5.679 2.694 580.466 o
3 5 10 5.225 6.036 3.161 416.478 o
3 5 11 40.117 29.284 5.427 82.160 o
3 5 12 10.295 13.036 3.949 239.030 o
3 5 13 1108.490 1173.700 39.770 0.260 o
3 5 14 30.469 33.403 5.799 86.317 o
3 5 15 6.821 17.334 5.988 127.992 o
3 5 16 166.547 162.850 13.205 8.304 o
3 5 17 395.219 422.097 43.608 1.205 o
3 5 18 198.817 210.932 14.957 5.875 o
3 5 19 40.340 19.603 9.584 43.671 o
3 5 20 81.079 72.309 9.137 25.861 o
3 5 21 29.329 39.340 6.713 71.324 o
3 5 22 12.146 8.991 2.450 418.737 o
3 5 23 36.236 42.487 7.604 55.700 o
3 5 24 37.349 44.181 7.513 55.294 o
3 5 25 16.135 20.518 5.517 125.390 o
3 5 26 64.777 57.804 8.738 33.302 o
3 5 27 4.106 9.887 5.408 165.722 o
3 5 28 18.929 21.351 6.676 90.951 o
3 5 29 60.815 55.908 14.018 19.626 o
3 6 0 515.645 498.087 20.479 1.212 o
3 6 1 233.958 300.940 22.823 3.374 o
3 6 2 356.578 366.721 19.009 2.229 o
3 6 3 171.433 193.249 14.562 7.090 o
3 6 4 483.212 550.271 29.928 1.109 o
3 6 5 456.350 452.376 22.448 1.443 o
3 6 6 45.129 58.813 8.760 39.783 o
3 6 7 271.360 297.484 18.385 3.344 o
3 6 8 32.108 19.818 3.961 134.894 o
3 6 9 7.049 6.131 3.869 288.131 o
3 6 10 193.851 190.826 14.983 6.298 o
3 6 11 92.516 125.838 15.548 12.089 o
3 6 12 220.509 211.863 16.137 5.125 o
3 6 13 12.084 11.701 5.302 151.192 o
3 6 14 250.945 202.402 15.754 4.644 o
3 6 15 79.431 92.951 14.073 15.888 o
3 6 16 49.800 42.528 7.012 52.029 o
3 6 17 57.526 35.655 7.386 47.131 o
3 6 18 38.650 20.548 5.376 90.833 o
3 6 19 170.846 163.440 16.352 7.107 o
3 6 20 25.780 27.237 8.252 59.785 o
3 6 21 22.095 13.672 5.130 132.886 o
3 6 22 26.641 35.577 7.363 66.920 o
3 6 23 40.095 40.270 7.962 51.196 o
3 6 24 17.337 13.634 5.363 135.098 o
3 6 25 3.560 9.142 8.537 71.158 o
3 7 0 61.439 64.078 7.269 39.044 o
3 7 1 11.502 7.116 3.250 324.282 o
3 7 2 126.776 119.936 11.440 13.014 o
3 7 3 135.346 130.315 12.764 11.114 o
3 7 4 136.780 149.658 13.580 9.990 o
3 7 5 39.796 37.484 6.399 66.526 o
3 7 6 103.450 107.546 11.232 16.113 o
3 7 7 38.778 61.991 9.410 38.123 o
3 7 8 72.058 84.647 11.852 20.714 o
3 7 9 26.683 26.222 5.876 94.682 o
3 7 10 8.252 11.016 4.609 202.187 o
3 7 11 13.177 12.653 3.973 222.799 o
3 7 12 108.150 83.508 9.816 18.721 o
3 7 13 206.279 198.377 16.262 5.596 o
3 7 14 69.335 52.644 13.303 20.306 o
3 7 15 143.494 121.999 13.494 10.449 o
3 7 16 103.682 116.217 13.338 13.574 o
3 7 17 346.502 360.457 24.822 2.091 o
3 7 18 121.372 174.774 18.090 8.001 o
3 7 19 29.952 35.504 7.492 63.104 o
3 7 20 24.534 20.258 4.956 125.591 o
3 8 0 1.358 10.886 9.256 61.257 o
3 8 1 1839.120 1767.580 52.107 0.104 o
3 8 2 198.689 202.545 17.387 5.513 o
3 8 3 286.169 253.820 20.474 3.261 o
3 8 4 71.122 50.389 8.823 32.198 o
3 8 5 4.704 6.671 4.966 195.901 o
3 8 6 6.319 4.285 4.172 263.708 o
3 8 7 9.501 7.888 5.239 164.792 o
3 8 8 11.431 13.430 5.406 146.171 o
3 8 9 65.144 80.728 11.198 23.457 o
3 8 10 7.401 0.093 3.681 333.266 o
4 1 0 6.002 9.243 1.426 897.593 o
4 1 1 164.538 198.616 10.936 8.267 o
4 1 2 255.430 286.626 14.077 3.987 o
4 1 3 218.912 241.589 10.233 5.629 o
4 1 4 114.246 124.099 6.447 18.142 o
4 1 5 14.991 20.276 2.109 332.557 o
4 1 6 486.480 491.256 16.743 1.353 o
4 1 7 1001.310 1079.880 35.040 0.315 o
4 1 8 704.075 757.345 36.615 0.581 o
4 1 9 297.199 363.686 19.767 2.660 o
4 1 10 415.381 583.683 42.558 1.022 o
4 1 11 488.974 682.074 43.068 0.819 o
4 1 12 287.647 307.544 24.010 2.728 o
4 1 13 122.970 171.947 10.498 11.787 o
4 1 14 171.406 188.434 10.525 8.295 o
4 1 15 196.924 268.445 16.432 4.978 o
4 1 16 105.082 129.656 9.860 16.022 o
4 1 17 270.491 280.418 22.104 3.154 o
4 1 18 520.017 643.145 46.864 0.765 o
4 1 19 673.248 620.688 27.057 0.737 o
4 1 20 928.418 1055.440 68.957 0.284 o
4 1 21 1445.790 1274.650 39.931 0.177 o
4 1 22 853.083 866.613 36.282 0.433 o
4 1 23 665.069 690.782 31.304 0.681 o
4 1 24 1391.120 1413.960 47.395 0.171 o
4 1 25 1264.090 1435.490 137.834 0.120 o
4 1 26 428.844 473.952 24.962 1.455 o
4 1 27 59.809 78.498 9.817 28.334 o
4 1 28 13.873 7.836 4.350 204.204 o
4 1 29 22.252 25.153 6.029 98.319 o
4 1 30 12.490 4.036 3.983 249.012 o
4 1 31 0.041 7.597 3.356 430.445 o
4 1 32 11.673 17.934 6.418 107.311 o
4 1 33 9.018 5.546 4.774 197.616 o
4 1 34 54.985 56.816 8.732 36.720 o
4 2 0 2754.480 2966.370 62.274 0.044 o
4 2 1 547.959 539.593 16.416 1.109 o
4 2 2 121.023 265.014 24.034 5.028 o
4 2 3 648.198 644.920 17.456 0.802 o
4 2 4 318.458 387.136 14.259 2.615 o
4 2 5 654.502 591.707 16.640 0.838 o
4 2 6 160.571 276.652 30.832 3.325 o
4 2 7 1430.690 1380.210 26.201 0.177 o
4 2 8 4626.660 5313.220 155.359 0.015 o
4 2 9 205.987 242.549 13.359 5.537 o
4 2 10 4.492 11.613 3.542 329.271 o
4 2 11 76.646 74.272 6.237 34.194 o
4 2 12 91.062 137.877 14.316 12.838 o
4 2 13 48.279 45.004 4.337 73.926 o
4 2 14 44.569 59.106 5.659 59.699 o
4 2 15 68.729 63.251 5.414 43.022 o
4 2 16 100.020 126.919 8.144 18.608 o
4 2 17 157.502 157.170 9.200 10.396 o
4 2 18 64.940 74.615 6.989 36.448 o
4 2 19 65.286 81.555 5.662 39.222 o
4 2 20 266.901 260.511 14.021 4.017 o
4 2 21 105.206 89.603 7.751 21.399 o
4 2 22 15.755 21.436 4.754 153.093 o
4 2 23 378.553 380.562 21.010 1.985 o
4 2 24 4520.310 4895.770 91.956 0.017 o
4 2 25 679.897 663.366 35.760 0.655 o
4 2 26 47.569 105.969 16.277 14.927 o
4 2 27 185.179 186.330 14.561 6.739 o
4 2 28 145.586 171.811 15.207 8.297 o
4 2 29 216.121 230.526 17.879 4.755 o
4 2 30 33.612 29.480 7.169 66.305 o
4 2 31 79.818 87.882 10.765 21.303 o
4 2 32 354.742 415.596 28.107 1.787 o
4 2 33 55.188 56.943 9.312 34.198 o
4 3 0 0.780 2.655 1.270 2359.620 o
4 3 1 33.370 30.465 3.125 135.020 o
4 3 2 21.067 13.979 2.423 275.894 o
4 3 3 44.691 35.853 3.722 92.299 o
4 3 4 347.745 410.860 19.341 2.131 o
4 3 5 161.494 162.791 9.486 9.853 o
4 3 6 126.408 143.293 11.053 12.329 o
4 3 7 199.507 186.520 10.266 7.176 o
4 3 8 1080.870 1291.650 28.087 0.261 o
4 3 9 46.797 50.926 5.634 61.491 o
4 3 10 145.254 174.990 11.358 9.771 o
4 3 11 172.393 194.436 11.950 7.734 o
4 3 12 159.049 233.398 17.949 5.991 o
4 3 13 219.059 234.351 13.645 5.271 o
4 3 14 111.710 154.228 11.287 12.945 o
4 3 15 199.347 169.407 10.255 7.532 o
4 3 16 50.694 78.276 12.181 23.633 o
4 3 17 120.940 107.799 7.374 17.606 o
4 3 18 13.554 20.732 5.776 121.513 o
4 3 19 163.727 177.272 12.736 8.260 o
4 3 20 700.510 781.949 31.772 0.594 o
4 3 21 614.329 573.417 23.380 0.885 o
4 3 22 561.723 681.707 44.519 0.714 o
4 3 23 19.283 16.376 5.076 138.116 o
4 3 24 1168.430 1366.050 42.129 0.219 o
4 3 25 150.703 134.216 13.299 9.779 o
4 3 26 149.941 176.573 15.311 7.980 o
4 3 27 27.385 23.491 5.732 98.508 o
4 3 28 36.484 35.679 7.020 63.426 o
4 3 29 34.016 32.786 5.935 80.359 o
4 3 30 100.851 108.096 12.568 14.935 o
4 3 31 3.614 3.635 3.353 411.986 o
4 3 32 118.373 124.109 14.645 11.212 o
4 4 0 70.978 61.196 5.846 40.795 o
4 4 1 6.048 3.221 2.054 777.342 o
4 4 2 16.032 9.751 3.530 248.774 o
4 4 3 265.182 271.117 12.776 4.059 o
4 4 4 178.379 162.151 9.940 8.765 o
4 4 5 71.248 61.981 6.414 38.457 o
4 4 6 12.532 11.425 2.108 443.072 o
4 4 7 231.871 253.879 14.051 4.717 o
4 4 8 781.315 852.535 27.744 0.508 o
4 4 9 106.112 114.532 10.377 16.296 o
4 4 10 120.303 130.166 10.883 13.541 o
4 4 11 91.861 91.866 9.480 21.128 o
4 4 12 50.730 40.322 4.575 71.707 o
4 4 13 10.335 5.385 3.570 302.557 o
4 4 14 62.083 57.419 7.427 39.533 o
4 4 15 30.800 22.689 4.900 111.401 o
4 4 16 1.920 1.785 3.295 458.476 o
4 4 17 31.233 31.606 5.866 85.431 o
4 4 18 48.302 45.074 7.062 51.816 o
4 4 19 64.932 75.162 8.938 30.055 o
4 4 20 40.943 46.224 7.071 56.060 o
4 4 21 18.770 23.748 5.781 110.359 o
4 4 22 35.549 21.804 4.879 103.730 o
4 4 23 143.576 202.353 24.045 5.176 o
4 4 24 687.189 736.726 31.794 0.629 o
4 4 25 706.080 740.330 36.206 0.589 o
4 4 26 310.664 312.406 21.135 2.690 o
4 4 27 225.427 264.349 19.477 4.088 o
4 4 28 60.709 77.492 11.280 24.310 o
4 4 29 76.659 79.550 11.816 20.490 o
4 4 30 38.250 33.442 8.467 49.894 o
4 5 0 288.849 255.486 12.020 3.855 o
4 5 1 1018.220 1048.490 26.913 0.324 o
4 5 2 698.388 681.899 20.006 0.697 o
4 5 3 576.023 595.846 32.898 0.855 o
4 5 4 338.876 330.166 17.694 2.548 o
4 5 5 275.394 289.485 23.577 2.946 o
4 5 6 261.262 273.218 14.409 3.973 o
4 5 7 241.753 233.956 14.011 4.723 o
4 5 8 93.354 80.324 8.221 24.062 o
4 5 9 105.783 98.515 9.525 18.332 o
4 5 10 40.107 31.488 5.190 83.951 o
4 5 11 28.916 23.373 4.760 117.863 o
4 5 12 54.775 54.499 6.955 46.051 o
4 5 13 48.318 47.755 7.335 49.168 o
4 5 14 70.596 69.537 8.841 29.563 o
4 5 15 223.598 224.380 16.448 4.878 o
4 5 16 19.117 26.045 5.641 111.579 o
4 5 17 0.594 1.521 2.517 797.710 o
4 5 18 3.329 8.588 3.808 313.471 o
4 5 19 58.234 44.762 8.012 41.164 o
4 5 20 159.425 160.259 12.988 8.775 o
4 5 21 339.318 343.422 21.737 2.320 o
4 5 22 20.955 18.876 6.033 104.381 o
4 5 23 57.183 45.939 9.604 34.042 o
4 5 24 28.093 24.299 7.089 73.821 o
4 5 25 8.665 8.029 4.895 186.770 o
4 5 26 40.402 49.078 9.531 39.066 o
4 5 27 21.600 19.413 7.493 74.836 o
4 6 0 96.592 142.729 12.040 14.212 o
4 6 1 224.128 216.550 15.134 5.145 o
4 6 2 75.734 92.626 10.325 22.415 o
4 6 3 114.520 134.283 11.973 13.053 o
4 6 4 174.750 187.559 14.502 7.090 o
4 6 5 50.632 51.241 7.732 44.634 o
4 6 6 40.811 33.813 6.230 69.080 o
4 6 7 7.091 10.089 1.971 631.137 o
4 6 8 57.232 47.451 8.361 39.311 o
4 6 9 17.275 13.518 8.224 68.516 o
4 6 10 9.861 4.492 2.445 507.618 o
4 6 11 124.611 68.821 16.540 11.089 o
4 6 12 110.149 94.288 10.783 16.595 o
4 6 13 3.293 0.225 4.231 283.624 o
4 6 14 4.243 2.097 4.061 294.861 o
4 6 15 28.596 27.637 6.034 88.360 o
4 6 16 26.963 21.459 6.150 92.099 o
4 6 17 7.826 11.073 4.722 195.863 o
4 6 18 14.030 13.135 5.163 151.074 o
4 6 19 3.321 6.062 4.551 235.368 o
4 6 20 6.401 11.090 6.692 109.289 o
4 6 21 0.849 -3.056 2.883 629.078 o
4 6 22 16.898 20.081 7.824 72.741 o
4 7 0 148.861 142.579 12.783 9.888 o
4 7 1 11.492 10.305 5.800 133.123 o
4 7 2 75.170 77.534 9.858 24.936 o
4 7 3 43.526 47.173 7.923 47.936 o
4 7 4 13.812 12.407 3.540 253.874 o
4 7 5 48.138 40.649 7.291 51.610 o
4 7 6 33.244 31.486 5.751 84.790 o
4 7 7 6.618 9.727 3.691 299.874 o
4 7 8 21.568 19.405 5.058 130.027 o
4 7 9 88.375 92.044 11.320 18.824 o
4 7 10 26.731 17.542 6.193 93.999 o
4 7 11 58.737 69.750 10.123 28.693 o
4 7 12 5.497 4.667 4.295 254.001 o
4 7 13 49.847 63.386 10.658 29.687 o
4 7 14 59.441 30.379 9.058 38.248 o
4 7 15 23.929 17.817 5.987 102.004 o
4 7 16 43.262 23.503 11.339 32.683 o
5 1 0 8.242 6.213 2.196 591.278 o
5 1 1 71.269 67.585 5.526 40.158 o
5 1 2 43.192 37.726 3.371 97.499 o
5 1 3 5.652 6.446 1.703 881.218 o
5 1 4 74.461 69.885 4.716 40.433 o
5 1 5 107.706 111.419 6.776 20.029 o
5 1 6 34.230 39.415 2.988 121.780 o
5 1 7 1142.480 1208.950 25.594 0.257 o
5 1 8 190.706 168.211 7.117 8.627 o
5 1 9 369.858 416.523 11.614 2.172 o
5 1 10 110.720 93.074 5.221 22.862 o
5 1 11 341.084 359.289 11.500 2.627 o
5 1 12 31.532 29.883 2.758 150.578 o
5 1 13 236.396 295.244 12.034 4.421 o
5 1 14 3.627 2.064 1.604 1304.240 o
5 1 15 359.225 407.111 14.952 2.199 o
5 1 16 252.937 235.649 10.233 4.855 o
5 1 17 46.084 65.966 7.465 44.768 o
5 1 18 92.839 80.823 9.575 21.775 o
5 1 19 25.994 19.760 6.033 96.813 o
5 1 20 371.068 346.836 20.983 2.130 o
5 1 21 1995.020 2293.210 84.921 0.075 o
5 1 22 88.849 111.269 12.231 16.378 o
5 1 23 675.947 766.907 36.362 0.603 o
5 1 24 137.793 118.664 12.693 11.385 o
5 1 25 662.532 710.329 34.743 0.654 o
5 1 26 31.039 21.732 7.432 67.894 o
5 1 27 10.086 10.082 5.846 133.900 o
5 1 28 6.646 1.814 2.083 769.079 o
5 1 29 4.974 4.250 3.967 295.841 o
5 1 30 6.132 4.276 5.440 165.621 o
5 1 31 11.555 10.809 4.448 201.003 o
5 1 32 5.636 7.495 4.117 264.616 o
5 2 0 2.799 6.414 2.303 731.850 o
5 2 1 0.533 0.456 2.275 996.391 o
5 2 2 54.481 55.143 6.701 47.443 o
5 2 3 51.523 53.604 5.496 57.397 o
5 2 4 35.419 34.624 4.424 100.388 o
5 2 5 175.643 165.889 9.971 8.802 o
5 2 6 495.428 530.399 19.093 1.238 o
5 2 7 89.899 96.607 7.685 23.936 o
5 2 8 735.442 745.091 21.689 0.614 o
5 2 9 3.622 2.950 1.635 1226.430 o
5 2 10 279.328 302.436 18.029 3.248 o
5 2 11 75.340 80.606 9.157 26.178 o
5 2 12 173.069 205.254 18.791 5.793 o
5 2 13 12.137 10.028 4.213 216.664 o
5 2 14 104.529 91.280 9.191 19.485 o
5 2 15 12.825 7.431 2.080 483.671 o
5 2 16 4.373 7.437 3.459 363.009 o
5 2 17 10.988 12.371 3.256 303.709 o
5 2 18 43.232 45.132 7.901 48.754 o
5 2 19 179.552 180.252 16.206 6.598 o
5 2 20 696.322 722.775 38.517 0.594 o
5 2 21 502.612 528.148 28.279 1.111 o
5 2 22 814.371 991.034 61.667 0.351 o
5 2 23 137.203 135.798 14.364 9.947 o
5 2 24 727.729 842.662 46.393 0.487 o
5 2 25 49.126 48.482 8.664 40.727 o
5 2 26 210.075 204.700 18.110 5.100 o
5 2 27 79.596 71.052 11.164 21.937 o
5 2 28 26.590 21.313 4.604 129.734 o
5 2 29 9.097 12.896 4.668 191.925 o
5 2 30 47.287 45.798 19.526 12.407 o
5 2 31 58.674 65.918 10.383 28.337 o
5 3 0 498.015 482.391 19.829 1.294 o
5 3 1 25.493 28.997 4.232 133.169 o
5 3 2 1.116 0.160 1.162 3128.830 o
5 3 3 4.183 2.222 1.781 1085.690 o
5 3 4 1.138 1.256 1.900 1293.420 o
5 3 5 37.687 40.751 5.273 79.994 o
5 3 6 118.940 113.286 9.952 15.282 o
5 3 7 306.653 313.021 19.718 2.803 o
5 3 8 109.278 129.498 11.027 14.520 o
5 3 9 158.679 179.926 12.475 8.518 o
5 3 10 71.594 102.231 10.716 21.564 o
5 3 11 223.341 231.560 15.928 4.884 o
5 3 12 39.372 58.078 8.862 41.546 o
5 3 13 167.708 172.992 14.089 7.750 o
5 3 14 137.282 156.561 12.125 10.479 o
5 3 15 3.325 -0.028 3.336 441.430 o
5 3 16 55.454 66.968 8.993 33.833 o
5 3 17 60.832 46.590 7.036 44.514 o
5 3 18 138.689 170.217 15.704 8.423 o
5 3 19 216.762 269.345 17.904 4.384 o
5 3 20 2198.790 2423.560 91.950 0.063 o
5 3 21 1112.400 1093.000 42.179 0.267 o
5 3 22 130.851 211.761 23.838 5.369 o
5 3 23 309.346 349.323 24.209 2.391 o
5 3 24 89.493 78.877 13.890 15.849 o
5 3 25 196.509 185.873 17.258 5.797 o
5 3 26 40.275 49.252 9.634 38.527 o
5 3 27 25.802 24.697 7.703 67.058 o
5 3 28 14.732 20.260 5.568 126.577 o
5 3 29 0.596 1.183 3.909 344.643 o
5 4 0 45.348 45.016 4.692 74.251 o
5 4 1 240.564 234.868 10.446 5.132 o
5 4 2 650.401 704.213 25.048 0.723 o
5 4 3 311.540 354.670 18.428 2.642 o
5 4 4 56.092 53.112 6.240 49.694 o
5 4 5 182.513 215.230 12.951 6.716 o
5 4 6 515.505 631.995 37.633 0.875 o
5 4 7 346.031 355.517 17.087 2.414 o
5 4 8 183.087 225.515 21.122 4.881 o
5 4 9 273.925 295.294 16.279 3.483 o
5 4 10 23.821 27.152 5.164 114.361 o
5 4 11 8.173 6.822 2.218 578.277 o
5 4 12 92.654 84.157 8.803 22.801 o
5 4 13 57.800 46.305 7.000 46.384 o
5 4 14 0.377 5.778 4.511 251.821 o
5 4 15 101.864 120.333 12.744 14.103 o
5 4 16 23.428 14.448 4.456 152.738 o
5 4 17 88.953 93.394 13.787 15.364 o
5 4 18 276.900 274.630 19.967 3.289 o
5 4 19 19.983 14.062 6.735 92.447 o
5 4 20 72.221 77.437 13.241 18.654 o
5 4 21 296.243 366.545 24.443 2.410 o
5 4 22 87.741 95.720 13.978 15.141 o
5 4 23 168.684 195.555 18.065 6.207 o
5 4 24 118.915 109.623 14.079 12.057 o
5 4 25 451.596 513.739 31.502 1.207 o
5 4 26 270.432 291.746 34.349 2.217 o
5 4 27 129.733 151.921 17.756 8.260 o
5 5 0 19.582 30.928 5.109 120.446 o
5 5 1 20.489 20.139 4.377 156.106 o
5 5 2 32.494 26.754 4.242 118.107 o
5 5 3 43.499 24.424 7.235 60.257 o
5 5 4 188.774 210.703 14.310 6.297 o
5 5 5 325.814 350.384 20.063 2.467 o
5 5 6 202.147 243.829 16.810 5.070 o
5 5 7 286.465 312.182 17.063 3.175 o
5 5 8 363.259 391.961 19.281 2.095 o
5 5 9 114.816 118.328 10.900 14.634 o
5 5 10 24.793 41.450 7.435 65.270 o
5 5 11 21.467 8.948 3.632 211.657 o
5 5 12 574.688 655.781 42.354 0.733 o
5 5 13 362.892 391.979 24.096 1.940 o
5 5 14 174.465 189.198 19.526 5.776 o
5 5 15 14.336 7.239 5.177 156.878 o
5 5 16 121.905 91.589 12.209 14.084 o
5 5 17 219.685 220.503 18.902 4.629 o
5 5 18 238.779 289.296 21.841 3.481 o
5 5 19 445.471 480.719 29.463 1.305 o
5 5 20 328.510 453.267 44.124 1.310 o
5 5 21 308.544 334.897 24.322 2.442 o
5 5 22 494.009 566.052 33.106 1.026 o
5 5 23 218.543 234.936 22.926 3.961 o
5 6 0 31.235 32.853 5.810 85.531 o
5 6 1 10.519 7.742 2.488 452.288 o
5 6 2 1.546 -0.788 3.329 466.069 o
5 6 3 66.756 52.690 7.926 36.553 o
5 6 4 178.463 170.675 13.483 7.549 o
5 6 5 77.874 53.816 7.478 33.874 o
5 6 6 252.661 282.520 20.459 3.487 o
5 6 7 31.726 26.973 6.105 83.806 o
5 6 8 133.341 141.566 14.571 9.891 o
5 6 9 3.644 8.192 5.775 149.373 o
5 6 10 14.917 10.733 4.855 166.288 o
5 6 11 25.179 15.460 6.684 87.329 o
5 6 12 0.652 2.129 5.683 164.220 o
5 6 13 17.977 6.453 4.298 193.538 o
5 6 14 35.558 36.263 8.900 47.179 o
5 6 15 5.364 10.333 5.682 148.920 o
5 6 16 21.785 11.131 5.359 128.650 o
5 6 17 28.481 26.770 5.313 102.934 o
5 6 18 4.075 12.163 4.928 192.208 o
5 7 0 1.657 5.104 3.099 490.067 o
5 7 1 8.576 -1.592 2.645 534.344 o
5 7 2 16.917 18.567 5.165 137.806 o
5 7 3 16.597 20.668 4.747 152.084 o
5 7 4 3.454 7.639 3.451 372.661 o
5 7 5 14.889 15.241 4.879 158.809 o
5 7 6 5.942 7.463 4.461 229.911 o
5 7 7 3.050 4.693 4.310 264.166 o
5 7 8 45.174 29.625 7.617 54.093 o
5 7 9 79.216 80.329 12.175 19.453 o
6 1 0 12.697 18.228 3.043 283.721 o
6 1 1 629.901 658.398 19.603 0.811 o
6 1 2 0.207 4.544 2.113 1025.500 o
6 1 3 391.425 401.587 20.413 1.875 o
6 1 4 81.536 86.373 7.029 28.607 o
6 1 5 4.593 5.125 1.984 835.664 o
6 1 6 97.746 100.735 6.070 24.016 o
6 1 7 735.832 815.707 16.972 0.590 o
6 1 8 51.442 40.182 4.450 72.030 o
6 1 9 386.903 402.585 14.755 2.039 o
6 1 10 41.516 40.105 4.988 78.971 o
6 1 11 12.844 16.944 3.484 249.773 o
6 1 12 41.514 28.269 4.788 89.846 o
6 1 13 79.913 85.735 7.300 28.581 o
6 1 14 57.404 62.182 6.571 44.552 o
6 1 15 14.036 20.621 4.610 165.769 o
6 1 16 8.375 6.211 3.472 328.585 o
6 1 17 255.043 270.942 21.762 3.406 o
6 1 18 11.630 11.771 3.594 266.303 o
6 1 19 28.402 19.728 5.132 113.484 o
6 1 20 22.009 30.805 5.944 96.582 o
6 1 21 263.098 284.751 19.984 3.389 o
6 1 22 70.745 56.599 7.764 34.970 o
6 1 23 124.596 135.327 13.660 11.111 o
6 1 24 52.810 63.509 10.233 30.475 o
6 1 25 1201.760 1299.520 45.563 0.216 o
6 1 26 54.169 29.471 5.544 65.289 o
6 1 27 177.946 196.916 17.398 6.105 o
6 1 28 24.824 20.607 10.239 43.642 o
6 2 0 2.512 4.233 3.223 451.809 o
6 2 1 14.925 6.000 2.441 399.012 o
6 2 2 38.164 33.559 7.928 54.351 o
6 2 3 70.649 59.283 11.551 23.512 o
6 2 4 100.369 104.575 9.510 18.699 o
6 2 5 84.878 81.734 7.831 26.645 o
6 2 6 9.222 7.944 2.134 555.459 o
6 2 7 129.398 160.442 13.805 9.988 o
6 2 8 374.806 430.016 25.357 1.749 o
6 2 9 427.073 500.989 34.948 1.223 o
6 2 10 160.489 176.071 14.611 7.810 o
6 2 11 21.464 6.723 3.750 210.359 o
6 2 12 36.321 36.301 7.059 62.913 o
6 2 13 137.405 134.269 14.840 9.728 o
6 2 14 35.782 26.988 4.734 101.334 o
6 2 15 4.513 9.125 3.625 327.984 o
6 2 16 24.957 21.416 6.606 85.895 o
6 2 17 39.471 45.268 9.862 38.176 o
6 2 18 78.772 74.013 10.485 23.213 o
6 2 19 160.175 207.653 26.120 4.437 o
6 2 20 222.335 259.309 20.354 4.065 o
6 2 21 6.931 9.927 3.066 386.694 o
6 2 22 193.822 227.855 19.605 4.932 o
6 2 23 453.942 511.012 31.422 1.206 o
6 2 24 396.576 445.678 29.839 1.510 o
6 2 25 83.778 95.806 12.820 17.003 o
6 2 26 33.577 33.972 11.477 32.932 o
6 2 27 38.257 32.175 10.023 39.592 o
6 3 0 11.776 16.997 2.924 309.827 o
6 3 1 57.819 84.828 10.033 27.445 o
6 3 2 79.984 80.823 9.410 24.576 o
6 3 3 28.250 27.130 5.621 96.801 o
6 3 4 1.858 1.069 2.684 676.627 o
6 3 5 1.953 2.566 4.340 271.122 o
6 3 6 0.786 0.957 3.172 515.703 o
6 3 7 170.683 182.309 15.275 7.109 o
6 3 8 148.370 162.010 14.737 8.575 o
6 3 9 140.511 177.283 15.615 8.235 o
6 3 10 29.964 41.990 7.449 61.351 o
6 3 11 74.370 88.989 10.413 22.806 o
6 3 12 16.653 17.799 4.223 180.525 o
6 3 13 94.167 105.285 11.688 16.779 o
6 3 14 13.316 15.191 4.965 159.242 o
6 3 15 48.286 39.188 7.483 50.576 o
6 3 16 2.337 0.794 2.789 622.748 o
6 3 17 67.847 70.174 10.685 25.153 o
6 3 18 105.329 110.167 13.770 13.293 o
6 3 19 127.365 137.353 15.450 9.838 o
6 3 20 12.189 15.623 4.151 207.942 o
6 3 21 9.747 4.441 4.704 201.900 o
6 3 22 13.182 15.641 5.683 129.749 o
6 3 23 10.381 13.236 5.848 130.711 o
6 3 24 38.010 30.694 5.780 79.095 o
6 3 25 82.176 112.744 14.778 13.995 o
6 4 0 40.303 39.447 6.033 69.031 o
6 4 1 599.823 666.911 25.676 0.817 o
6 4 2 285.311 288.304 17.294 3.312 o
6 4 3 553.948 615.970 44.533 0.763 o
6 4 4 144.839 130.375 12.062 10.870 o
6 4 5 84.972 103.256 14.625 14.314 o
6 4 6 63.723 67.129 9.709 29.082 o
6 4 7 94.677 126.784 12.834 14.372 o
6 4 8 63.401 62.826 9.679 29.794 o
6 4 9 153.926 170.302 16.048 7.685 o
6 4 10 0.961 -0.516 3.557 416.392 o
6 4 11 87.870 120.882 16.339 11.851 o
6 4 12 71.221 69.690 10.257 25.603 o
6 4 13 149.952 137.805 14.492 9.173 o
6 4 14 2.243 2.809 5.123 196.518 o
6 4 15 58.039 75.823 11.344 24.766 o
6 4 16 6.744 8.918 4.280 239.133 o
6 4 17 18.998 17.335 5.597 120.533 o
6 4 18 9.789 4.377 4.579 211.037 o
6 4 19 167.784 190.494 18.283 6.242 o
6 4 20 0.320 8.941 4.829 216.369 o
6 4 21 25.943 37.664 8.137 58.057 o
6 4 22 49.398 31.191 6.362 61.458 o
6 5 0 222.178 249.184 17.712 4.492 o
6 5 1 4.529 8.617 5.416 165.734 o
6 5 2 430.835 482.415 25.705 1.419 o
6 5 3 191.425 213.231 16.947 5.646 o
6 5 4 240.909 259.753 18.839 3.962 o
6 5 5 92.141 72.093 10.029 21.884 o
6 5 6 50.205 41.331 6.489 55.970 o
6 5 7 19.654 17.432 5.921 110.194 o
6 5 8 27.226 15.641 7.529 71.564 o
6 5 9 115.259 102.023 13.416 13.143 o
6 5 10 65.600 54.041 9.379 31.364 o
6 5 11 27.495 30.230 10.180 41.996 o
6 5 12 22.478 17.664 8.391 62.467 o
6 5 13 19.549 13.391 5.582 123.563 o
6 5 14 7.761 5.069 3.387 352.502 o
6 5 15 2.773 6.507 5.736 154.206 o
6 5 16 7.466 5.042 5.125 179.999 o
6 5 17 29.312 38.368 12.226 30.037 o
6 5 18 125.505 105.489 19.776 8.273 o
6 6 0 7.653 17.166 5.422 149.561 o
6 6 1 34.345 34.170 7.273 62.874 o
6 6 2 121.086 121.809 14.462 11.239 o
6 6 3 91.222 78.348 10.915 20.020 o
6 6 4 139.021 123.550 14.633 10.037 o
6 6 5 77.817 72.711 10.822 22.790 o
6 6 6 224.154 257.518 21.273 3.939 o
6 6 7 108.286 94.457 12.660 14.782 o
6 6 8 13.284 33.026 8.395 63.202 o
6 6 9 21.329 25.947 6.720 85.243 o
6 6 10 4.888 15.835 5.374 159.338 o
6 6 11 18.487 28.277 5.458 115.592 o
7 1 0 7.102 5.393 3.087 410.438 o
7 1 1 1.194 3.715 2.822 602.426 o
7 1 2 156.542 161.698 14.832 8.190 o
7 1 3 257.073 296.135 20.067 3.386 o
7 1 4 268.879 282.332 23.728 3.029 o
7 1 5 523.252 555.742 28.371 1.033 o
7 1 6 500.551 600.347 30.047 1.015 o
7 1 7 909.068 945.272 34.932 0.384 o
7 1 8 178.179 185.980 16.331 6.520 o
7 1 9 75.076 62.311 8.158 31.305 o
7 1 10 16.824 13.631 4.039 198.573 o
7 1 11 73.875 49.808 6.717 38.898 o
7 1 12 477.267 513.493 23.830 1.257 o
7 1 13 87.962 111.488 10.990 18.051 o
7 1 14 168.044 165.036 15.934 7.306 o
7 1 15 80.595 102.470 10.911 19.814 o
7 1 16 164.753 164.238 15.356 7.628 o
7 1 17 196.680 209.402 17.033 5.548 o
7 1 18 71.316 68.535 13.226 19.290 o
7 1 19 350.731 331.802 22.030 2.269 o
7 1 20 108.555 129.681 14.195 11.992 o
7 1 21 156.214 162.553 15.887 7.802 o
7 1 22 615.230 695.217 33.425 0.726 o
7 1 23 363.801 398.353 25.453 1.874 o
7 2 0 203.892 200.126 15.851 5.712 o
7 2 1 82.487 83.979 10.049 22.508 o
7 2 2 575.383 632.545 35.943 0.801 o
7 2 3 373.942 366.105 23.680 1.964 o
7 2 4 251.498 335.356 39.576 1.902 o
7 2 5 134.644 145.492 13.611 10.216 o
7 2 6 60.549 64.298 9.380 31.337 o
7 2 7 55.125 47.923 8.152 41.098 o
7 2 8 34.621 46.933 7.786 53.785 o
7 2 9 84.736 84.502 10.221 21.748 o
7 2 10 53.974 69.313 9.874 30.718 o
7 2 11 114.998 117.002 11.957 13.777 o
7 2 12 49.189 26.122 6.579 61.668 o
7 2 13 31.614 22.375 7.692 64.104 o
7 2 14 7.479 9.208 3.388 334.720 o
7 2 15 19.359 7.922 7.977 72.599 o
7 2 16 27.746 26.694 6.548 81.246 o
7 2 17 7.912 3.898 3.780 300.846 o
7 2 18 6.507 13.429 4.399 219.903 o
7 2 19 5.914 -2.098 4.869 209.524 o
7 2 20 771.898 916.794 67.898 0.364 o
7 2 21 224.548 194.921 18.945 4.769 o
7 2 22 24.058 28.077 6.969 77.464 o
7 3 0 4.071 4.311 3.557 364.371 o
7 3 1 208.199 258.606 19.045 4.473 o
7 3 2 463.737 409.383 22.350 1.496 o
7 3 3 238.345 253.624 18.723 4.061 o
7 3 4 94.282 118.343 12.009 15.677 o
7 3 5 126.422 139.881 14.306 10.471 o
7 3 6 171.685 183.148 15.518 6.992 o
7 3 7 128.988 125.808 12.795 11.687 o
7 3 8 19.393 12.335 5.872 115.910 o
7 3 9 60.986 49.161 8.637 36.372 o
7 3 10 5.921 0.162 2.092 837.140 o
7 3 11 45.456 25.667 8.382 48.977 o
7 3 12 16.716 3.614 3.316 285.657 o
7 3 13 14.099 5.310 5.747 134.933 o
7 3 14 97.967 95.300 13.752 14.525 o
7 3 15 64.314 63.489 9.458 30.177 o
7 3 16 6.403 5.452 4.161 261.318 o
7 3 17 108.770 109.358 14.775 12.209 o
7 3 18 100.934 97.253 13.892 14.047 o
7 3 19 18.470 14.287 7.886 72.617 o
7 3 20 6.177 3.898 6.225 129.446 o
7 4 0 38.796 34.580 5.494 79.623 o
7 4 1 22.097 12.662 5.299 128.388 o
7 4 2 64.945 72.383 9.047 30.103 o
7 4 3 462.169 516.145 26.371 1.259 o
7 4 4 71.331 70.564 10.574 24.719 o
7 4 5 4.328 6.536 7.448 92.712 o
7 4 6 77.933 85.294 10.718 21.912 o
7 4 7 19.911 24.621 7.232 78.301 o
7 4 8 27.483 23.389 6.418 85.447 o
7 4 9 338.667 336.603 23.749 2.258 o
7 4 10 18.907 5.853 3.926 214.231 o
7 4 11 243.835 270.828 21.928 3.523 o
7 4 12 13.750 8.538 4.245 210.474 o
7 4 13 17.487 13.499 6.632 97.723 o
7 4 14 2.298 -4.242 7.147 104.080 o
7 4 15 443.597 520.712 34.311 1.170 o
7 4 16 91.202 74.010 12.664 17.609 o
7 5 0 41.631 42.470 7.605 52.518 o
7 5 1 82.754 69.500 13.166 18.044 o
7 5 2 10.911 4.725 5.692 143.450 o
7 5 3 145.253 114.453 13.712 10.449 o
7 5 4 8.256 1.951 3.382 364.172 o
7 5 5 4.903 8.137 4.919 196.426 o
7 5 6 5.057 4.339 5.697 154.071 o
7 5 7 8.947 11.053 4.351 218.291 o
7 5 8 22.347 28.552 9.045 53.029 o
7 5 9 15.122 15.599 4.707 165.635 o
8 1 0 22.356 14.095 6.774 89.181 o
8 1 1 10.870 5.904 6.136 125.105 o
8 1 2 66.808 64.817 14.260 18.124 o
8 1 3 109.990 63.469 14.684 13.852 o
8 1 4 109.252 96.348 13.479 13.804 o
8 1 5 28.321 14.028 5.387 112.573 o
8 1 6 107.734 157.763 19.298 8.226 o
8 1 7 1.422 5.475 5.154 193.012 o
8 1 8 185.002 160.602 17.532 6.378 o
8 1 9 25.295 32.166 7.824 63.476 o
8 1 10 24.660 24.190 8.323 60.417 o
8 1 11 52.646 45.873 9.780 34.609 o
8 1 12 8.909 5.729 4.344 230.835 o
8 1 13 25.989 22.384 8.008 63.863 o
8 1 14 10.879 6.279 4.955 179.134 o
8 1 15 18.977 8.710 4.146 193.682 o
8 1 16 18.689 10.850 6.301 106.086 o
8 2 0 0.403 7.576 5.935 147.298 o
8 2 1 73.362 83.683 13.737 17.393 o
8 2 2 6.376 16.901 8.220 73.358 o
8 2 3 132.254 115.922 17.430 9.035 o
8 2 4 267.220 351.818 29.724 2.351 o
8 2 5 55.936 58.109 10.452 29.616 o
8 2 6 1.998 3.613 5.081 199.233 o
8 2 7 9.083 2.903 4.393 232.116 o
8 2 8 58.060 26.317 23.868 8.638 o
8 2 9 28.379 24.989 5.354 103.739 o
8 2 10 292.418 324.652 25.860 2.507 o
8 2 11 24.108 36.599 7.801 63.100 o
8 2 12 67.206 67.520 11.813 22.797 o
8 2 13 5.359 7.982 3.221 390.975 o
8 2 14 0.153 2.026 4.052 321.334 o
8 3 0 346.655 408.201 27.581 1.860 o
8 3 1 29.980 42.459 9.708 42.496 o
8 3 2 68.336 65.126 10.675 25.574 o
8 3 3 300.697 317.373 22.914 2.649 o
8 3 4 477.699 524.267 28.891 1.168 o
8 3 5 54.122 78.185 11.705 24.305 o
8 3 6 126.052 142.128 20.984 7.163 o
8 3 7 225.607 324.101 29.495 2.745 o
8 3 8 245.273 303.377 24.085 3.127 o
8 3 9 19.084 14.855 5.519 125.089 o
8 3 10 9.468 2.128 3.126 393.405 o
